# Supplementary material for: Dietary Sugar Shifts Mitochondrial Metabolism and Small RNA Biogenesis in Sperm
Source: Antioxid Redox Signal. 2023 May 25;38(16):1167–83. doi: 10.1089/ars.2022.0049 (PMC10249743; doi:10.1089/ars.2022.0049)
Supplement: Supplemental data [file Suppl_TableS1.xlsx]

## Sheet: Sheet1
Table 1 (Related to Fig. 2): Normalized total counts of proteins from Drosophila seminal vesicles after a 2-day dietary intervention with 3-, 30- or 300 g/L sugar. Uniprot protein and gene IDs, Flybase gene IDs and human orthologues from DIOPT are provided for each protein. Pathway classifications are described in Methods.
					Normalised counts									Average counts			log2 fold change		log2 fold change
					3 g/L sugar			30 g/L sugar			300 g/L sugar			3 g/L sugar	30 g/L sugar	300 g/L sugar	3 g/L vs 30 g/L		300 g/L vs 30 g/L
Accession Number	Gene	Pathway	Human ortholog	Flybase	D2	D2_2	D2_3	D4	D4_2	D4_3	D6	D6_2	D6_3	mean D2	mean D4	mean D6	D2 logFC	p value	D6 logFC	p value
Q7KE33_DROME	Obp51a	Miscellaneous function/ uncharacterised		FBgn0043530	5.01	0.00	0.00	6.35	2.95	6.22	0.00	0.00	0.00	1.67	5.17	0.00	-1.20	0.03	-1.80	0.00
A0A0B4KF99_DROME	Aldh-III	Metabolism-related	ALDH3B1, ALDH3B2	FBgn0010548	2.15	0.93	1.83	0	0.00	0.00	0.00	0.00	0.00	1.64	0.00	0.00	0.85	0.05	0.00	1.00
COX2_DROME	mt:CoII	Metabolism-related	MTCO2P12	FBgn0013675	2.15	2.80	0.91	2.12	0.00	0.00	2.11	0.00	0.00	1.95	0.71	0.70	0.61	0.21	0.00	1.00
Q9VVU1_DROME	GH07925p	Isoleucine/valine/Leucine degradation	ACADSB	FBgn0036824	4.30	0.00	0.00	0.00	0.00	0.00	0.00	0.00	0.00	1.43	0.00	0.00	0.55	0.25	0.00	1.00
Q7KMM4_DROME	GCS2alpha	Metabolism-related	GANAB	FBgn0027588	2.15	0.00	0.00	0.00	0.00	0.00	0.00	0.00	0.00	0.72	0.00	0.00	0.35	0.42	0.00	1.00
Q8SWX4_DROME	CG5839	Metabolism-related	ANPEP	FBgn0051343	2.15	0.00	0.00	0.00	0.00	0.00	0.00	0.00	0.00	0.72	0.00	0.00	0.35	0.42	0.00	1.00
SEC13_DROME	Sec13	Structural protein	SEC13	FBgn0024509	2.15	0.00	0.00	0.00	0.00	0.00	0.00	0.00	0.00	0.72	0.00	0.00	0.35	0.42	0.00	1.00
CH60C_DROME	Hsp60C	Heat shock response	HSPD1	FBgn0031728	15.04	7.47	2.74	9.88	7.86	21.77	7.39	9.48	23.76	8.42	13.17	13.54	-0.62	0.27	0.00	1.00
A0A0B4JCT2_DROME	Dmel\CG17575	Miscellaneous function/ uncharacterised	GLIPR1L1	FBgn0250842	1.43	0.00	0.00	0.00	0.00	0.00	0.00	0.00	0.00	0.48	0.00	0.00	0.26	0.53	0.00	1.00
Q9VHL2_DROME	CCT7	Metabolism-related	CCT7	FBgn0037632	1.43	0.00	0.00	0.00	0.00	0.00	0.00	0.00	0.00	0.48	0.00	0.00	0.26	0.53	0.00	1.00
A1Z7E4_DROME	anon-WO0140519.25	Miscellaneous function/ uncharacterised		FBgn0033286	3.58	4.67	3.65	4.94	4.91	0.00	0.00	5.42	4.45	3.97	3.28	3.29	0.38	0.51	0.00	1.00
DEJP_DROME	Dup99B	Metabolism-related		FBgn0250832	2.87	0.00	0.00	2.12	0.00	0.00	2.11	0.00	0.00	0.96	0.71	0.70	0.08	0.87	0.00	1.00
DHGL_DROME	Gld	Metabolism-related	CHDH	FBgn0001112	0.72	0.00	0.00	4.94	0.98	4.66	0.00	0.00	0.00	0.24	3.53	0.00	-1.22	0.01	-1.37	0.01
KPYK_DROME	PyK	Glycolysis / Gluconeogenesis. Pyruvate metabolism	PKM	FBgn0267385	6.45	1.87	7.30	6.35	2.95	1.55	11.61	6.77	22.27	5.21	3.62	13.55	0.35	0.50	1.43	0.01
TERA_DROME	TER94	Metabolism-related	VCP	FBgn0286784	13.61	6.54	6.39	9.88	10.80	23.32	5.28	5.42	1.48	8.85	14.67	4.06	-0.59	0.23	-1.45	0.01
EF2_DROME	EF2	Translation	EEF2	FBgn0000559	7.88	8.41	7.30	6.35	7.86	18.66	3.17	0.00	5.94	7.86	10.95	3.04	-0.28	0.60	-1.46	0.01
Q8T0R3_DROME	Dmel\CG32026	TCA	IDH3A	FBgn0052026	1.43	6.54	4.56	4.23	1.96	1.55	0.00	0.00	0.00	4.18	2.58	0.00	0.38	0.41	-1.15	0.02
A1Z9G6_DROME	mst101(2)	Metabolism-related	CYLC1	FBgn0033862	3.58	0.93	2.74	2.82	2.95	0.00	5.28	5.42	5.94	2.42	1.92	5.54	0.23	0.62	1.06	0.03
Q9VK47_DROME	Vha68-3	Oxidative phosphorylation	ATP6V1A	FBgn0032464	2.87	5.60	3.65	1.41	4.91	3.11	0.00	1.35	0.00	4.04	3.14	0.45	0.27	0.55	-1.06	0.03
GSTS1_DROME	GstS1	Glycerolipid metabolism	HPGDS	FBgn0010226	11.46	5.60	4.56	16.93	7.86	13.99	5.28	6.77	2.97	7.21	12.93	5.01	-0.72	0.13	-1.08	0.03
IF4A_DROME	eIF4A	Translation	EIF4A1, EIF4A2	FBgn0001942	2.15	0.93	2.74	7.06	2.95	10.88	1.06	2.71	2.97	1.94	6.96	2.24	-1.11	0.03	-1.00	0.04
MLR_DROME	Mlc2	Metabolism-related	MYL2, MYL7	FBgn0002773	3.58	9.34	4.56	2.82	4.91	3.11	0.00	2.71	0.00	5.83	3.61	0.90	0.43	0.37	-1.06	0.04
Q9VF15_DROME	glob1	Metabolism-related	CYGB	FBgn0027657	2.87	5.60	6.39	6.35	10.80	9.33	0.00	6.77	4.45	4.95	8.83	3.74	-0.65	0.22	-1.14	0.04
PP13_DROME	Pp1-13C	Metabolism-related	PPP1CC	FBgn0003132	0.72	9.34	6.39	4.94	1.96	4.66	2.11	0.00	0.00	5.48	3.86	0.70	0.17	0.76	-1.16	0.04
Q9VM14_DROME	muc	TCA. Glycolysis / Gluconeogenesis. pyruvate metabolism	DLAT	FBgn0283658	2.87	4.67	1.83	4.23	7.86	4.66	0.00	6.77	0.00	3.12	5.58	2.26	-0.57	0.30	-1.18	0.04
Q95TZ4_DROME	anon-WO0140519.178	TCA. Glyoxylate and dicarboxylate metabolism	CS	FBgn0037988	7.88	7.47	7.30	6.35	6.87	3.11	1.06	5.42	0.00	7.55	5.44	2.16	0.40	0.42	-1.02	0.05
RL8_DROME	RpL8	Ribosome	RPL8	FBgn0261602	1.43	0.00	0.00	2.82	0.98	1.55	0.00	0.00	0.00	0.48	1.79	0.00	-0.63	0.15	-0.89	0.05
Q9W1T1_DROME	RpL22-like	Ribosome	RPL22	FBgn0034837	1.43	0.00	0.00	1.41	0.98	3.11	0.00	0.00	0.00	0.48	1.83	0.00	-0.64	0.15	-0.90	0.05
E1JIS4_DROME	Dmel\CG34034	Metabolism-related		FBgn0054034	3.58	0.00	1.83	1.41	2.95	4.66	0.00	1.35	0.00	1.80	3.01	0.45	-0.47	0.34	-1.02	0.05
Q9W3X5_DROME	Fum2	TCA	FH	FBgn0029890	6.45	9.34	11.87	9.88	8.84	7.77	4.22	5.42	2.97	9.22	8.83	4.20	0.03	0.95	-0.82	0.06
Q9VSW1_DROME	UGP	galactose metabolism. amino sugar and nucleotide sugar metabolism	UGP2	FBgn0035978	2.15	1.87	4.56	1.41	3.93	1.55	1.06	0.00	0.00	2.86	2.30	0.35	0.18	0.68	-0.85	0.06
X2JA18_DROME	Idgf3	Metabolism-related	CHIT1, OVGP1 CHI3L1	FBgn0020414	3.58	1.87	0.91	1.41	1.96	0.00	5.28	2.71	2.97	2.12	1.13	3.65	0.41	0.37	0.88	0.06
M9PBN2_DROME	NLaz	Metabolism-related	APOD	FBgn0053126	1.43	0.93	0.00	2.12	0.98	1.55	0.00	0.00	0.00	0.79	1.55	0.00	-0.37	0.37	-0.82	0.06
Q6GUR9_DROME	Acp53C14b	Acp		FBgn0034153	18.63	0.93	1.83	35.28	0.00	32.65	6.33	1.35	0.00	7.13	22.64	2.56	-1.16	0.23	-1.84	0.06
RL7_DROME	RpL7	Ribosome	RPL7	FBgn0005593	3.58	0.00	1.83	2.82	0.98	1.55	0.00	0.00	0.00	1.80	1.79	0.00	-0.09	0.85	-0.89	0.06
Q9VGZ3_DROME	Irp-1B	TCA. Glyoxylate and dicarboxylate metabolism	ACO1	FBgn0024957	4.30	0.93	2.74	2.12	0.98	1.55	0.00	0.00	0.00	2.66	1.55	0.00	0.33	0.44	-0.82	0.07
E2QCF1_DROME	ATPCL	TCA	ACLY	FBgn0020236	1.43	0.00	1.83	2.12	0.00	4.66	5.28	2.71	10.39	1.09	2.26	6.13	-0.35	0.50	0.98	0.07
PGM_DROME	Pgm1	PPP. Glycolysis / Gluconeogenesis. galactose metabolism. amino sugar and nucleotide sugar metabolism	PGM1	FBgn0003076	0.00	0.00	0.00	0.71	0.00	0.00	1.06	2.71	1.48	0.00	0.24	1.75	-0.15	0.72	0.74	0.08
R10AB_DROME	RpL10Ab	Ribosome	RPL10A	FBgn0036213	2.87	2.80	0.91	1.41	1.96	3.11	0.00	1.35	0.00	2.19	2.16	0.45	-0.01	0.99	-0.79	0.08
Q9V449_DROME	Met75Ca	Metabolism-related		FBgn0028416	7.88	0.93	5.48	7.06	5.89	3.11	3.17	2.71	0.00	4.76	5.35	1.96	-0.25	0.64	-0.97	0.08
Q9VL70_DROME	yip2	Isoleucine/valine/Leucine degradation	ACAA2	FBgn0040064	5.73	2.80	2.74	4.23	2.95	3.11	10.56	5.42	5.94	3.76	3.43	7.30	0.05	0.90	0.74	0.09
Q9VV75_DROME	UQCR-C2	Oxidative phosphorylation	UQCRC2	FBgn0250814	14.33	21.48	19.17	15.52	21.61	24.88	15.83	13.54	5.94	18.33	20.67	11.77	-0.15	0.73	-0.78	0.09
RS12_DROME	RpS12	Ribosome	RPS12	FBgn0286213	1.43	0.00	0.00	1.41	0.98	4.66	1.06	0.00	0.00	0.48	2.35	0.35	-0.77	0.11	-0.82	0.09
CLH_DROME	Chc	Structural protein	CLTC	FBgn0000319	3.58	0.93	0.91	2.12	0.98	3.11	1.06	0.00	0.00	1.81	2.07	0.35	-0.13	0.77	-0.79	0.09
Q9VXI1_DROME	Had1	Metabolism-related	CRYL1	FBgn0286508	0.72	0.00	2.74	0.71	0.98	3.11	0.00	0.00	0.00	1.15	1.60	0.00	-0.23	0.62	-0.79	0.09
Q86B94_DROME	mfas	Metabolism-related	TGFBI	FBgn0260745	4.30	0.00	0.00	3.53	2.95	3.11	3.17	0.00	0.00	1.43	3.19	1.06	-0.82	0.13	-0.92	0.09
ATNA_DROME	Atpalpha	Metabolism-related	ATP1A1	FBgn0002921	3.58	1.87	0.91	0.00	0.00	0.00	1.06	1.35	1.48	2.12	0.00	1.30	0.99	0.03	0.72	0.10
IDGF4_DROME	Idgf4	Metabolism-related	CHIT1, OVGP1 CHI3L1	FBgn0026415	4.30	4.67	2.74	2.82	3.93	4.66	1.06	4.06	0.00	3.90	3.80	1.71	0.02	0.96	-0.79	0.10
1433E_DROME	14-3-3epsilon	Metabolism-related	YWHAE	FBgn0020238	9.31	7.47	3.65	4.23	6.87	1.55	8.45	5.42	11.88	6.81	4.22	8.58	0.54	0.26	0.82	0.10
Q9VTI5_DROME	Fum3	TCA	FH	FBgn0036162	1.43	6.54	3.65	3.53	6.87	1.55	1.06	2.71	0.00	3.87	3.99	1.25	-0.02	0.96	-0.87	0.10
Q9VKW5_DROME	Dmel\CG5355	Metabolism-related	PREP	FBgn0032242	7.88	0.93	1.83	4.94	1.96	4.66	1.06	2.71	0.00	3.55	3.86	1.25	-0.24	0.64	-0.89	0.10
A0A0B4KGN2_DROME	Mitofilin	Metabolism-related	IMMT	FBgn0019960	2.15	4.67	2.74	0.71	0.98	0.00	1.06	5.42	1.48	3.19	0.56	2.65	1.01	0.04	0.76	0.11
Q9W2M4_DROME	Dmel\CG10527	Miscellaneous function/ uncharacterised	TRAIP	FBgn0034583	0.00	1.87	2.74	2.12	1.96	1.55	1.06	0.00	0.00	1.54	1.88	0.35	-0.22	0.62	-0.75	0.11
CYC2_DROME	Cyt-c-p	Oxidative phosphorylation	CYCS	FBgn0284248	5.01	3.74	3.65	2.12	3.93	4.66	8.45	4.06	8.91	4.13	3.57	7.14	0.16	0.71	0.70	0.12
Q9VX69_DROME	Dmel\CG5162	Metabolism-related	LIPC	FBgn0030828	4.30	0.00	1.83	9.17	1.96	17.10	4.22	0.00	5.94	2.04	9.41	3.39	-1.38	0.04	-1.03	0.12
A1Z9V3_DROME	Pgm2b	amino sugar and nucleotide sugar metabolism. Fructose and mannose metabolism	PGM2,PGM2L1	FBgn0033969	1.43	1.87	2.74	1.41	0.98	0.00	2.11	4.06	1.48	2.01	0.80	2.55	0.54	0.22	0.70	0.12
IDLC_DROME	Dnali1	Structural protein	DNALI1	FBgn0037962	2.87	3.74	2.74	3.53	3.93	0.00	9.50	4.06	2.97	3.11	2.49	5.51	0.34	0.50	0.80	0.12
MYSP1_DROME	Prm	Metabolism-related	MYH4,MYH7,MYH1,MYH7B,MYH8,MYH3,MYH15,MYH6,MYH2	FBgn0003149	14.33	14.01	7.30	9.88	9.82	7.77	13.72	4.06	0.00	11.88	9.16	5.93	0.28	0.64	-0.95	0.12
Q9W0I3_DROME	anon-WO0140519.53	Miscellaneous function/ uncharacterised		FBgn0035198	3.58	8.41	4.56	2.82	4.91	1.55	8.45	5.42	4.45	5.52	3.10	6.11	0.56	0.22	0.69	0.13
SFXN1_DROME	Sfxn1-3	Metabolism-related	SFXN1	FBgn0037239	0.72	4.67	0.91	2.82	1.96	0.00	0.00	0.00	0.00	2.10	1.60	0.00	0.16	0.75	-0.75	0.13
F10A2_DROME	HIP-R	Metabolism-related	ST13	FBgn0029676	0.00	0.00	0.00	0.71	0.00	4.66	0.00	0.00	0.00	0.00	1.79	0.00	-0.72	0.13	-0.72	0.13
A1ZAA5_DROME	Got1	Arginine and proline metabolism	GOT1	FBgn0001124	0.72	6.54	6.39	4.94	3.93	4.66	1.06	5.42	0.00	4.55	4.51	2.16	-0.16	0.76	-0.87	0.13
Q9VLH9_DROME	LManVI	Metabolism-related	MAN2B1	FBgn0032069	5.01	0.00	0.00	0.00	0.00	0.00	21.11	0.00	0.00	1.67	0.00	7.04	0.60	0.43	1.18	0.13
Q9VN21_DROME	lost	Metabolism-related	MTHFSD	FBgn0263594	6.45	4.67	2.74	2.82	8.84	3.11	9.50	8.13	7.42	4.62	4.92	8.35	0.00	1.00	0.68	0.14
Q9VK69_DROME	CCT4	Metabolism-related	CCT4	FBgn0032444	0.00	0.00	0.00	2.12	0.00	4.66	1.06	0.00	0.00	0.00	2.26	0.35	-0.93	0.06	-0.72	0.14
E1JHW5_DROME	CG32316-ORFB	TCA	OGDH,OGDHL	FBgn0035240	15.04	22.42	28.30	19.05	23.57	6.22	7.39	23.02	0.00	21.92	16.28	10.14	0.50	0.48	-1.08	0.14
Q7JQR3_DROME	Qsox1	cell redox homeostasis	QSOX1, QSOX2	FBgn0033814	1.43	0.00	0.00	2.12	1.96	0.00	0.00	0.00	0.00	0.48	1.36	0.00	-0.42	0.35	-0.68	0.14
IPYR_DROME	Nurf-38	Oxidative phosphorylation	PPA1	FBgn0016687	4.30	0.00	0.00	3.53	1.96	1.55	4.22	2.71	11.88	1.43	2.35	6.27	-0.54	0.32	0.79	0.15
Q8SZY4_DROME	NT5E-2	Metabolism-related	NT5E	FBgn0050104	2.87	2.80	6.39	0.71	5.89	1.55	2.11	0.00	0.00	4.02	2.72	0.70	0.46	0.37	-0.74	0.15
HSP7B_DROME	Hsc70-2	Heat shock response	HSPA1B	FBgn0001217	3.58	0.00	2.74	2.82	2.95	4.66	0.00	5.42	0.00	2.11	3.48	1.81	-0.53	0.34	-0.81	0.15
Q9VGC1_DROME	Rsbp15	Metabolism-related	ROPN1B,ROPN1,ROPN1L,SPA17	FBgn0038000	4.30	11.21	9.13	7.76	7.86	3.11	2.11	4.06	2.97	8.21	6.24	3.05	0.30	0.51	-0.66	0.16
Q8IN01_DROME	Dmel\CG31161	Miscellaneous function/ uncharacterised	GFM2	FBgn0051161	2.87	1.87	3.65	0.00	0.98	0.00	3.17	2.71	0.00	2.79	0.33	1.96	1.05	0.03	0.68	0.16
ACBP_DROME	Acbp2	Metabolism-related	DBI	FBgn0010387	5.73	5.60	4.56	4.23	3.93	0.00	5.28	2.71	7.42	5.30	2.72	5.14	0.79	0.12	0.71	0.16
Q9V9W2_DROME	RpL6	Ribosome	RPL6	FBgn0039857	0.00	0.00	0.00	2.82	0.98	0.00	0.00	0.00	0.00	0.00	1.27	0.00	-0.62	0.16	-0.62	0.16
A1ZAU4_DROME	BEST:GH19547	Metabolism-related	CTSL, CTSV	FBgn0034229	7.16	1.87	0.91	10.58	0.00	6.22	14.78	2.71	17.82	3.31	5.60	11.77	-0.33	0.63	0.97	0.17
CAND1_DROME	Cand1	Metabolism-related	CAND1	FBgn0027568	0.00	0.00	0.91	3.53	0.00	3.11	0.00	0.00	1.48	0.30	2.21	0.49	-0.76	0.13	-0.67	0.17
Q500X4_DROME	S-Lap7	sperm specific aminopeptidase	LAP3	FBgn0033868	20.77	30.83	14.60	18.34	25.53	10.88	32.72	29.79	22.27	22.07	18.25	28.26	0.26	0.56	0.63	0.17
M9PBI5_DROME	alpha-Spec	Metabolism-related	SPTAN1	FBgn0250789	3.58	3.74	1.83	4.23	3.93	0.00	2.11	0.00	0.00	3.05	2.72	0.70	0.24	0.63	-0.72	0.17
HSP7D_DROME	Hsc70-4	Heat shock response	HSPA8	FBgn0266599	19.34	12.14	8.22	19.05	14.73	31.09	5.28	25.73	10.39	13.23	21.63	13.80	-0.64	0.23	-0.74	0.17
Q8MLU9_DROME	Dmel\CG13492	Miscellaneous function/ uncharacterised		FBgn0034662	3.58	0.00	0.00	0.00	0.00	0.00	10.56	0.00	0.00	1.19	0.00	3.52	0.49	0.44	0.88	0.17
AMYA_DROME	Amy-p	Metabolism-related	AMY2B	FBgn0000079	11.46	13.08	11.87	11.29	17.68	9.33	14.78	18.96	26.73	12.14	12.77	20.15	-0.02	0.95	0.59	0.18
NACA_DROME	Nacalpha	Metabolism-related	NACA	FBgn0086904	2.87	0.00	0.00	0.71	1.96	4.66	2.11	0.00	0.00	0.96	2.44	0.70	-0.63	0.23	-0.71	0.18
MLC1_DROME	Mlc1	Structural protein	MYL6,MYL4,MYL6B,MYL1,MYL3	FBgn0002772	0.00	3.74	0.00	1.41	2.95	0.00	0.00	0.00	0.00	1.25	1.45	0.00	-0.19	0.71	-0.69	0.18
Q9Y112_DROME	dm1	Pyruvate metabolism. galactose metabolism. Fructose and mannose metabolism	AKR1B10	FBgn0027552	5.01	4.67	4.56	3.53	3.93	3.11	3.17	2.71	0.00	4.75	3.52	1.96	0.29	0.52	-0.59	0.19
Q8T4C4_DROME	ATPsynbetaL	Oxidative phosphorylation	ATP5F1B	FBgn0036568	9.31	14.01	20.99	16.23	15.71	9.33	8.45	10.83	5.94	14.77	13.76	8.41	0.06	0.89	-0.59	0.19
Q9V3G9_DROME	NEST:bs17h08	Miscellaneous function/ uncharacterised	FOS,NKX2-8	FBgn0040371	5.01	12.14	27.38	8.47	11.78	6.22	2.11	13.54	1.48	14.85	8.82	5.71	0.43	0.47	-0.80	0.19
6PGD_DROME	Pgd	PPP	PGD	FBgn0004654	3.58	1.87	3.65	2.12	0.98	4.66	3.17	0.00	0.00	3.03	2.59	1.06	0.19	0.69	-0.66	0.19
Q9VT84_DROME	Dmel\CG6628	Metabolism-related	GLIPR1L1	FBgn0036072	0.00	0.93	1.83	1.41	1.96	3.11	0.00	2.71	0.00	0.92	2.16	0.90	-0.54	0.26	-0.63	0.19
CP6D5_DROME	Cyp6d5	Metabolism-related	CYP3A43	FBgn0038194	0.72	2.80	0.00	4.23	1.96	0.00	1.06	0.00	0.00	1.17	2.07	0.35	-0.31	0.54	-0.67	0.19
Q9VLB4_DROME	CG17022	Metabolism-related		FBgn0032122	4.30	0.00	0.00	0.71	0.00	0.00	5.28	0.00	1.48	1.43	0.24	2.25	0.41	0.46	0.74	0.19
Q8IQF3_DROME	FBgn	Metabolism-related	SLC36A2	FBgn0052081	0.72	5.60	3.65	2.12	4.91	0.00	0.00	1.35	0.00	3.32	2.34	0.45	0.35	0.52	-0.69	0.20
Q9VLI6_DROME	Dmel\CG9314	cell redox homeostasis	CAT	FBgn0032061	15.04	9.34	12.78	11.29	11.78	6.22	9.50	10.83	0.00	12.39	9.76	6.78	0.31	0.61	-0.78	0.20
B4ZJ93_DROME	Sfp24F	Metabolism-related	CLEC4E	FBgn0259958	1.43	0.00	0.00	0.71	0.00	3.11	0.00	0.00	0.00	0.48	1.27	0.00	-0.34	0.46	-0.60	0.20
A0A0B4K618_DROME	Fmr1	Metabolism-related	FXR1	FBgn0028734	1.43	0.00	0.00	0.71	0.00	3.11	0.00	0.00	0.00	0.48	1.27	0.00	-0.34	0.46	-0.60	0.20
Q9W2K0_DROME	Dmel\CG4286	Miscellaneous function/ uncharacterised		FBgn0034601	1.43	5.60	1.83	2.12	3.93	1.55	5.28	4.06	4.45	2.95	2.53	4.60	0.07	0.88	0.57	0.21
Q9VFV9_DROME	Droj2	Metabolism-related	DNAJA4	FBgn0038145	2.87	0.00	0.91	2.12	0.00	1.55	4.22	0.00	8.91	1.26	1.22	4.38	-0.02	0.98	0.74	0.21
Q7KVX1_DROME	Pdha	TCA. Glycolysis / Gluconeogenesis. pyruvate metabolism	PDHA2	FBgn0028325	1.43	0.00	0.00	0.00	0.00	1.55	2.11	0.00	4.45	0.48	0.52	2.19	-0.02	0.97	0.63	0.21
A0A0B4KI27_DROME	Fer1HCH	Metabolism-related	FTH1	FBgn0015222	1.43	0.93	0.00	2.12	0.00	0.00	3.17	4.06	0.00	0.79	0.71	2.41	0.10	0.85	0.64	0.21
DPP3_DROME	DppIII	Metabolism-related	DPP3	FBgn0037580	3.58	0.00	2.74	2.82	2.95	3.11	0.00	1.35	2.97	2.11	2.96	1.44	-0.40	0.42	-0.62	0.21
Q7K3W2_DROME	CG8728-RA	Metabolism-related	PMPCA	FBgn0033235	2.15	0.00	0.00	0.71	0.00	3.11	0.00	0.00	0.00	0.72	1.27	0.00	-0.25	0.60	-0.60	0.21
A1ZAF6_DROME	Menl-2	Pyruvate metabolism	ME1, ME2, ME3	FBgn0029153	1.43	0.93	6.39	0.71	0.00	0.00	4.22	1.35	0.00	2.92	0.24	1.86	0.99	0.07	0.65	0.22
ANX10_DROME	AnxB10	Metabolism-related	ANXA8L1	FBgn0000084	2.15	2.80	3.65	2.12	0.98	0.00	3.17	0.00	7.42	2.87	1.03	3.53	0.73	0.18	0.66	0.22
PSA4_DROME	Prosalpha3	Metabolism-related	PSMA4	FBgn0261394	0.72	0.00	0.91	1.41	0.00	1.55	0.00	0.00	0.00	0.54	0.99	0.00	-0.21	0.63	-0.53	0.22
Q9VFT7_DROME	anon-WO0140519.42	Metabolism-related		FBgn0038163	12.18	19.62	12.78	7.06	15.71	0.00	9.50	12.19	7.42	14.86	7.59	9.70	1.27	0.05	0.75	0.23
O97428_DROME	cib	Metabolism-related	TMSB4X	FBgn0026084	4.30	3.74	1.83	2.82	2.95	3.11	2.11	2.71	0.00	3.29	2.96	1.61	0.06	0.89	-0.55	0.23
Q8IMW8_DROME	Dmel\CG33340	Miscellaneous function/ uncharacterised		FBgn0053340	16.48	30.83	32.86	22.58	34.37	10.88	17.95	20.31	4.45	26.72	22.61	14.24	0.29	0.59	-0.67	0.23
Q9VDY4_DROME	Dmel\CG5217	Miscellaneous function/ uncharacterised		FBgn0038694	1.43	0.00	0.00	1.41	0.00	1.55	0.00	0.00	0.00	0.48	0.99	0.00	-0.27	0.53	-0.53	0.23
Q8SX97_DROME	SdhAL	TCA	SDHA	FBgn0036222	6.45	5.60	4.56	6.35	2.95	0.00	6.33	9.48	1.48	5.54	3.10	5.77	0.78	0.17	0.67	0.23
BNB_DROME	bnb	Metabolism-related	SMTNL1	FBgn0001090	3.58	1.87	0.00	0.00	4.91	6.22	0.00	4.06	0.00	1.82	3.71	1.35	-0.47	0.44	-0.74	0.23
Q7K511_DROME	D2hgdh	Metabolism-related	D2HGDH	FBgn0023507	1.43	0.93	0.91	3.53	0.98	0.00	4.22	1.35	2.97	1.09	1.50	2.85	-0.06	0.90	0.55	0.24
Q7JX87_DROME	Prx2540-2	cell redox homeostasis	PRDX6	FBgn0033518	3.58	2.80	3.65	2.12	0.98	6.22	5.28	2.71	7.42	3.35	3.11	5.14	0.20	0.68	0.56	0.24
Q7K3M6_DROME	Dmel\CG8654	Miscellaneous function/ uncharacterised	SLC22A13	FBgn0034479	0.00	0.93	0.00	0.00	4.91	0.00	0.00	0.00	0.00	0.31	1.64	0.00	-0.41	0.41	-0.60	0.24
VDAC_DROME	porin	Metabolism-related	VDAC2, VDAC3	FBgn0004363	7.16	8.41	6.39	6.35	6.87	7.77	5.28	5.42	2.97	7.32	7.00	4.55	0.05	0.91	-0.48	0.25
A1Z9W8_DROME	NEST:bs26d12	Miscellaneous function/ uncharacterised		FBgn0040747	1.43	0.93	0.00	1.41	0.98	3.11	2.11	5.42	2.97	0.79	1.83	3.50	-0.46	0.31	0.51	0.25
Q95SI7_DROME	Dmel\CG6028	Metabolism-related	FAHD2A	FBgn0038924	5.73	0.00	3.65	3.53	3.93	1.55	9.50	1.35	10.39	3.13	3.00	7.08	-0.14	0.81	0.68	0.25
ADT_DROME	sesB	Metabolism-related	SLC25A4	FBgn0003360	3.58	0.93	1.83	0.00	4.91	0.00	0.00	0.00	0.00	2.11	1.64	0.00	0.39	0.44	-0.60	0.25
Q0KHZ6_DROME	ETFB	Metabolism-related	ETFB	FBgn0039697	2.87	0.93	0.91	2.12	0.98	3.11	1.06	0.00	1.48	1.57	2.07	0.85	-0.20	0.65	-0.52	0.25
DYL1_DROME	ctp	Metabolism-related	DYNLL2	FBgn0011760	7.88	0.93	0.91	7.06	4.91	0.00	13.72	2.71	5.94	3.24	3.99	7.46	-0.19	0.77	0.74	0.25
EF1G_DROME	eEF1gamma	Translation	EEF1G	FBgn0029176	2.87	4.67	0.00	3.53	2.95	6.22	0.00	4.06	2.97	2.51	4.23	2.34	-0.60	0.27	-0.63	0.25
Q9VAM8_DROME	Cyt-c1L	Oxidative phosphorylation	CYC1	FBgn0039651	1.43	1.87	0.00	2.82	0.98	1.55	2.11	0.00	0.00	1.10	1.79	0.70	-0.31	0.50	-0.55	0.25
ADH_DROME	Adh	Metabolism-related	HPGD	FBgn0000055	16.48	12.14	28.30	9.17	7.86	35.76	16.89	10.83	83.15	18.97	17.60	36.96	0.31	0.64	0.77	0.25
A1ZBG9_DROME	Dmel\CG15117	Metabolism-related	GUSB	FBgn0034417	1.43	0.00	0.00	2.12	0.98	0.00	4.22	1.35	1.48	0.48	1.03	2.35	-0.28	0.54	0.52	0.26
Q86NT5_DROME	Menl-1	Pyruvate metabolism	ME1, ME2, ME3	FBgn0029154	1.43	0.93	2.74	2.12	2.95	0.00	0.00	1.35	0.00	1.70	1.69	0.45	0.08	0.87	-0.53	0.26
F0JAR5_DROME	CG43101-RA	Metabolism-related		FBgn0262547	0.72	0.00	0.00	4.23	0.00	0.00	0.00	0.00	0.00	0.24	1.41	0.00	-0.40	0.41	-0.55	0.26
YC17_DROME	CG16817	Miscellaneous function/ uncharacterised	PTGES3	FBgn0037728	1.43	0.00	0.00	0.00	0.00	0.00	0.00	0.00	4.45	0.48	0.00	1.48	0.26	0.60	0.56	0.26
Q9VLI0_DROME	LManV	Metabolism-related	MAN2B1	FBgn0032068	7.88	0.00	0.00	0.71	0.00	0.00	13.72	0.00	0.00	2.63	0.24	4.57	0.62	0.40	0.85	0.26
Q9VEB1_DROME	Mdh2	TCA. pyruvate metabolism. Glyoxylate and dicarboxylate metabolism	MDH2	FBgn0262559	7.16	5.60	6.39	2.12	5.89	4.66	5.28	2.71	0.00	6.39	4.22	2.66	0.48	0.34	-0.55	0.27
Q7KN97_DROME	PCB	TCA. pyruvate metabolism	PC	FBgn0027580	13.61	20.55	16.43	10.58	11.78	13.99	10.56	16.25	1.48	16.86	12.12	9.43	0.41	0.45	-0.60	0.27
Q86BH5_DROME	Zasp66	Metabolism-related	LDB3	FBgn0035917	0.00	0.93	0.00	0.71	1.96	0.00	0.00	0.00	0.00	0.31	0.89	0.00	-0.29	0.50	-0.47	0.27
Q9VXP5_DROME	Efhc1.1	Metabolism-related	EFHC2	FBgn0030691	1.43	9.34	6.39	0.71	2.95	0.00	2.11	1.35	4.45	5.72	1.22	2.64	1.20	0.03	0.58	0.28
Q7JYW9_DROME	Hex-C	Glycolysis / Gluconeogenesis. galactose metabolism. amino sugar and nucleotide sugar metabolism. Fructose and mannose metabolism	GCK	FBgn0001187	0.72	0.00	0.00	0.00	0.00	3.11	3.17	0.00	4.45	0.24	1.04	2.54	-0.30	0.56	0.57	0.28
Q9VLM0_DROME	lectin-29Ca	Metabolism-related	COLEC11	FBgn0040098	0.72	0.00	0.00	2.82	0.00	1.55	1.06	0.00	0.00	0.24	1.46	0.35	-0.55	0.23	-0.50	0.28
A1ZBE9_DROME	MetRS	Metabolism-related	MARS	FBgn0034401	1.43	0.00	0.00	0.00	0.98	1.55	0.00	0.00	0.00	0.48	0.85	0.00	-0.21	0.63	-0.47	0.28
A76A_DROME	Acp76A	Acp	SERPINF2	FBgn0015586	4.30	0.00	0.00	5.64	0.00	4.66	4.22	0.00	0.00	1.43	3.44	1.41	-0.67	0.29	-0.68	0.28
Q9VGU6_DROME	Adk3	Metabolism-related	AK3	FBgn0042094	0.72	2.80	3.65	0.71	1.96	0.00	0.00	0.00	0.00	2.39	0.89	0.00	0.59	0.19	-0.47	0.29
TPM2_DROME	Tm2	Structural protein	TPM3	FBgn0004117	1.43	1.87	1.83	0.71	0.98	3.11	3.17	4.06	1.48	1.71	1.60	2.90	0.10	0.82	0.47	0.29
Q9VVF0_DROME	ND-24L	Oxidative phosphorylation	NDUFV2	FBgn0036706	0.72	0.00	0.91	1.41	0.98	0.00	0.00	0.00	0.00	0.54	0.80	0.00	-0.12	0.77	-0.45	0.29
Q7K084_DROME	Obp44a	Metabolism-related		FBgn0033268	9.31	6.54	6.39	9.17	6.87	12.44	5.28	12.19	2.97	7.41	9.50	6.81	-0.27	0.56	-0.49	0.29
MS2A_DROME	Acp26Aa	Acp		FBgn0002855	5.01	0.00	0.91	1.41	0.98	4.66	0.00	0.00	2.97	1.98	2.35	0.99	-0.24	0.66	-0.59	0.29
Q8INZ7_DROME	NEST:bs21e09	Metabolism-related	MPC2	FBgn0052832	0.72	2.80	0.91	1.41	0.98	0.00	0.00	0.00	0.00	1.48	0.80	0.00	0.30	0.48	-0.45	0.30
Q9W4U2_DROME	BcDNA:RH09070	Miscellaneous function/ uncharacterised	HSD17B8	FBgn0029648	0.72	0.00	0.00	1.41	0.98	3.11	0.00	2.71	0.00	0.24	1.83	0.90	-0.75	0.12	-0.49	0.30
M9PBQ4_DROME	AIF	Metabolism-related	AIFM1	FBgn0031392	6.45	9.34	10.95	3.53	9.82	0.00	5.28	10.83	2.97	8.91	4.45	6.36	1.08	0.07	0.61	0.30
CYC1_DROME	Cyt-c-d	Oxidative phosphorylation	CYCS	FBgn0086907	3.58	0.00	2.74	3.53	3.93	4.66	5.28	2.71	0.00	2.11	4.04	2.66	-0.68	0.21	-0.56	0.30
Q9VVU8_DROME	Dmel\CG14077	Metabolism-related	COX6A1	FBgn0036830	0.72	3.74	3.65	1.41	4.91	1.55	1.06	2.71	0.00	2.70	2.63	1.25	0.02	0.96	-0.51	0.30
Q9VSP9_DROME	Acbp5	Metabolism-related	ACBD7	FBgn0035926	2.15	0.00	0.00	0.71	0.00	0.00	7.39	0.00	0.00	0.72	0.24	2.46	0.21	0.72	0.60	0.30
H5V8B8_DROME	Pp2A-29B	Miscellaneous function/ uncharacterised	PPP2R1A	FBgn0260439	0.00	0.93	0.00	3.53	0.00	0.00	0.00	0.00	0.00	0.31	1.18	0.00	-0.30	0.52	-0.49	0.30
Q9VNF8_DROME	Sec23	Metabolism-related	SEC23A	FBgn0262125	0.72	0.00	0.91	3.53	0.00	0.00	0.00	0.00	0.00	0.54	1.18	0.00	-0.16	0.73	-0.49	0.30
RS18_DROME	RpS18	Ribosome	RPS18	FBgn0010411	1.43	0.00	0.00	1.41	0.98	0.00	0.00	0.00	0.00	0.48	0.80	0.00	-0.19	0.66	-0.45	0.30
CISY_DROME	kdn	TCA. Glyoxylate and dicarboxylate metabolism	CS	FBgn0261955	4.30	0.93	0.00	2.12	1.96	1.55	1.06	1.35	0.00	1.74	1.88	0.80	-0.22	0.65	-0.50	0.30
Q9VD58_DROME	Idh3b	TCA	IDH3B	FBgn0038922	2.87	13.08	14.60	11.99	13.75	6.22	6.33	14.90	1.48	10.18	10.65	7.57	-0.19	0.75	-0.63	0.30
Q9VKR1_DROME	Dmel\CG17118	Metabolism-related	CFAP20	FBgn0032291	2.15	2.80	5.48	2.12	1.96	0.00	1.06	0.00	0.00	3.48	1.36	0.35	0.73	0.12	-0.47	0.31
A0A0U1RVK6_DROME	fbp	PPP. Glycolysis / Gluconeogenesis. Fructose and mannose metabolism	FBP2	FBgn0032820	0.00	0.00	1.83	0.71	0.00	0.00	2.11	0.00	1.48	0.61	0.24	1.20	0.17	0.71	0.47	0.31
M9PJQ5_DROME	wupA	Metabolism-related	TNNI2	FBgn0283471	0.00	1.87	0.00	0.00	0.00	0.00	1.06	1.35	0.00	0.62	0.00	0.80	0.32	0.47	0.45	0.31
Q7JY07_DROME	anon-WO0140519.132	Glycolysis / Gluconeogenesis	GAPDH	FBgn0034173	5.73	7.47	5.48	0.71	5.89	0.00	3.17	2.71	2.97	6.23	2.20	2.95	1.23	0.02	0.50	0.32
RL22_DROME	RpL22	Ribosome	RPL22	FBgn0015288	3.58	4.67	3.65	2.82	1.96	1.55	2.11	4.06	4.45	3.97	2.11	3.54	0.54	0.20	0.41	0.32
Q8T8S2_DROME	Dmel\CG3788	Metabolism-related	UPP1	FBgn0034800	1.43	4.67	0.91	1.41	0.98	0.00	0.00	0.00	0.00	2.34	0.80	0.00	0.57	0.21	-0.45	0.32
E1JHT6_DROME	Rtnl1	Miscellaneous function/ uncharacterised	RTN4	FBgn0053113	2.87	2.80	0.91	2.12	3.93	3.11	1.06	1.35	2.97	2.19	3.05	1.79	-0.29	0.50	-0.43	0.32
A0A0B4KEI0_DROME	COX4L	Oxidative phosphorylation	COX4I1	FBgn0033020	0.00	2.80	1.83	1.41	0.98	0.00	2.11	5.42	0.00	1.54	0.80	2.51	0.28	0.59	0.53	0.32
ATPO_DROME	ATPsynO	Oxidative phosphorylation	ATP5PO	FBgn0016691	1.43	2.80	0.00	0.71	0.98	0.00	1.06	0.00	5.94	1.41	0.56	2.33	0.34	0.51	0.53	0.32
MS2B_DROME	Acp26Ab	Acp		FBgn0002856	3.58	0.00	0.91	3.53	1.96	1.55	2.11	0.00	1.48	1.50	2.35	1.20	-0.42	0.39	-0.48	0.32
M9MSJ3_DROME	HDC03337	Miscellaneous function/ uncharacterised		FBgn0054051	2.87	0.00	0.00	2.82	0.00	1.55	1.06	0.00	0.00	0.96	1.46	0.35	-0.27	0.58	-0.50	0.32
TPIS_DROME	Tpi	Glycolysis / Gluconeogenesis. Fructose and mannose metabolism	TPI1	FBgn0086355	2.87	6.54	0.91	0.71	4.91	1.55	0.00	1.35	1.48	3.44	2.39	0.95	0.29	0.57	-0.50	0.33
Q9W3X6_DROME	Fum1	TCA	FH	FBgn0286222	1.43	2.80	5.48	4.23	2.95	1.55	1.06	0.00	4.45	3.24	2.91	1.84	0.06	0.91	-0.49	0.33
GLT_DROME	Glt	Metabolism-related	CES4A	FBgn0001114	4.30	1.87	1.83	3.53	4.91	1.55	8.45	0.00	0.00	2.66	3.33	2.82	-0.18	0.76	-0.57	0.33
B7Z0E0_DROME	Idh	TCA	IDH1	FBgn0001248	13.61	6.54	12.78	7.06	5.89	7.77	16.89	2.71	20.79	10.98	6.91	13.46	0.50	0.37	0.51	0.35
A0A0B4LG23_DROME	cora	Structural protein	EPB41L1	FBgn0010434	0.72	1.87	0.91	2.12	1.96	0.00	0.00	1.35	0.00	1.17	1.36	0.45	-0.03	0.95	-0.43	0.35
RS6_DROME	RpS6	Ribosome	RPS6	FBgn0261592	2.15	0.00	0.00	0.71	0.00	1.55	0.00	0.00	0.00	0.72	0.75	0.00	-0.07	0.87	-0.42	0.35
Q9VW68_DROME	Gabat	Isoleucine/valine/Leucine degradation. Propanoate metabolism	ABAT	FBgn0036927	2.15	0.00	0.00	0.00	0.00	0.00	3.17	0.00	0.00	0.72	0.00	1.06	0.35	0.47	0.46	0.35
Q9VP43_DROME	CG12973	Metabolism-related		FBgn0052436	10.03	28.96	20.99	14.11	24.55	4.66	11.61	40.63	13.36	19.99	14.44	21.87	0.53	0.37	0.55	0.35
Q8SXC9_DROME	CG2077	Metabolism-related	PGP	FBgn0052488	0.72	0.93	1.83	0.00	1.96	1.55	1.06	0.00	0.00	1.16	1.17	0.35	0.04	0.93	-0.40	0.36
Q9VAY2_DROME	Gp93	Metabolism-related	HSP90B1	FBgn0039562	3.58	0.00	0.00	2.82	0.98	4.66	3.17	1.35	0.00	1.19	2.82	1.51	-0.70	0.19	-0.49	0.36
PDI_DROME	Pdi	Metabolism-related	P4HB	FBgn0286818	15.04	3.74	1.83	16.93	5.89	10.88	14.78	5.42	2.97	6.87	11.24	7.72	-0.79	0.19	-0.55	0.36
Q9VYD9_DROME	ALT	Metabolism-related	GPT	FBgn0030478	5.01	5.60	3.65	2.82	5.89	3.11	2.11	4.06	1.48	4.76	3.94	2.55	0.21	0.62	-0.39	0.37
Q95SJ2_DROME	Dmel\CG17377	Miscellaneous function/ uncharacterised	KRTAP5-3	FBgn0031859	1.43	8.41	7.30	1.41	2.95	3.11	0.00	5.42	0.00	5.71	2.49	1.81	0.65	0.26	-0.51	0.37
Q9VAC1_DROME	anon-WO0153538.36	Metabolism-related		FBgn0039737	7.16	11.21	6.39	12.70	4.91	7.77	6.33	8.13	2.97	8.25	8.46	5.81	0.01	0.98	-0.41	0.37
Q9W1D3_DROME	Rsph4a	Structural protein	RSPH4A	FBgn0034957	2.87	3.74	10.04	2.12	1.96	0.00	0.00	1.35	0.00	5.55	1.36	0.45	1.12	0.03	-0.43	0.38
G6PI_DROME	Pgi	PPP. Glycolysis / Gluconeogenesis. amino sugar and nucleotide sugar metabolism	GPI	FBgn0003074	5.01	5.60	9.13	5.64	4.91	6.22	4.22	6.77	1.48	6.58	5.59	4.16	0.15	0.74	-0.40	0.38
Q7K5K9_DROME	S-Lap8	sperm specific aminopeptidase	LAP3	FBgn0034132	14.33	22.42	14.60	8.47	16.70	9.33	15.83	24.38	8.91	17.12	11.50	16.37	0.53	0.26	0.40	0.38
A1Z9G3_DROME	S-Lap5	sperm specific aminopeptidase	LAP3	FBgn0033860	6.45	9.34	5.48	4.23	9.82	3.11	14.78	9.48	2.97	7.09	5.72	9.08	0.31	0.54	0.45	0.38
1433Z_DROME	14-3-3zeta	Metabolism-related	YWHAZ	FBgn0004907	10.75	7.47	9.13	7.06	6.87	9.33	6.33	8.13	2.97	9.12	7.75	5.81	0.19	0.66	-0.37	0.39
Q9VKX2_DROME	Mdh1	TCA. pyruvate metabolism.Glyoxylate and dicarboxylate metabolism	MDH1	FBgn0262782	5.73	0.93	2.74	3.53	2.95	4.66	6.33	2.71	8.91	3.13	3.71	5.98	-0.25	0.60	0.41	0.39
Q9VSL4_DROME	GstO2	Metabolism-related	GSTO2	FBgn0035906	2.87	0.00	0.00	1.41	0.98	0.00	3.17	0.00	2.97	0.96	0.80	2.05	-0.02	0.97	0.45	0.39
Q9VZ72_DROME	ATPsynCF6L	Metabolism-related	ATP5PF	FBgn0035585	2.15	0.93	1.83	2.12	0.00	0.00	2.11	2.71	0.00	1.64	0.71	1.61	0.50	0.30	0.41	0.39
GPDA_DROME	Gpdh	Metabolism-related	GPD1	FBgn0001128	9.31	6.54	16.43	8.47	4.91	34.20	12.67	10.83	40.09	10.76	15.86	21.20	-0.19	0.76	0.53	0.39
PDIA6_DROME	CaBP1	Metabolism-related	PDIA6	FBgn0025678	2.15	0.00	0.00	2.12	0.00	0.00	2.11	0.00	2.97	0.72	0.71	1.69	0.00	0.99	0.44	0.39
Q9VD59_DROME	Theg	Metabolism-related	THEG	FBgn0038921	0.72	0.93	0.91	2.82	1.96	0.00	2.11	0.00	0.00	0.85	1.60	0.70	-0.24	0.61	-0.41	0.39
A1ZAE9_DROME	Dmel\CG6262	Metabolism-related	TREH	FBgn0034121	5.01	11.21	6.39	2.82	5.89	0.00	9.50	8.13	0.00	7.54	2.90	5.88	1.12	0.09	0.54	0.40
RL4_DROME	RpL4	Ribosome	RPL4	FBgn0003279	2.87	0.00	0.00	3.53	0.98	3.11	3.17	1.35	0.00	0.96	2.54	1.51	-0.70	0.17	-0.43	0.40
Q9VJC6_DROME	Dhc36C	Structural protein	DNAH7	FBgn0013810	0.72	4.67	6.39	2.82	1.96	0.00	4.22	6.77	0.00	3.93	1.60	3.66	0.66	0.27	0.50	0.40
Q8MZB8_DROME	NEST:bs01d10	Miscellaneous function/ uncharacterised		FBgn0051542	2.15	5.60	7.30	5.64	2.95	1.55	4.22	8.13	2.97	5.02	3.38	5.11	0.38	0.44	0.41	0.40
D1YSG0_DROME	bt	Metabolism-related	TTN	FBgn0005666	0.72	4.67	0.00	1.41	2.95	0.00	0.00	1.35	0.00	1.80	1.45	0.45	0.03	0.95	-0.44	0.40
Q7K2U8_DROME	sut4	Metabolism-related	SLC2A6	FBgn0028560	0.00	1.87	0.91	1.41	1.96	0.00	1.06	0.00	0.00	0.93	1.13	0.35	-0.09	0.85	-0.38	0.40
PGK_DROME	Pgk	Glycolysis / Gluconeogenesis	PGK1	FBgn0250906	3.58	0.93	4.56	2.82	2.95	6.22	1.06	1.35	5.94	3.03	4.00	2.78	-0.29	0.56	-0.42	0.40
Q3HKQ0_DROME	BG642163	Metabolism-related		FBgn0083938	1.43	0.00	0.00	2.12	0.98	3.11	2.11	0.00	1.48	0.48	2.07	1.20	-0.73	0.12	-0.38	0.41
Q9VD61_DROME	Qsox2	Metabolism-related	QSOX2	FBgn0038919	3.58	0.00	0.00	1.41	0.00	1.55	4.22	0.00	2.97	1.19	0.99	2.40	-0.04	0.94	0.45	0.41
Q9Y119_DROME	Tps1	Metabolism-related		FBgn0027560	1.43	1.87	7.30	1.41	2.95	3.11	2.11	4.06	5.94	3.53	2.49	4.04	0.17	0.72	0.40	0.41
Q9VQ22_DROME	Dmel\CG10869	Metabolism-related	QRICH2	FBgn0031347	1.43	0.00	2.74	4.94	0.98	0.00	2.11	0.00	0.00	1.39	1.97	0.70	-0.12	0.83	-0.44	0.41
Q9VZU4_DROME	ND-30	Oxidative phosphorylation	NDUFS3	FBgn0266582	2.15	0.00	0.91	0.71	0.98	1.55	0.00	1.35	0.00	1.02	1.08	0.45	-0.08	0.85	-0.37	0.41
HSP7E_DROME	Hsc70-5	Heat shock response	HSPA9	FBgn0001220	7.16	0.93	0.00	4.94	0.98	4.66	5.28	1.35	0.00	2.70	3.53	2.21	-0.45	0.46	-0.50	0.41
Q6GUT7_DROME	Acp53C14a	Acp		FBgn0034152	1.43	0.00	0.00	5.64	0.00	4.66	1.06	0.00	4.45	0.48	3.44	1.84	-0.96	0.10	-0.46	0.42
SYAC_DROME	AlaRS	Metabolism-related	AARS	FBgn0027094	0.00	0.00	0.00	1.41	0.00	0.00	2.11	0.00	1.48	0.00	0.47	1.20	-0.26	0.56	0.36	0.42
Q7K5K3_DROME	Pdhb	TCA. Glycolysis / Gluconeogenesis. pyruvate metabolism	PDHB	FBgn0039635	10.03	14.01	6.39	9.17	6.87	3.11	2.11	12.19	1.48	10.14	6.39	5.26	0.56	0.31	-0.44	0.42
SODC_DROME	Sod1	cell redox homeostasis	SOD1	FBgn0003462	10.03	4.67	5.48	6.35	9.82	10.88	7.39	8.13	4.45	6.73	9.02	6.66	-0.36	0.41	-0.35	0.42
Q9VHN7_DROME	anon-WO0118547.344	PPP	TKTL2, TKT	FBgn0037607	7.88	6.54	8.22	7.76	6.87	12.44	10.56	5.42	4.45	7.54	9.02	6.81	-0.18	0.68	-0.35	0.42
PSB1_DROME	Prosbeta6	Metabolism-related	PSMB1	FBgn0002284	0.00	0.00	0.00	2.12	0.00	0.00	0.00	0.00	0.00	0.00	0.71	0.00	-0.35	0.42	-0.35	0.42
Q7K4Q9_DROME	Hmgs	Isoleucine/valine/Leucine degradation	HMGCS1	FBgn0010611	0.00	0.00	0.00	2.12	0.00	0.00	0.00	0.00	0.00	0.00	0.71	0.00	-0.35	0.42	-0.35	0.42
Q9Y125_DROME	Sap-r	Metabolism-related	PSAP	FBgn0000416	0.00	0.00	0.00	2.12	0.00	0.00	0.00	0.00	0.00	0.00	0.71	0.00	-0.35	0.42	-0.35	0.42
A1Z7J6_DROME	Sec31	Structural protein	SEC31A	FBgn0033339	0.00	0.00	0.00	2.12	0.00	0.00	0.00	0.00	0.00	0.00	0.71	0.00	-0.35	0.42	-0.35	0.42
MY61F_DROME	Myo61F	Structural protein	MYO1C	FBgn0010246	0.00	0.00	0.00	0.00	0.00	0.00	2.11	0.00	0.00	0.00	0.00	0.70	0.00	1.00	0.35	0.42
Q86BM5_DROME	Akap200	Metabolism-related		FBgn0027932	5.01	2.80	0.91	0.71	2.95	3.11	5.28	4.06	1.48	2.91	2.25	3.61	0.17	0.72	0.39	0.42
PROML_DROME	prominin-like	Metabolism-related	PROM1	FBgn0026189	0.72	1.87	0.00	0.71	0.00	0.00	4.22	0.00	0.00	0.86	0.24	1.41	0.32	0.52	0.40	0.42
Q9VVH0_DROME	Dmel\CG12229	Glycolysis / Gluconeogenesis. Pyruvate metabolism	PKM, PKLR	FBgn0036723	0.00	4.67	3.65	0.71	1.96	1.55	2.11	0.00	0.00	2.77	1.41	0.70	0.33	0.52	-0.40	0.43
Q8IRZ1_DROME	Dmel\CG17450	Miscellaneous function/ uncharacterised	TEKT3	FBgn0040028	5.01	2.80	7.30	2.82	4.91	3.11	4.22	4.06	0.00	5.04	3.61	2.76	0.29	0.56	-0.39	0.43
Q9VWN3_DROME	SdhBL	TCA. Oxidative phosphorylation	SDHB	FBgn0030975	6.45	6.54	5.48	5.64	4.91	3.11	3.17	9.48	7.42	6.15	4.55	6.69	0.33	0.45	0.35	0.43
ARC1_DROME	Arc1	Metabolism-related	ARC	FBgn0033926	1.43	1.87	1.83	1.41	1.96	3.11	1.06	1.35	1.48	1.71	2.16	1.30	-0.15	0.71	-0.32	0.43
Q9VQ61_DROME	Got2	Arginine and proline metabolism	GOT2	FBgn0001125	6.45	4.67	5.48	4.94	1.96	4.66	2.11	8.13	7.42	5.53	3.86	5.89	0.40	0.39	0.37	0.43
Q9V455_DROME	Kap-alpha3	Structural protein	KPNA4	FBgn0027338	0.72	0.00	0.00	2.12	0.00	0.00	0.00	0.00	0.00	0.24	0.71	0.00	-0.20	0.64	-0.35	0.43
O18332_DROME	Rab1	Metabolism-related	RAB1A	FBgn0285937	0.00	0.93	0.00	2.12	0.00	0.00	0.00	0.00	0.00	0.31	0.71	0.00	-0.16	0.71	-0.35	0.43
FAXC_DROME	fax	Metabolism-related	FAXC	FBgn0014163	2.15	1.87	1.83	2.12	0.98	3.11	3.17	2.71	2.97	1.95	2.07	2.95	-0.01	0.98	0.32	0.44
Q9VMV5_DROME	vkg	Metabolism-related	COL4A1	FBgn0016075	3.58	3.74	3.65	2.82	1.96	0.00	5.28	4.06	0.00	3.66	1.60	3.11	0.75	0.16	0.40	0.44
RS3_DROME	RpS3	Ribosome	RPS3	FBgn0002622	1.43	0.93	1.83	2.12	0.98	0.00	1.06	0.00	0.00	1.40	1.03	0.35	0.22	0.62	-0.34	0.44
Q8IRH0_DROME	Psa	Metabolism-related	NPEPPS	FBgn0261243	1.43	0.00	0.00	4.23	0.98	0.00	2.11	0.00	0.00	0.48	1.74	0.70	-0.48	0.35	-0.39	0.44
Q7JW48_DROME	Dmel\CG10911	Metabolism-related	NPIPA8	FBgn0034295	2.87	0.00	0.00	2.12	0.00	0.00	9.50	0.00	0.00	0.96	0.71	3.17	0.08	0.90	0.49	0.44
Q8IN25_DROME	Dmel\CG31198	Metabolism-related	ANPEP	FBgn0051198	1.43	0.00	0.00	0.00	0.00	0.00	2.11	0.00	0.00	0.48	0.00	0.70	0.26	0.56	0.35	0.44
ACT5_DROME	Act87E	Structural protein	ACTB	FBgn0000046	62.32	29.89	65.72	67.03	45.18	102.61	58.06	32.50	74.24	52.65	71.61	54.93	-0.43	0.38	-0.37	0.45
Q961I8_DROME	PH4alphaNE3	Arginine and proline metabolism	P4HA3	FBgn0051017	0.72	0.00	0.00	1.41	0.00	1.55	1.06	0.00	0.00	0.24	0.99	0.35	-0.39	0.38	-0.33	0.45
Q9VC18_DROME	BEST:GH11240	Metabolism-related	ATIC	FBgn0039241	0.72	0.00	2.74	0.00	0.98	4.66	1.06	1.35	7.42	1.15	1.88	3.28	-0.21	0.71	0.43	0.45
Q0KI07_DROME	Dmel\CG34130	Miscellaneous function/ uncharacterised	PRSS36	FBgn0083966	2.15	0.00	0.00	2.12	0.00	0.00	0.00	0.00	0.00	0.72	0.71	0.00	0.00	0.99	-0.35	0.45
CCH2R_DROME	CCHa2-R	Metabolism-related	BRS3	FBgn0033058	0.72	0.00	0.00	0.00	1.96	0.00	0.00	0.00	0.00	0.24	0.65	0.00	-0.18	0.67	-0.33	0.45
DJ1A_DROME	DJ-1alpha	Structural protein	PARK7	FBgn0033885	0.00	1.87	0.00	0.00	0.00	0.00	2.11	0.00	0.00	0.62	0.00	0.70	0.32	0.49	0.35	0.45
Q7KVA7_DROME	Dhc62B	Structural protein	DNAH12	FBgn0013811	0.72	1.87	2.74	0.00	1.96	0.00	0.00	0.00	0.00	1.77	0.65	0.00	0.55	0.22	-0.33	0.46
JUPIT_DROME	Jupiter	Structural protein	JPT1, JPT2	FBgn0051363	3.58	0.93	0.00	2.82	3.93	10.88	5.28	2.71	2.97	1.51	5.88	3.65	-1.16	0.03	-0.37	0.46
PEB1_DROME	Ebp	Metabolism-related		FBgn0004181	0.72	1.87	0.91	1.41	1.96	3.11	6.33	2.71	1.48	1.17	2.16	3.51	-0.39	0.38	0.33	0.46
Q8T465_DROME	Dmel\CG12861	Miscellaneous function/ uncharacterised		FBgn0033953	5.73	2.80	3.65	4.23	2.95	1.55	5.28	0.00	1.48	4.06	2.91	2.25	0.31	0.53	-0.37	0.46
Q9VKY3_DROME	ClpP	Metabolism-related	CLPP	FBgn0032229	0.72	0.93	0.00	2.82	0.00	1.55	2.11	0.00	0.00	0.55	1.46	0.70	-0.37	0.44	-0.35	0.46
O62526_DROME	Ant2	Metabolism-related	SLC25A4	FBgn0025111	1.43	10.28	17.34	2.12	14.73	4.66	0.00	4.06	10.39	9.68	7.17	4.82	0.28	0.70	-0.54	0.46
M9PHN8_DROME	Ahcy	Metabolism-related	AHCY	FBgn0014455	1.43	0.00	0.00	1.41	0.00	1.55	1.06	0.00	0.00	0.48	0.99	0.35	-0.27	0.54	-0.33	0.46
Q9W3F6_DROME	Dmel\CG1440	Metabolism-related	BLMH	FBgn0030038	2.15	6.54	0.91	4.94	1.96	4.66	2.11	4.06	1.48	3.20	3.86	2.55	-0.28	0.57	-0.36	0.46
L2EFL_DROME	l(2)efl	Metabolism-related	CRYAB	FBgn0011296	0.72	2.80	2.74	0.00	0.98	0.00	0.00	1.35	1.48	2.09	0.33	0.95	0.79	0.09	0.32	0.47
Q9VP96_DROME	Dmel\CG10589	Miscellaneous function/ uncharacterised		FBgn0037035	0.72	3.74	1.83	1.41	1.96	0.00	0.00	1.35	0.00	2.09	1.13	0.45	0.38	0.41	-0.34	0.47
Q9VAT8_DROME	Dmel\CG9997	Metabolism-related	TMPRSS11B	FBgn0039597	0.72	0.00	0.00	2.82	0.00	1.55	2.11	0.00	7.42	0.24	1.46	3.18	-0.55	0.31	0.39	0.47
Q9VFF0_DROME	UQCR-C1	Oxidative phosphorylation	PMPCB	FBgn0038271	10.03	5.60	5.48	8.47	6.87	7.77	9.50	17.60	5.94	7.04	7.71	11.01	-0.14	0.76	0.33	0.47
M9PBR6_DROME	CG10977	Metabolism-related	MOSPD2	FBgn0053523	2.15	0.00	1.83	2.12	0.98	0.00	1.06	0.00	0.00	1.32	1.03	0.35	0.12	0.79	-0.34	0.47
Q8T3V7_DROME	Rsph9	Miscellaneous function/ uncharacterised	RSPH9	FBgn0051803	0.00	1.87	1.83	1.41	1.96	0.00	0.00	1.35	0.00	1.23	1.13	0.45	0.04	0.93	-0.34	0.47
Q9VFT4_DROME	rin	Metabolism-related	G3BP1	FBgn0015778	1.43	1.87	0.00	1.41	1.96	0.00	0.00	1.35	0.00	1.10	1.13	0.45	-0.01	0.98	-0.34	0.47
ATP5J_DROME	ATPsynCF6	Oxidative phosphorylation	ATP5PF	FBgn0016119	2.15	0.93	0.00	1.41	0.00	0.00	2.11	1.35	0.00	1.03	0.47	1.16	0.28	0.55	0.34	0.47
Q9VTY2_DROME	anon-WO0172774.89	Metabolism-related	AKR1B10	FBgn0036290	2.87	0.00	0.91	1.41	0.00	1.55	2.11	1.35	1.48	1.26	0.99	1.65	0.07	0.87	0.33	0.47
Q9VK60_DROME	Dmel\CG6180	Metabolism-related	PEBP1	FBgn0032453	4.30	4.67	2.74	6.35	4.91	1.55	4.22	5.42	0.00	3.90	4.27	3.21	-0.01	0.98	-0.38	0.47
Q9W1V2_DROME	Dmel\CG3085	Structural protein	TEKT2	FBgn0034816	4.30	7.47	9.13	7.06	10.80	3.11	4.22	16.25	0.00	6.97	6.99	6.82	0.05	0.93	-0.46	0.47
Q59E59_DROME	zip	Structural protein	MYH10	FBgn0265434	5.01	0.93	4.56	2.12	0.98	4.66	10.56	0.00	5.94	3.50	2.59	5.50	0.24	0.69	0.43	0.48
Q9VB29_DROME	anon-WO0140519.87	Miscellaneous function/ uncharacterised		FBgn0039521	2.87	0.00	0.91	3.53	0.98	3.11	2.11	0.00	2.97	1.26	2.54	1.69	-0.52	0.30	-0.35	0.48
PABP_DROME	pAbp	Metabolism-related	PABPC4	FBgn0265297	4.30	0.00	1.83	5.64	1.96	4.66	0.00	6.77	2.97	2.04	4.09	3.25	-0.69	0.23	-0.40	0.48
Q7KM15_DROME	bic	Metabolism-related	BTF3L4	FBgn0000181	2.15	0.00	0.00	2.82	0.00	0.00	2.11	0.00	2.97	0.72	0.94	1.69	-0.07	0.89	0.36	0.48
A0A0C4FEI8_DROME	grsm	Metabolism-related	NPEPL1	FBgn0040493	1.43	0.00	0.00	0.71	0.00	0.00	1.06	1.35	0.00	0.48	0.24	0.80	0.11	0.79	0.31	0.48
ENO_DROME	Eno	Glycolysis / Gluconeogenesis	ENO1	FBgn0000579	9.31	6.54	9.13	9.17	7.86	18.66	20.06	8.13	17.82	8.33	11.90	15.33	-0.36	0.44	0.32	0.49
EF1A1_DROME	eEF1alpha1	Translation	EEF1A2	FBgn0284245	7.16	7.47	1.83	15.52	6.87	59.08	7.39	2.71	63.85	5.49	27.16	24.65	-1.61	0.06	-0.57	0.49
Q9VNX4_DROME	P5CDh1	Metabolism-related	ALDH4A1	FBgn0037138	5.01	9.34	10.04	4.94	12.77	4.66	0.00	10.83	8.91	8.13	7.46	6.58	0.16	0.79	-0.43	0.49
Q9VW08_DROME	Rcd7	Metabolism-related		FBgn0260461	0.72	3.74	4.56	0.71	2.95	0.00	0.00	1.35	0.00	3.01	1.22	0.45	0.64	0.20	-0.33	0.50
RS8_DROME	RpS8	Ribosome	RPS8	FBgn0039713	2.87	1.87	0.00	2.82	2.95	1.55	2.11	4.06	4.45	1.58	2.44	3.54	-0.39	0.39	0.31	0.50
PYG_DROME	GlyP	Metabolism-related	PYGM	FBgn0004507	5.73	5.60	10.04	4.94	8.84	17.10	5.28	10.83	5.94	7.13	10.29	7.35	-0.34	0.47	-0.32	0.50
MMSA_DROME	CG17896	Isoleucine/valine/Leucine degradation. Propanoate metabolism	ALDH6A1	FBgn0023537	5.01	0.00	2.74	2.12	0.98	1.55	3.17	0.00	0.00	2.58	1.55	1.06	0.20	0.70	-0.36	0.50
Q9VUW2_DROME	IMP	Metabolism-related	IMPA1	FBgn0036551	1.43	0.00	0.00	2.12	0.00	3.11	3.17	0.00	0.00	0.48	1.74	1.06	-0.54	0.30	-0.34	0.50
BIP_DROME	Hsc70-3	Heat shock response	HSPA5	FBgn0001218	15.76	8.41	6.39	11.99	3.93	12.44	11.61	9.48	1.48	10.19	9.45	7.53	0.12	0.82	-0.38	0.50
SODM_DROME	Sod2	Metabolism-related	SOD2	FBgn0010213	5.01	3.74	5.48	5.64	4.91	4.66	4.22	6.77	1.48	4.74	5.07	4.16	-0.08	0.86	-0.30	0.50
RLA0_DROME	RpLP0	Ribosome	RPLP0	FBgn0000100	2.87	3.74	1.83	4.23	0.98	4.66	2.11	2.71	1.48	2.81	3.29	2.10	-0.07	0.87	-0.29	0.51
A1Z6L9_DROME	Trap1	Metabolism-related	TRAP1	FBgn0026761	2.87	0.00	0.91	0.00	0.00	1.55	2.11	1.35	0.00	1.26	0.52	1.16	0.33	0.49	0.32	0.51
A53E_DROME	Acp53Ea	Acp		FBgn0015584	6.45	1.87	2.74	7.06	1.96	6.22	11.61	1.35	11.88	3.68	5.08	8.28	-0.31	0.59	0.37	0.52
Q961W5_DROME	S-Lap3	sperm specific aminopeptidase	LAP3	FBgn0045770	17.91	18.68	12.78	16.93	25.53	4.66	16.89	24.38	11.88	16.46	15.71	17.71	0.27	0.60	0.33	0.52
Q9VIX9_DROME	Dmel\CG17349	Metabolism-related	PACRG	FBgn0032771	0.00	2.80	7.30	0.00	1.96	0.00	0.00	0.00	0.00	3.37	0.65	0.00	0.83	0.13	-0.33	0.53
Q9VLC5_DROME	Aldh	Isoleucine/valine/Leucine degradation. Glycolysis / Gluconeogenesis. Glycerolipid metabolism. pyruvate metabolism. Arginine and proline metabolism. Propanoate metabolism	ALDH2	FBgn0012036	17.19	13.08	19.17	14.11	19.64	12.44	9.50	16.25	11.88	16.48	15.40	12.54	0.09	0.82	-0.26	0.53
Y3800_DROME	CG3800	Metabolism-related	CNBP	FBgn0034802	1.43	0.00	0.00	1.41	0.98	3.11	2.11	0.00	1.48	0.48	1.83	1.20	-0.64	0.17	-0.29	0.53
Q9W0Q0_DROME	Ppm1	Metabolism-related	PPM1N	FBgn0035143	2.15	0.00	0.00	2.12	0.98	3.11	0.00	1.35	2.97	0.72	2.07	1.44	-0.64	0.19	-0.30	0.53
RS3A_DROME	RpS3A	Ribosome	RPS3A	FBgn0017545	5.01	0.00	1.83	0.71	0.98	3.11	1.06	0.00	1.48	2.28	1.60	0.85	0.13	0.80	-0.32	0.53
A0A0B4KGX9_DROME	Dmel\CG14395	Miscellaneous function/ uncharacterised		FBgn0038073	0.00	0.00	0.00	1.41	0.00	0.00	0.00	0.00	0.00	0.00	0.47	0.00	-0.26	0.53	-0.26	0.53
IF5A_DROME	eEF5	Translation	EIF5A	FBgn0285952	0.00	0.00	0.00	1.41	0.00	0.00	0.00	0.00	0.00	0.00	0.47	0.00	-0.26	0.53	-0.26	0.53
IMB_DROME	Fs(2)Ket	Metabolism-related	KPNB1	FBgn0262743	0.00	0.00	0.00	1.41	0.00	0.00	0.00	0.00	0.00	0.00	0.47	0.00	-0.26	0.53	-0.26	0.53
NOTCH_DROME	N	Metabolism-related	NOTCH1	FBgn0004647	0.00	0.00	0.00	1.41	0.00	0.00	0.00	0.00	0.00	0.00	0.47	0.00	-0.26	0.53	-0.26	0.53
Q0E8X8_DROME	BcDNA:RE33866	Metabolism-related	ATP5IF1	FBgn0040660	0.00	0.00	0.00	1.41	0.00	0.00	0.00	0.00	0.00	0.00	0.47	0.00	-0.26	0.53	-0.26	0.53
Q9VGF1_DROME	Dmel\CG3397	Miscellaneous function/ uncharacterised	AKR7A3	FBgn0037975	0.00	0.00	1.83	0.00	0.00	1.55	0.00	0.00	0.00	0.61	0.52	0.00	0.04	0.94	-0.28	0.53
Q9VA42_DROME	Npc2g	Metabolism-related	NPC2	FBgn0039800	0.00	0.00	1.83	0.00	0.00	1.55	0.00	0.00	0.00	0.61	0.52	0.00	0.04	0.94	-0.28	0.53
B7Z001_DROME	FASN1	Metabolism-related	FASN	FBgn0283427	30.09	17.75	26.47	17.64	17.68	46.64	16.89	14.90	29.70	24.77	27.32	20.49	-0.02	0.97	-0.30	0.53
Q9VIE8_DROME	mAcon1	TCA. Glyoxylate and dicarboxylate metabolism	ACO2	FBgn0010100	10.75	2.80	1.83	5.64	1.96	1.55	8.45	4.06	1.48	5.12	3.05	4.66	0.37	0.50	0.34	0.53
A1ZBU8_DROME	CT40493	Miscellaneous function/ uncharacterised		FBgn0034512	1.43	0.00	0.00	0.00	0.00	1.55	0.00	0.00	0.00	0.48	0.52	0.00	-0.02	0.97	-0.28	0.53
Q9V397_DROME	Mtpalpha	Isoleucine/valine/Leucine degradation. Propanoate metabolism	HADHA	FBgn0028479	2.87	2.80	1.83	2.82	1.96	1.55	1.06	4.06	0.00	2.50	2.11	1.71	0.13	0.77	-0.29	0.53
VATB_DROME	Vha55	Oxidative phosphorylation	ATP6V1B2	FBgn0005671	16.48	16.81	21.91	15.52	20.62	15.55	19.00	9.48	14.85	18.40	17.23	14.44	0.09	0.84	-0.26	0.54
Q9VII7_DROME	Spn38F	Metabolism-related	SERPINB4	FBgn0028986	27.94	0.00	0.91	27.52	0.98	41.98	11.61	0.00	32.67	9.62	23.49	14.76	-1.49	0.19	-0.68	0.54
Q9VIJ0_DROME	Dmel\CG9331	Metabolism-related	GRHPR	FBgn0032889	2.87	0.00	0.00	0.71	0.00	1.55	8.45	0.00	0.00	0.96	0.75	2.82	0.01	0.99	0.37	0.54
ADHX_DROME	Fdh	Glycolysis / Gluconeogenesis	ADH5	FBgn0011768	2.87	3.74	2.74	3.53	1.96	3.11	1.06	4.06	1.48	3.11	2.87	2.20	0.08	0.85	-0.26	0.54
C7LAH9_DROME	Moe	Metabolism-related	MSN	FBgn0011661	1.43	1.87	0.00	0.71	0.00	0.00	0.00	0.00	2.97	1.10	0.24	0.99	0.43	0.37	0.29	0.54
RL23_DROME	RpL23	Ribosome	RPL23	FBgn0010078	0.72	0.93	0.00	1.41	0.00	0.00	0.00	0.00	0.00	0.55	0.47	0.00	0.07	0.86	-0.26	0.54
GUDU_DROME	gudu	Metabolism-related	ARMC4	FBgn0031905	1.43	0.93	0.00	0.71	1.96	0.00	1.06	0.00	0.00	0.79	0.89	0.35	-0.03	0.95	-0.27	0.54
Q9VGQ4_DROME	scpr-B	Metabolism-related	GLIPR1L1	FBgn0037888	10.03	6.54	5.48	9.17	7.86	1.55	5.28	10.83	5.94	7.35	6.19	7.35	0.32	0.51	0.31	0.54
Q9VP62_DROME	Dmel\CG9389	Metabolism-related	IMPA2	FBgn0037064	1.43	4.67	5.48	3.53	5.89	3.11	2.11	10.83	0.00	3.86	4.18	4.31	-0.13	0.83	-0.36	0.54
CH60A_DROME	Hsp60A	Heat shock response	HSPD1	FBgn0015245	13.61	9.34	3.65	9.17	11.78	17.10	13.72	9.48	28.21	8.87	12.69	17.14	-0.52	0.31	0.30	0.55
TBA1_DROME	alphaTub84B	Structural protein	TUBA3D	FBgn0003884	60.17	154.13	198.99	87.49	141.42	45.09	48.56	128.65	43.06	137.76	91.33	73.42	0.56	0.33	-0.34	0.55
Q9VCN4_DROME	Dmel\CG17083	Metabolism-related	CCDC63	FBgn0039070	0.00	2.80	0.91	0.00	0.00	0.00	0.00	0.00	1.48	1.24	0.00	0.49	0.60	0.19	0.27	0.55
HSP23_DROME	Hsp23	Heat shock response	CRYAB	FBgn0001224	1.43	0.00	0.00	1.41	0.00	7.77	0.00	1.35	2.97	0.48	3.06	1.44	-0.76	0.18	-0.33	0.55
A1ZAH1_DROME	knon	Metabolism-related	ATP5PD	FBgn0285943	0.00	1.87	0.91	1.41	0.00	0.00	0.00	0.00	0.00	0.93	0.47	0.00	0.24	0.58	-0.26	0.55
RS17_DROME	RpS17	Ribosome	RPS17	FBgn0005533	2.15	0.93	0.91	0.71	0.98	1.55	0.00	1.35	5.94	1.33	1.08	2.43	0.10	0.84	0.30	0.55
Q9V3V6_DROME	Rpt5	Metabolism-related	PSMC3	FBgn0028684	0.72	0.00	0.00	1.41	0.00	0.00	0.00	1.35	1.48	0.24	0.47	0.95	-0.11	0.80	0.26	0.55
ANXB9_DROME	AnxB9	Metabolism-related	ANXA7, ANXA11	FBgn0000083	3.58	3.74	1.83	1.41	3.93	3.11	2.11	2.71	7.42	3.05	2.82	4.08	0.08	0.86	0.27	0.55
Q9XYZ9_DROME	GstE12	Metabolism-related	GSTT2, GSTT4, GSTT2B	FBgn0027590	2.15	0.00	1.83	0.71	0.98	0.00	1.06	2.71	0.00	1.32	0.56	1.25	0.33	0.49	0.28	0.55
Q9VP02_DROME	CG12562	Glycolysis / Gluconeogenesis	GALM	FBgn0043783	1.43	1.87	0.91	0.00	1.96	4.66	2.11	0.00	1.48	1.40	2.21	1.20	-0.15	0.76	-0.29	0.55
RS19A_DROME	RpS19a	Ribosome	RPS19	FBgn0010412	1.43	0.00	0.00	1.41	0.00	0.00	0.00	0.00	0.00	0.48	0.47	0.00	0.00	0.99	-0.26	0.55
CALM_DROME	Cam	Metabolism-related	CALM1, CALM3	FBgn0000253	2.87	0.93	0.00	1.41	0.98	3.11	2.11	0.00	1.48	1.27	1.83	1.20	-0.29	0.54	-0.29	0.55
RS14A_DROME	RpS14a	Translation	RPS14	FBgn0004403	0.72	0.93	2.74	2.82	0.98	1.55	1.06	2.71	0.00	1.46	1.79	1.25	-0.15	0.75	-0.28	0.55
Q95U38_DROME	ScsbetaA	TCA. Propanoate metabolism	SUCLA2	FBgn0037643	12.89	27.09	34.69	14.11	23.57	9.33	7.39	17.60	11.88	24.89	15.67	12.29	0.59	0.24	-0.29	0.56
Q9VKI8_DROME	GH26	Metabolism-related	PHGDH	FBgn0032350	2.87	0.00	0.00	0.71	0.00	0.00	0.00	0.00	2.97	0.96	0.24	0.99	0.28	0.57	0.29	0.56
PROD_DROME	slgA	Arginine and proline metabolism	PRODH	FBgn0003423	2.15	2.80	4.56	2.12	1.96	1.55	1.06	1.35	1.48	3.17	1.88	1.30	0.39	0.34	-0.23	0.57
Q9VZL1_DROME	mge	Metabolism-related	TOMM22	FBgn0035473	1.43	4.67	4.56	1.41	2.95	0.00	3.17	4.06	0.00	3.56	1.45	2.41	0.72	0.18	0.30	0.57
GSTD1_DROME	GstD1	Metabolism-related	GSTT2, GSTT4, GSTT2B	FBgn0001149	10.03	14.95	13.69	13.41	15.71	10.88	9.50	6.77	69.78	12.89	13.33	28.69	-0.05	0.94	0.35	0.57
Q9W402_DROME	ND-B16.6	Oxidative phosphorylation	NDUFA13	FBgn0029868	0.72	0.00	3.65	0.71	1.96	0.00	1.06	0.00	0.00	1.46	0.89	0.35	0.17	0.72	-0.27	0.57
E1JHG2_DROME	Sfp33A3	Metabolism-related	SPINK2	FBgn0259964	2.15	0.00	0.00	1.41	0.00	0.00	0.00	0.00	0.00	0.72	0.47	0.00	0.09	0.83	-0.26	0.57
Q9VMM2_DROME	Dmel\CG11034	Miscellaneous function/ uncharacterised	DPP4	FBgn0031741	0.00	0.93	1.83	0.71	0.00	0.00	0.00	2.71	0.00	0.92	0.24	0.90	0.35	0.45	0.27	0.57
ACADM_DROME	CG12262	Isoleucine/valine/Leucine degradation. Propanoate metabolism	ACADM	FBgn0035811	2.87	1.87	0.00	2.12	0.00	1.55	2.11	0.00	0.00	1.58	1.22	0.70	0.12	0.81	-0.28	0.57
RS7_DROME	RpS7	Ribosome	RPS7	FBgn0039757	1.43	0.93	0.00	2.82	0.00	0.00	3.17	1.35	0.00	0.79	0.94	1.51	0.02	0.97	0.28	0.57
Q7JY62_DROME	lectin-46Cb	Metabolism-related	CLEC9A	FBgn0040092	2.15	0.00	0.00	1.41	0.00	1.55	0.00	0.00	1.48	0.72	0.99	0.49	-0.18	0.70	-0.27	0.57
SUCA_DROME	Scsalpha1	TCA. Propanoate metabolism	SUCLG1	FBgn0004888	1.43	0.93	3.65	0.00	0.98	6.22	1.06	2.71	4.45	2.01	2.40	2.74	0.07	0.89	0.31	0.57
Q9VRD4_DROME	Dmel\CG1532	Miscellaneous function/ uncharacterised	GLOD4	FBgn0031143	0.72	3.74	2.74	3.53	0.98	3.11	1.06	2.71	1.48	2.40	2.54	1.75	-0.06	0.89	-0.25	0.58
MECR_DROME	CG16935	Metabolism-related	MECR	FBgn0033883	0.72	0.00	1.83	1.41	0.98	0.00	1.06	0.00	0.00	0.85	0.80	0.35	0.01	0.98	-0.25	0.58
CO4A1_DROME	Col4a1	Metabolism-related	COL4A1	FBgn0000299	2.15	0.00	0.00	0.71	0.98	0.00	2.11	1.35	0.00	0.72	0.56	1.16	0.01	0.98	0.26	0.58
Q9VSM6_DROME	S-Lap1	sperm specific aminopeptidase	LAP3	FBgn0035915	63.76	132.64	59.33	102.31	112.94	31.09	66.50	128.65	80.18	85.24	82.11	91.78	0.15	0.78	0.30	0.58
Q5LJN5_DROME	kl-5	Structural protein	DNAH9	FBgn0267433	8.60	19.62	21.91	10.58	7.86	1.55	3.17	5.42	4.45	16.71	6.67	4.35	1.21	0.03	-0.28	0.59
A1Z9Z6_DROME	ND-51L2	Oxidative phosphorylation	NDUFV1	FBgn0034007	0.00	3.74	3.65	1.41	0.00	0.00	0.00	0.00	0.00	2.46	0.47	0.00	0.75	0.13	-0.26	0.59
COX5A_DROME	COX5A	Oxidative phosphorylation	COX5A	FBgn0019624	1.43	2.80	0.00	1.41	0.98	0.00	1.06	0.00	0.00	1.41	0.80	0.35	0.23	0.61	-0.25	0.59
3HIDH_DROME	CG15093	PPP. Isoleucine/valine/Leucine degradation	HIBADH	FBgn0034390	2.87	0.93	0.00	2.82	0.98	0.00	3.17	0.00	2.97	1.27	1.27	2.05	0.00	0.99	0.28	0.59
Q9VRK6_DROME	Dmel\CG4669	Metabolism-related		FBgn0035598	3.58	1.87	5.48	4.23	3.93	0.00	4.22	4.06	1.48	3.64	2.72	3.26	0.38	0.46	0.28	0.59
Q9W2X6_DROME	ATPsyndelta	Oxidative phosphorylation	ATP5F1D	FBgn0028342	3.58	6.54	3.65	3.53	4.91	4.66	2.11	4.06	4.45	4.59	4.37	3.54	0.03	0.95	-0.22	0.60
Q9VR92_DROME	Dmel\CG15459	Miscellaneous function/ uncharacterised	ATP5MD	FBgn0031108	1.43	0.93	1.83	1.41	2.95	0.00	4.22	2.71	0.00	1.40	1.45	2.31	0.06	0.90	0.27	0.60
SND1_DROME	Tudor-SN	Metabolism-related	SND1	FBgn0035121	1.43	1.87	0.00	2.82	0.00	1.55	1.06	1.35	0.00	1.10	1.46	0.80	-0.12	0.79	-0.25	0.60
Q9VVA4_DROME	GS	Metabolism-related		FBgn0036663	7.88	0.00	0.91	6.35	0.98	4.66	6.33	0.00	2.97	2.93	4.00	3.10	-0.51	0.43	-0.33	0.60
MS57A_DROME	Mst57Da	Acp		FBgn0011668	12.18	1.87	1.83	8.47	1.96	7.77	10.56	1.35	2.97	5.29	6.07	4.96	-0.32	0.60	-0.32	0.60
Q9VWB4_DROME	Spn77Bb	Metabolism-related	SERPINE2	FBgn0036969	69.49	5.60	6.39	112.89	7.86	77.74	152.01	8.13	178.17	27.16	66.16	112.77	-1.44	0.19	0.55	0.61
Q9VDW9_DROME	Dmel\CG3517	Metabolism-related		FBgn0038706	2.87	4.67	5.48	4.23	3.93	0.00	4.22	1.35	0.00	4.34	2.72	1.86	0.57	0.29	-0.27	0.61
IDH3A_DROME	Idh3a	TCA	IDH3A	FBgn0027291	0.72	0.00	0.00	0.71	1.96	0.00	0.00	1.35	0.00	0.24	0.89	0.45	-0.33	0.46	-0.23	0.61
E2QCS7_DROME	Dmel\CG17097	Metabolism-related	LIPF	FBgn0265264	28.65	2.80	8.22	17.64	7.86	21.77	19.00	5.42	13.36	13.22	15.75	12.59	-0.54	0.39	-0.31	0.61
EXU_DROME	exu	Miscellaneous function/ uncharacterised	TREX1	FBgn0000615	3.58	0.00	0.00	4.94	2.95	1.55	3.17	4.06	4.45	1.19	3.15	3.89	-0.82	0.10	0.24	0.62
Q9VFN5_DROME	anon-WO0140519.48	Miscellaneous function/ uncharacterised	HSPE1	FBgn0038200	3.58	1.87	0.00	2.82	2.95	6.22	3.17	2.71	2.97	1.82	4.00	2.95	-0.73	0.13	-0.23	0.62
Q9V3K5_DROME	Dmel\CG4691	Miscellaneous function/ uncharacterised		FBgn0028870	2.15	0.93	2.74	2.12	1.96	0.00	1.06	1.35	0.00	1.94	1.36	0.80	0.27	0.55	-0.22	0.62
Q9VQH0_DROME	Dmel\CG2964	Glycolysis / Gluconeogenesis. pyruvate metabolism	PKLR	FBgn0031462	2.15	0.93	0.91	0.00	2.95	0.00	1.06	0.00	0.00	1.33	0.98	0.35	0.28	0.55	-0.23	0.62
A1ZBP5_DROME	Dmel\CG15128	Miscellaneous function/ uncharacterised	TTC25	FBgn0034467	0.72	4.67	0.00	0.00	3.93	0.00	0.00	1.35	0.00	1.80	1.31	0.45	0.20	0.71	-0.27	0.62
Q9VU29_DROME	Dmel\CG10749	TCA. pyruvate metabolism.Glyoxylate and dicarboxylate metabolism	MDH2	FBgn0036328	5.73	6.54	4.56	7.06	8.84	3.11	5.28	6.77	2.97	5.61	6.33	5.01	-0.07	0.87	-0.22	0.62
Q7K2U6_DROME	anon-WO0140519.78	Miscellaneous function/ uncharacterised		FBgn0033287	10.75	9.34	9.13	9.88	13.75	7.77	12.67	8.13	5.94	9.74	10.47	8.91	-0.06	0.88	-0.21	0.62
Q95R35_DROME	S-Lap4	sperm specific aminopeptidase	LAP3	FBgn0052064	12.89	23.35	10.04	17.64	14.73	3.11	15.83	18.96	5.94	15.43	11.83	13.58	0.48	0.40	0.27	0.62
Q9VX70_DROME	CT41369	Metabolism-related	LIPC	FBgn0265267	3.58	0.00	1.83	2.82	0.98	3.11	4.22	0.00	1.48	1.80	2.30	1.90	-0.26	0.61	-0.25	0.62
Q9VFM5_DROME	Dmel\CG14355	Metabolism-related	KRT17	FBgn0038208	8.60	15.88	10.04	11.29	15.71	3.11	9.50	23.02	0.00	11.51	10.04	10.84	0.31	0.67	-0.35	0.62
HXK2_DROME	Hex-t2	Glycolysis / Gluconeogenesis. galactose metabolism. amino sugar and nucleotide sugar metabolism	GCK	FBgn0042710	5.01	8.41	8.22	4.23	5.89	3.11	4.22	5.42	1.48	7.21	4.41	3.71	0.52	0.25	-0.21	0.63
Q8MRN4_DROME	Ppi1	Metabolism-related	KRT17	FBgn0051025	4.30	3.74	2.74	2.12	5.89	0.00	2.11	2.71	0.00	3.59	2.67	1.61	0.47	0.38	-0.25	0.63
Q9VQI4_DROME	Dmel\CG8813	Metabolism-related		FBgn0031476	2.87	1.87	0.91	1.41	1.96	0.00	1.06	5.42	0.00	1.88	1.13	2.16	0.34	0.51	0.25	0.63
M9PF61_DROME	Dmel\CG6084	Glycerolipid metabolism. pyruvate metabolism. galactose metabolism.Fructose and mannose metabolism	AKR1B1	FBgn0086254	6.45	4.67	6.39	3.53	5.89	4.66	6.33	8.13	0.00	5.84	4.69	4.82	0.23	0.67	-0.26	0.63
HSP26_DROME	Hsp26	Heat shock response	CRYAB	FBgn0001225	2.15	0.00	0.00	0.71	0.00	1.55	1.06	0.00	0.00	0.72	0.75	0.35	-0.07	0.88	-0.22	0.63
A62F_DROME	Acp62F	Acp		FBgn0020509	7.88	0.00	0.00	5.64	0.00	1.55	6.33	0.00	4.45	2.63	2.40	3.60	-0.15	0.82	0.33	0.63
PROF_DROME	chic	Structural protein	PFN4	FBgn0000308	0.72	0.00	2.74	0.71	3.93	6.22	1.06	5.42	1.48	1.15	3.62	2.65	-0.79	0.15	-0.25	0.64
A0A0B4LHX6_DROME	awd	Metabolism-related	NME1	FBgn0000150	3.58	0.93	1.83	5.64	0.98	3.11	4.22	1.35	1.48	2.11	3.25	2.35	-0.30	0.53	-0.23	0.64
Q9VAW8_DROME	Mst98Ca	Acp		FBgn0002865	4.30	3.74	3.65	2.12	3.93	4.66	2.11	5.42	1.48	3.90	3.57	3.00	0.11	0.80	-0.20	0.64
Q8SXF2_DROME	Dmel\CG5612	Miscellaneous function/ uncharacterised		FBgn0039529	2.15	4.67	2.74	2.12	4.91	1.55	5.28	1.35	4.45	3.19	2.86	3.70	0.12	0.79	0.21	0.64
RS4_DROME	RpS4	Ribosome	RPS4X	FBgn0011284	2.15	0.00	0.00	2.82	0.00	1.55	3.17	0.00	0.00	0.72	1.46	1.06	-0.35	0.50	-0.24	0.64
Q9VN44_DROME	Karybeta3	Metabolism-related	IPO5	FBgn0087013	2.15	0.00	1.83	0.71	2.95	0.00	2.11	0.00	0.00	1.32	1.22	0.70	0.08	0.87	-0.23	0.64
A1Z9T6_DROME	bs33f06.y1	Miscellaneous function/ uncharacterised		FBgn0033954	15.76	6.54	9.13	8.47	7.86	4.66	10.56	6.77	7.42	10.48	7.00	8.25	0.43	0.33	0.20	0.65
Q9VUM4_DROME	Dmel\CG6888	Metabolism-related	PRDX1, PRDX2	FBgn0036490	1.43	0.93	0.91	1.41	0.00	0.00	1.06	1.35	0.00	1.09	0.47	0.80	0.37	0.39	0.20	0.65
A0A0B4LGB7_DROME	SERCA	Metabolism-related	ATP2A1	FBgn0263006	5.73	1.87	1.83	2.12	2.95	3.11	2.11	1.35	2.97	3.14	2.72	2.15	0.05	0.92	-0.20	0.65
HSP83_DROME	Hsp83	Heat shock response	HSP90AB1	FBgn0001233	20.06	6.54	4.56	10.58	9.82	23.32	11.61	8.13	14.85	10.39	14.58	11.53	-0.54	0.30	-0.23	0.65
KINH_DROME	Khc	Metabolism-related	KIF5B	FBgn0001308	1.43	0.00	0.00	0.00	0.98	0.00	0.00	0.00	0.00	0.48	0.33	0.00	0.07	0.87	-0.19	0.65
Q9VLB7_DROME	Gdi	Metabolism-related	GDI1	FBgn0004868	2.87	3.74	0.91	2.12	2.95	4.66	2.11	1.35	4.45	2.50	3.24	2.64	-0.25	0.59	-0.20	0.65
LDH_DROME	Ldh	Glycolysis / Gluconeogenesis. pyruvate metabolism. Propanoate metabolism	LDHA, LDHB	FBgn0001258	2.15	2.80	8.22	3.53	1.96	6.22	1.06	5.42	2.97	4.39	3.90	3.15	0.06	0.91	-0.23	0.65
RL7A_DROME	RpL7A	Ribosome	RPL7A	FBgn0014026	1.43	0.93	0.00	1.41	0.98	0.00	0.00	1.35	0.00	0.79	0.80	0.45	0.00	0.99	-0.20	0.65
Q7KTA9_DROME	Gpo3	Metabolism-related	GPD2	FBgn0028848	2.15	8.41	8.22	5.64	4.91	0.00	2.11	5.42	0.00	6.26	3.52	2.51	0.69	0.26	-0.26	0.66
ATPG_DROME	ATPsyngamma	Oxidative phosphorylation	ATP5F1C	FBgn0020235	2.15	4.67	5.48	2.12	3.93	3.11	3.17	2.71	1.48	4.10	3.05	2.45	0.24	0.57	-0.19	0.66
CYTL_DROME	Cys	Metabolism-related	CST1	FBgn0004629	5.73	4.67	10.04	4.94	3.93	3.11	4.22	2.71	8.91	6.81	3.99	5.28	0.52	0.26	0.20	0.66
O46067_DROME	GRP170	Metabolism-related	HYOU1	FBgn0023529	1.43	0.00	0.00	6.35	0.00	1.55	3.17	0.00	1.48	0.48	2.63	1.55	-0.70	0.20	-0.24	0.66
Q7KTW5_DROME	Dmel\CG9391	Metabolism-related	IMPA1	FBgn0037063	3.58	0.93	1.83	2.12	0.98	3.11	6.33	1.35	1.48	2.11	2.07	3.06	0.00	1.00	0.21	0.66
Q7KTJ2_DROME	Dmel\CG8349	Metabolism-related	CDA	FBgn0032003	3.58	5.60	9.13	0.71	2.95	1.55	0.00	5.42	0.00	6.10	1.74	1.81	1.10	0.05	-0.23	0.67
Q9VAV5_DROME	Dhc98D	Structural protein	DNAH10	FBgn0013813	0.72	4.67	0.00	0.00	0.00	0.00	1.06	0.00	0.00	1.80	0.00	0.35	0.73	0.14	0.20	0.67
Q9VRY7_DROME	Rsph3	Miscellaneous function/ uncharacterised	RSPH3	FBgn0052392	2.15	2.80	4.56	1.41	4.91	1.55	2.11	4.06	2.97	3.17	2.63	3.05	0.21	0.63	0.19	0.67
HCD2_DROME	scu	Isoleucine/valine/Leucine degradation	HSD17B10	FBgn0021765	0.72	0.00	2.74	2.12	0.00	1.55	0.00	2.71	0.00	1.15	1.22	0.90	-0.06	0.90	-0.21	0.67
Q9VZ77_DROME	Dnah3	Metabolism-related	DNAH3	FBgn0035581	0.00	6.54	6.39	0.71	1.96	0.00	0.00	1.35	0.00	4.31	0.89	0.45	0.91	0.11	-0.23	0.68
M9PF16_DROME	beta-Spec	Metabolism-related	SPTBN1	FBgn0250788	5.01	4.67	3.65	2.82	1.96	0.00	4.22	2.71	0.00	4.45	1.60	2.31	0.93	0.08	0.21	0.68
Q9VPH9_DROME	Spn77Bc	Metabolism-related	SERPINE2	FBgn0036970	79.51	2.80	10.04	62.09	7.86	74.63	152.01	2.71	185.60	30.79	48.19	113.44	-1.12	0.35	0.50	0.68
Q9VAT7_DROME	aqrs	Metabolism-related	PRSS45P	FBgn0039598	5.01	0.00	0.00	2.82	0.00	0.00	6.33	0.00	0.00	1.67	0.94	2.11	0.18	0.77	0.26	0.68
Q9VVP4_DROME	Dmel\CG5103	PPP	TKT	FBgn0036784	1.43	3.74	4.56	0.71	0.98	0.00	0.00	1.35	1.48	3.24	0.56	0.95	1.00	0.03	0.18	0.69
Q8T3U8_DROME	Dmel\CG3809	Metabolism-related	ADK	FBgn0037995	0.72	4.67	2.74	2.82	1.96	0.00	0.00	4.06	0.00	2.71	1.60	1.35	0.39	0.47	-0.22	0.69
Q9VFQ9_DROME	Dip-B	Metabolism-related	NPEPL1	FBgn0000454	7.88	10.28	1.83	7.06	4.91	6.22	7.39	10.83	4.45	6.66	6.06	7.56	-0.05	0.92	0.20	0.69
A0A0B4K6K5_DROME	Dmel\CG43319	Miscellaneous function/ uncharacterised	HIF1AN	FBgn0263024	2.87	0.00	0.91	3.53	0.00	1.55	4.22	0.00	0.00	1.26	1.69	1.41	-0.16	0.77	-0.22	0.69
Q7K2S9_DROME	loopin-1	sperm specific aminopeptidase	LAP3	FBgn0259795	75.93	215.78	172.52	152.40	199.36	185.02	117.18	281.67	252.41	154.74	178.93	217.09	-0.32	0.51	0.19	0.70
Q9VZF6_DROME	Dmel\CG14997	Metabolism-related	SQOR	FBgn0035515	0.72	3.74	0.91	0.00	2.95	0.00	0.00	1.35	0.00	1.79	0.98	0.45	0.40	0.42	-0.19	0.70
Q9VK40_DROME	Dmel\CG5122	Metabolism-related	CRAT	FBgn0032471	1.43	5.60	2.74	1.41	4.91	0.00	0.00	5.42	0.00	3.26	2.11	1.81	0.46	0.43	-0.22	0.70
Q9VZI1_DROME	Chd64	Metabolism-related	TAGLN3	FBgn0035499	2.87	0.93	1.83	2.12	5.89	0.00	4.22	1.35	0.00	1.88	2.67	1.86	-0.08	0.88	-0.21	0.70
Q3YMU0_DROME	ERp60	Metabolism-related	PDIA3	FBgn0033663	5.01	1.87	0.91	2.12	0.98	3.11	4.22	1.35	0.00	2.60	2.07	1.86	0.11	0.82	-0.20	0.70
LAMC_DROME	LamC	Structural protein	LMNA, LMNB2	FBgn0010397	1.43	3.74	1.83	0.71	1.96	3.11	1.06	4.06	0.00	2.33	1.93	1.71	0.15	0.75	-0.19	0.70
Q9VM18_DROME	21430192	Metabolism-related		FBgn0031908	2.15	1.87	0.91	2.12	1.96	6.22	2.11	2.71	2.97	1.64	3.43	2.60	-0.51	0.25	-0.16	0.71
ATP5H_DROME	ATPsynD	Oxidative phosphorylation	ATP5PD	FBgn0016120	2.15	1.87	1.83	1.41	1.96	0.00	2.11	2.71	0.00	1.95	1.13	1.61	0.39	0.39	0.17	0.71
CP4G1_DROME	Cyp4g1	Metabolism-related	CYP4V2	FBgn0010019	0.00	1.87	0.00	0.00	0.00	3.11	1.06	0.00	2.97	0.62	1.04	1.34	-0.13	0.79	0.19	0.71
RLA1_DROME	RpLP1	Ribosome	RPLP1	FBgn0002593	5.01	0.93	0.91	2.82	1.96	1.55	2.11	1.35	1.48	2.29	2.11	1.65	-0.06	0.89	-0.17	0.71
FAU_DROME	fau	Metabolism-related		FBgn0266451	1.43	0.93	0.91	1.41	2.95	0.00	3.17	2.71	0.00	1.09	1.45	1.96	-0.07	0.89	0.18	0.72
Q9VDW7_DROME	Scsalpha2	TCA. Propanoate metabolism	SUCLG1	FBgn0038708	24.36	40.17	59.33	35.98	45.18	45.09	36.95	35.21	40.09	41.28	42.08	37.41	-0.10	0.81	-0.16	0.72
Q9VWV6_DROME	Tsf1	Metabolism-related	MELTF	FBgn0022355	30.80	50.44	50.20	21.17	49.10	62.19	19.00	63.65	35.63	43.82	44.15	39.43	0.08	0.88	-0.18	0.72
Q9VKT1_DROME	CG17093	Structural protein	LIPF	FBgn0051872	57.31	13.08	13.69	29.63	7.86	60.64	54.89	17.60	26.73	28.03	32.71	33.07	-0.16	0.81	0.24	0.72
Q9VSM7_DROME	S-Lap2	Arginine and proline metabolism. sperm specific aminopeptidase	LAP3	FBgn0052351	40.83	95.28	42.90	77.61	95.26	12.44	43.28	88.02	41.57	59.67	61.77	57.63	0.25	0.69	0.22	0.72
TRXR1_DROME	Trxr-1	cell redox homeostasis	TXNRD2	FBgn0020653	2.87	5.60	1.83	4.23	7.86	4.66	4.22	4.06	5.94	3.43	5.58	4.74	-0.51	0.25	-0.15	0.73
Q9VS00_DROME	Dmel\CG10064	Miscellaneous function/ uncharacterised	CFAP52	FBgn0035724	2.87	2.80	1.83	0.71	2.95	0.00	0.00	2.71	0.00	2.50	1.22	0.90	0.58	0.24	-0.17	0.73
Q9VQA3_DROME	anon-SAGE:Wang-110	Miscellaneous function/ uncharacterised	PRSS36	FBgn0250841	0.72	0.00	1.83	2.82	0.98	1.55	0.00	5.42	2.97	0.85	1.79	2.80	-0.43	0.40	0.18	0.73
Q7K0L5_DROME	veil	Metabolism-related	NT5E	FBgn0034225	1.43	0.93	0.00	0.71	0.00	0.00	0.00	0.00	0.00	0.79	0.24	0.00	0.30	0.47	-0.15	0.73
A36DE_DROME	Acp36DE	Acp		FBgn0011559	85.25	19.62	36.51	65.62	37.32	107.28	76.01	39.27	59.39	47.12	70.07	58.22	-0.67	0.23	-0.19	0.73
GLNA1_DROME	Gs1	Arginine and proline metabolism	GLUL	FBgn0001142	1.43	0.00	0.00	0.71	0.00	0.00	0.00	0.00	0.00	0.48	0.24	0.00	0.11	0.78	-0.15	0.73
Q7K3D4_DROME	zda	Metabolism-related	FKBP8	FBgn0034368	1.43	0.00	0.00	0.71	0.00	0.00	0.00	0.00	0.00	0.48	0.24	0.00	0.11	0.78	-0.15	0.73
Q9W392_DROME	CCT2	Metabolism-related	CCT2	FBgn0030086	2.87	0.00	0.00	0.00	0.98	3.11	1.06	0.00	1.48	0.96	1.36	0.85	-0.22	0.67	-0.17	0.73
HSP27_DROME	Hsp27	Heat shock response	HSPB6,CRYAB,CRYAA,HSPB1,HSPB2	FBgn0001226	5.01	0.00	0.00	3.53	0.98	1.55	1.06	0.00	4.45	1.67	2.02	1.84	-0.35	0.53	-0.19	0.73
MLP2_DROME	Mlp84B	Structural protein	CSRP3	FBgn0014863	1.43	3.74	1.83	2.82	1.96	0.00	2.11	1.35	0.00	2.33	1.60	1.16	0.33	0.49	-0.16	0.74
ATPA_DROME	blw	Oxidative phosphorylation	ATP5F1A	FBgn0011211	12.89	10.28	11.87	11.99	11.78	9.33	12.67	10.83	13.36	11.68	11.04	12.29	0.07	0.86	0.13	0.74
M9PE19_DROME	CG16760	Structural protein	PNP	FBgn0035348	3.58	3.74	7.30	3.53	3.93	4.66	3.17	6.77	4.45	4.87	4.04	4.80	0.15	0.73	0.14	0.74
ATPB_DROME	ATPsynbeta	Oxidative phosphorylation	ATP5F1B	FBgn0010217	16.48	14.95	17.34	9.88	12.77	10.88	14.78	12.19	10.39	16.26	11.18	12.45	0.47	0.25	0.13	0.75
BACC_DROME	Bacc	Metabolism-related		FBgn0031453	0.72	1.87	0.91	0.71	1.96	4.66	2.11	2.71	2.97	1.17	2.44	2.60	-0.41	0.36	0.14	0.75
MPC1_DROME	Mpc1	Metabolism-related	MPC1	FBgn0038662	0.00	2.80	0.00	0.71	0.00	0.00	0.00	0.00	0.00	0.93	0.24	0.00	0.28	0.54	-0.15	0.75
Q9VNW6_DROME	Dmel\CG7470	Metabolism-related	ALDH18A1	FBgn0037146	2.15	0.93	1.83	0.71	0.00	3.11	1.06	1.35	0.00	1.64	1.27	0.80	0.25	0.59	-0.14	0.75
A0A0B4KHF0_DROME	Fer2LCH	Metabolism-related	FTMT	FBgn0015221	3.58	1.87	0.00	3.53	2.95	1.55	5.28	2.71	0.00	1.82	2.68	2.66	-0.39	0.46	-0.17	0.75
Q8IQG9_DROME	Adk1	Metabolism-related	AK1	FBgn0022709	0.00	1.87	1.83	1.41	0.98	1.55	0.00	0.00	4.45	1.23	1.32	1.48	-0.10	0.85	-0.16	0.75
A1ZAW7_DROME	ND-51L1	Oxidative phosphorylation	NDUFV1	FBgn0034251	1.43	4.67	4.56	2.12	1.96	0.00	1.06	5.42	0.00	3.56	1.36	2.16	0.73	0.18	0.16	0.76
Q9VUC1_DROME	Hsc70Cb	Heat shock response	HSPA4	FBgn0026418	5.73	4.67	3.65	5.64	4.91	6.22	4.22	9.48	5.94	4.68	5.59	6.55	-0.19	0.65	0.13	0.76
VATH_DROME	VhaSFD	Oxidative phosphorylation	ATP6V1H	FBgn0027779	2.87	0.00	1.83	0.71	0.98	1.55	2.11	2.71	0.00	1.56	1.08	1.61	0.13	0.79	0.14	0.76
A1Z7Z6_DROME	lectin-46Ca	Metabolism-related	CLEC4M	FBgn0040093	2.15	0.00	0.00	2.12	0.00	0.00	1.06	0.00	0.00	0.72	0.71	0.35	0.00	0.99	-0.14	0.76
A0A126GUV0_DROME	cg10407	Miscellaneous function/ uncharacterised		FBgn0038395	3.58	6.54	9.13	5.64	2.95	1.55	4.22	2.71	1.48	6.42	3.38	2.81	0.66	0.16	-0.13	0.77
TBB2_DROME	betaTub85D	Structural protein	TUBB2B	FBgn0003889	106.74	166.27	169.78	133.35	185.61	183.46	164.68	174.69	204.90	147.60	167.48	181.42	-0.19	0.64	0.12	0.77
Q8T0L3_DROME	Uba1	Metabolism-related	UBA1	FBgn0023143	5.01	2.80	0.91	5.64	2.95	7.77	4.22	2.71	7.42	2.91	5.45	4.78	-0.64	0.19	-0.14	0.77
H4_DROME	His4	Metabolism-related	SORD	FBgn0001200	2.87	0.93	0.00	0.71	0.98	0.00	1.06	0.00	0.00	1.27	0.56	0.35	0.27	0.54	-0.13	0.77
O97479_DROME	Sodh-1	Fructose and mannose metabolism	MYH7	FBgn0024289	2.15	1.87	4.56	2.12	1.96	6.22	4.22	2.71	1.48	2.86	3.43	2.81	-0.12	0.80	-0.13	0.77
M9NEP1_DROME	Mhc	Metabolism-related	XDH	FBgn0264695	42.98	41.10	24.65	27.52	37.32	13.99	48.56	33.85	11.88	36.24	26.28	31.43	0.49	0.35	0.15	0.78
Q9VF53_DROME	AOX1	Metabolism-related		FBgn0267408	4.30	2.80	6.39	6.35	2.95	1.55	5.28	5.42	0.00	4.50	3.62	3.56	0.26	0.63	-0.15	0.78
Q86BB0_DROME	Mst84B	Metabolism-related	DLD	FBgn0037464	0.00	0.93	1.83	0.71	2.95	0.00	1.06	1.35	0.00	0.92	1.22	0.80	-0.08	0.86	-0.13	0.78
Q9VVL7_DROME	E3	cell redox homeostasis	GALM	FBgn0036762	7.88	9.34	5.48	10.58	12.77	13.99	15.83	9.48	16.33	7.57	12.45	13.88	-0.61	0.16	0.11	0.79
Q8MR63_DROME	BcDNA:GH08902	Glycolysis / Gluconeogenesis	PHB	FBgn0052445	5.01	4.67	3.65	7.76	12.77	1.55	6.33	10.83	1.48	4.45	7.36	6.22	-0.32	0.57	-0.15	0.79
L2CC_DROME	l(2)37Cc	Metabolism-related	CES5A	FBgn0002031	0.72	0.00	0.91	2.12	0.98	0.00	0.00	2.71	0.00	0.54	1.03	0.90	-0.21	0.65	-0.13	0.79
EST6_DROME	Est-6	Metabolism-related	TNNT2	FBgn0000592	25.79	3.74	4.56	27.52	10.80	3.11	17.95	4.06	8.91	11.36	13.81	10.31	-0.29	0.67	-0.18	0.79
TNNT_DROME	up	Metabolism-related	ATP6V0D1	FBgn0004169	2.15	2.80	1.83	0.00	4.91	1.55	1.06	4.06	0.00	2.26	2.16	1.71	0.21	0.69	-0.14	0.79
VA0D1_DROME	VhaAC39-1	Oxidative phosphorylation	ALDOC, ALDOA	FBgn0285910	2.15	0.00	0.00	0.71	1.96	0.00	2.11	0.00	0.00	0.72	0.89	0.70	-0.12	0.80	-0.13	0.79
ALF_DROME	Ald1	PPP. Glycolysis / Gluconeogenesis. Fructose and mannose metabolism	PSMF1	FBgn0000064	23.64	15.88	25.56	13.41	14.73	6.22	11.61	18.96	7.42	21.69	11.45	12.66	0.86	0.08	0.11	0.80
PSMF1_DROME	PI31	Metabolism-related	ACO2	FBgn0033669	2.87	0.00	0.91	0.71	0.98	0.00	1.06	1.35	0.00	1.26	0.56	0.80	0.27	0.55	0.12	0.80
Q8T4D6_DROME	mAcon2	TCA. Glyoxylate and dicarboxylate metabolism		FBgn0037862	21.49	27.09	31.95	23.99	31.43	13.99	23.22	32.50	10.39	26.84	23.14	22.04	0.25	0.61	-0.12	0.80
Q9W4S4_DROME	Dmel\CG16782	Metabolism-related		FBgn0029659	0.72	1.87	0.00	0.71	3.93	0.00	0.00	4.06	0.00	0.86	1.54	1.35	-0.20	0.71	-0.13	0.80
Q9VQE1_DROME	Dmel\CG15394	Metabolism-related	CTSD	FBgn0250835	0.72	0.00	0.00	1.41	0.00	1.55	1.06	0.00	2.97	0.24	0.99	1.34	-0.39	0.40	0.11	0.81
Q7K485_DROME	cathD	Metabolism-related		FBgn0029093	4.30	2.80	0.91	0.71	1.96	1.55	5.28	1.35	0.00	2.67	1.41	2.21	0.40	0.43	0.12	0.81
Q8IRH9_DROME	anon-WO0140519.53	Miscellaneous function/ uncharacterised		FBgn0035197	5.01	4.67	9.13	5.64	10.80	3.11	10.56	6.77	1.48	6.27	6.52	6.27	0.02	0.97	-0.13	0.81
Q8IMF5_DROME	Map205	Structural protein	TUBB2A	FBgn0002645	0.00	0.00	0.00	2.12	0.00	0.00	3.17	0.00	0.00	0.00	0.71	1.06	-0.35	0.47	0.11	0.82
Q8MST5_DROME	betaTub97EF	Structural protein	PSMD8	FBgn0003890	7.16	4.67	19.17	12.70	2.95	7.77	6.33	2.71	11.88	10.33	7.81	6.97	0.29	0.61	-0.13	0.82
Q9V436_DROME	Rpn12	Metabolism-related	LTA4H	FBgn0028693	0.72	0.00	0.00	1.41	0.98	0.00	2.11	0.00	0.00	0.24	0.80	0.70	-0.30	0.50	-0.10	0.82
A4V0U4_DROME	Dmel\CG10602	Metabolism-related	IDH3G	FBgn0032721	2.87	0.93	0.91	4.23	0.00	1.55	3.17	1.35	0.00	1.57	1.93	1.51	-0.03	0.95	-0.12	0.82
A1ZAD2_DROME	Dmel\CG7755	Metabolism-related	EEF1B2	FBgn0034105	4.30	8.41	17.34	7.76	8.84	13.99	11.61	8.13	13.36	10.02	10.20	11.03	-0.14	0.77	0.11	0.82
EF1B_DROME	eEF1beta	Translation	OGDH	FBgn0028737	4.30	0.00	0.00	0.71	0.00	0.00	0.00	1.35	0.00	1.43	0.24	0.45	0.41	0.42	0.10	0.83
A8JNU6_DROME	Nc73EF	TCA	PRDX2	FBgn0010352	2.87	0.00	1.83	1.41	0.98	0.00	2.11	0.00	0.00	1.56	0.80	0.70	0.29	0.55	-0.10	0.83
PRDX1_DROME	Jafrac1	Metabolism-related	PLIN4	FBgn0040309	3.58	0.00	0.91	3.53	0.98	1.55	4.22	1.35	1.48	1.50	2.02	2.35	-0.28	0.56	0.10	0.83
Q7K2P3_DROME	Dmel\CG1648	Miscellaneous function/ uncharacterised		FBgn0033446	6.45	14.01	13.69	5.64	14.73	20.21	6.33	17.60	11.88	11.38	13.53	11.94	-0.14	0.78	-0.11	0.83
IMPP_DROME	CG33470	Metabolism-related	KCP	FBgn0053470	0.72	0.00	0.91	0.00	0.00	3.11	2.11	0.00	0.00	0.54	1.04	0.70	-0.12	0.80	-0.10	0.83
D0UGE6_DROME	tnc	Metabolism-related	RGN	FBgn0039257	1.43	0.93	0.00	2.12	0.00	0.00	0.00	1.35	0.00	0.79	0.71	0.45	0.10	0.83	-0.10	0.83
Q76NR6_DROME	regucalcin	Metabolism-related	LETM1	FBgn0030362	17.91	32.69	27.38	15.52	33.39	35.76	16.89	39.27	22.27	26.00	28.22	26.14	-0.07	0.88	-0.10	0.83
LETM1_DROME	Letm1	Metabolism-related	PHPT1	FBgn0284252	0.72	2.80	1.83	0.71	0.98	0.00	0.00	1.35	0.00	1.78	0.56	0.45	0.54	0.22	-0.09	0.84
Q9VLG0_DROME	Dmel\CG18662	Metabolism-related	RPL19	FBgn0040963	1.43	0.00	0.00	0.71	0.98	1.55	3.17	1.35	0.00	0.48	1.08	1.51	-0.35	0.44	0.09	0.84
RL19_DROME	RpL19	Ribosome	C11orf54	FBgn0285950	2.15	0.00	0.91	2.12	0.98	3.11	3.17	0.00	2.97	1.02	2.07	2.05	-0.46	0.35	-0.10	0.84
Q9W0J9_DROME	CT9987	Metabolism-related	ODF3L2	FBgn0035189	0.72	0.93	0.00	1.41	0.98	1.55	5.28	0.00	0.00	0.55	1.32	1.76	-0.39	0.44	-0.10	0.84
Q9VCJ6_DROME	bs30h03.y1	Metabolism-related	VDAC3	FBgn0039104	4.30	6.54	10.04	6.35	6.87	3.11	9.50	10.83	0.00	6.96	5.44	6.78	0.26	0.67	-0.12	0.84
Q9VKP2_DROME	Porin2	Metabolism-related	ETFA	FBgn0069354	17.19	28.96	21.91	26.81	27.50	13.99	13.72	24.38	25.24	22.69	22.77	21.11	0.02	0.96	-0.09	0.84
Q7KN94_DROME	wal	Metabolism-related	CRAT	FBgn0010516	7.16	5.60	8.22	7.06	8.84	6.22	8.45	10.83	2.97	6.99	7.37	7.42	-0.06	0.89	-0.09	0.84
Q9VEM4_DROME	Dmel\CG5265	Metabolism-related	PSMC1	FBgn0038486	5.01	12.14	11.87	2.12	7.86	0.00	3.17	8.13	0.00	9.67	3.32	3.76	1.36	0.04	0.12	0.85
PRS4_DROME	Rpt2	Metabolism-related	RPL10L	FBgn0015282	0.72	0.00	0.00	1.41	0.00	1.55	1.06	1.35	0.00	0.24	0.99	0.80	-0.39	0.38	-0.08	0.85
RL10_DROME	RpL10	Ribosome	ATP6V1D	FBgn0024733	0.00	0.93	0.00	2.12	0.00	0.00	0.00	0.00	2.97	0.31	0.71	0.99	-0.16	0.74	0.09	0.85
VATD1_DROME	Vha36-1	Oxidative phosphorylation	ASPG	FBgn0022097	3.58	0.00	0.00	1.41	2.95	0.00	2.11	1.35	0.00	1.19	1.45	1.16	-0.20	0.70	-0.10	0.85
A0A0B4KG17_DROME	Dmel\CG8526	Metabolism-related	ATP6V1A	FBgn0037759	0.72	1.87	3.65	0.00	1.96	0.00	0.00	1.35	0.00	2.08	0.65	0.45	0.63	0.18	-0.08	0.86
VATA2_DROME	Vha68-2	Oxidative phosphorylation	ACAN	FBgn0263598	10.75	6.54	10.04	9.88	10.80	18.66	16.89	9.48	10.39	9.11	13.11	12.25	-0.42	0.34	-0.08	0.86
Q9VHL6_DROME	Pif1B	Metabolism-related	DLST	FBgn0046874	0.00	5.60	3.65	1.41	1.96	0.00	0.00	2.71	1.48	3.09	1.13	1.40	0.56	0.31	0.09	0.86
Q9VGQ1_DROME	alpha-KGDHC	TCA		FBgn0037891	5.73	10.28	8.22	5.64	7.86	4.66	6.33	2.71	8.91	8.07	6.06	5.98	0.32	0.48	-0.08	0.86
Q6IHT7_DROME	Sfp26Ad	Miscellaneous function/ uncharacterised	ALDOB	FBgn0261055	3.58	0.00	0.00	2.12	0.00	10.88	4.22	0.00	8.91	1.19	4.33	4.38	-0.75	0.29	0.12	0.86
Q9VBF5_DROME	Ald2	PPP. Glycolysis / Gluconeogenesis. Fructose and mannose metabolism	PRX,MAP6	FBgn0039425	4.30	7.47	7.30	7.06	5.89	0.00	7.39	4.06	0.00	6.36	4.32	3.82	0.65	0.30	-0.11	0.86
Q8MLV0_DROME	Dmel\CG30395	Miscellaneous function/ uncharacterised		FBgn0050395	7.88	0.00	0.00	4.23	0.00	6.22	6.33	0.00	5.94	2.63	3.48	4.09	-0.46	0.52	0.12	0.86
Q8MSI2_DROME	Scp1	Metabolism-related	PPIB	FBgn0020908	0.72	0.00	0.91	0.00	1.96	0.00	0.00	2.71	0.00	0.54	0.65	0.90	0.00	1.00	0.08	0.86
Q9W227_DROME	Dmel\CG2852	Miscellaneous function/ uncharacterised	GYG1	FBgn0034753	6.45	1.87	0.00	2.82	3.93	1.55	3.17	2.71	1.48	2.77	2.77	2.45	-0.21	0.68	-0.09	0.86
Q9W2J5_DROME	Dmel\CG44245	Metabolism-related		FBgn0265180	5.01	3.74	2.74	2.82	0.98	3.11	3.17	2.71	1.48	3.83	2.30	2.45	0.46	0.29	0.07	0.87
CATA_DROME	Cat	cell redox homeostasis	CAT	FBgn0000261	10.03	14.01	8.22	9.17	7.86	6.22	11.61	9.48	2.97	10.75	7.75	8.02	0.37	0.42	-0.07	0.87
CALR_DROME	Calr	Metabolism-related	CALR	FBgn0005585	10.03	0.00	2.74	6.35	3.93	6.22	10.56	4.06	4.45	4.26	5.50	6.36	-0.61	0.29	0.09	0.87
Q9VLQ7_DROME	Spn28F	Metabolism-related	SERPINB4	FBgn0028987	8.60	0.00	0.91	6.35	0.00	3.11	1.06	0.00	8.91	3.17	3.15	3.32	-0.16	0.82	-0.12	0.87
Q7KE32_DROME	Obp56f	Miscellaneous function/ uncharacterised		FBgn0043533	2.15	0.00	0.00	0.71	0.00	1.55	2.11	0.00	0.00	0.72	0.75	0.70	-0.07	0.88	-0.08	0.87
TREA_DROME	Treh	Metabolism-related	TREH	FBgn0003748	5.01	0.00	2.74	2.82	0.98	1.55	4.22	0.00	1.48	2.58	1.79	1.90	0.13	0.81	-0.08	0.88
Q9VI17_DROME	Dmel\CG42564	Miscellaneous function/ uncharacterised	GLIPR1L1	FBgn0260766	5.73	0.00	0.00	2.82	0.00	1.55	2.11	0.00	2.97	1.91	1.46	1.69	-0.05	0.93	0.08	0.88
A0A0S0X8W1_DROME	CCY	Miscellaneous function/ uncharacterised		FBgn0267592	2.87	1.87	1.83	0.71	1.96	0.00	0.00	2.71	0.00	2.19	0.89	0.90	0.58	0.22	-0.06	0.89
Q9VS90_DROME	Dmel\CG14838	Miscellaneous function/ uncharacterised	WDR63	FBgn0035799	0.72	1.87	0.91	0.71	0.00	0.00	1.06	0.00	0.00	1.17	0.24	0.35	0.50	0.24	0.06	0.89
Q9VST4_DROME	Dmel\CG5144	Metabolism-related	CKMT2	FBgn0035957	2.15	1.87	6.39	1.41	3.93	0.00	3.17	1.35	0.00	3.47	1.78	1.51	0.58	0.27	-0.07	0.89
Q9W330_DROME	Hex-A	Glycolysis / Gluconeogenesis. galactose metabolism.amino sugar and nucleotide sugar metabolism.Fructose and mannose metabolism	GCK	FBgn0001186	0.72	3.74	1.83	1.41	0.00	1.55	2.11	1.35	0.00	2.09	0.99	1.16	0.43	0.36	0.06	0.89
A1ZBJ2_DROME	cg7461	Metabolism-related	ACADVL	FBgn0034432	1.43	0.00	0.91	0.71	0.00	0.00	1.06	0.00	0.00	0.78	0.24	0.35	0.30	0.49	0.06	0.89
Q0E8E8_DROME	Mpcp2	Metabolism-related	SLC25A3	FBgn0026409	5.01	2.80	2.74	4.94	2.95	0.00	4.22	2.71	0.00	3.52	2.63	2.31	0.41	0.45	-0.08	0.89
Q9VKV1_DROME	LManII	Metabolism-related	MAN2B1	FBgn0027611	2.15	4.67	1.83	2.12	3.93	0.00	4.22	1.35	0.00	2.88	2.02	1.86	0.37	0.48	-0.08	0.89
M9NDL5_DROME	trol	Miscellaneous function/ uncharacterised	HSPG2	FBgn0284408	22.21	19.62	9.13	8.47	19.64	4.66	14.78	13.54	2.97	16.98	10.92	10.43	0.65	0.26	-0.07	0.90
RS2_DROME	RpS2	Ribosome	RPS2	FBgn0004867	2.87	0.93	0.00	0.71	0.00	0.00	1.06	0.00	0.00	1.27	0.24	0.35	0.47	0.31	0.06	0.90
Q9VE97_DROME	anon-WO0140519.212	Miscellaneous function/ uncharacterised	SAXO2	FBgn0038598	0.72	1.87	3.65	0.71	1.96	0.00	0.00	2.71	0.00	2.08	0.89	0.90	0.49	0.32	-0.06	0.90
Q9W172_DROME	anon-WO0140519.111	TCA	IDH3A	FBgn0035005	0.72	5.60	2.74	1.41	2.95	0.00	2.11	2.71	0.00	3.02	1.45	1.61	0.51	0.33	0.07	0.90
Q9VML7_DROME	Dmel\CG9029	Metabolism-related		FBgn0031746	21.49	4.67	5.48	11.99	1.96	7.77	10.56	5.42	2.97	10.55	7.24	6.31	0.37	0.53	-0.08	0.90
SP42D_DROME	Spn42Dd	Metabolism-related	SERPINB1,SERPINB6	FBgn0028988	2.15	0.00	0.00	0.71	0.00	0.00	1.06	0.00	0.00	0.72	0.24	0.35	0.21	0.64	0.06	0.90
VATE_DROME	Vha26	Oxidative phosphorylation	ATP6V1E1	FBgn0283535	2.15	0.00	0.00	0.71	0.00	0.00	1.06	0.00	0.00	0.72	0.24	0.35	0.21	0.64	0.06	0.90
NDUS1_DROME	ND-75	Oxidative phosphorylation	NDUFS1	FBgn0017566	0.72	2.80	0.00	0.71	1.96	0.00	0.00	2.71	0.00	1.17	0.89	0.90	0.09	0.85	-0.06	0.90
B4ZJ89_DROME	Sfp23F	Metabolism-related		FBgn0259949	2.87	0.00	0.00	1.41	0.00	1.55	1.06	0.00	1.48	0.96	0.99	0.85	-0.11	0.82	-0.06	0.90
LAMC1_DROME	LanB2	Metabolism-related	LAMC1	FBgn0267348	2.15	1.87	0.00	1.41	0.00	0.00	1.06	0.00	0.00	1.34	0.47	0.35	0.41	0.37	-0.05	0.91
HSP68_DROME	Hsp68	Heat shock response	HSPA1B	FBgn0001230	6.45	6.54	4.56	6.35	5.89	9.33	4.22	14.90	5.94	5.85	7.19	8.35	-0.22	0.63	0.05	0.91
PPIA_DROME	Cyp1	Metabolism-related	PPIF	FBgn0004432	7.16	2.80	2.74	3.53	2.95	1.55	7.39	1.35	1.48	4.23	2.68	3.41	0.37	0.46	0.06	0.91
Q9VGA0_DROME	GstD9	Metabolism-related	GSTT2,GSTT4, GSTT2B	FBgn0038020	5.01	3.74	6.39	5.64	5.89	3.11	4.22	0.00	19.30	5.05	4.88	7.84	0.04	0.94	-0.07	0.91
A1Z7P1_DROME	Pgm2a	amino sugar and nucleotide sugar metabolism.Fructose and mannose metabolism	PGM2,PGM2L1	FBgn0033377	3.58	12.14	3.65	2.82	7.86	4.66	4.22	6.77	4.45	6.46	5.11	5.15	0.16	0.73	0.05	0.91
A8Y5B7_DROME	kl-3	Structural protein	DNAH5	FBgn0267432	12.89	29.89	27.38	9.88	24.55	3.11	10.56	16.25	5.94	23.39	12.51	10.92	1.04	0.08	0.06	0.92
Q9W4H4_DROME	Dmel\CG7024	TCA. Glycolysis / Gluconeogenesis. pyruvate metabolism	PDHA1, PDHA2	FBgn0029722	7.16	8.41	9.13	4.94	10.80	1.55	9.50	2.71	4.45	8.23	5.77	5.55	0.58	0.26	0.05	0.92
Q9VY87_DROME	CtsB1	Metabolism-related	CTSB	FBgn0030521	0.72	0.00	0.00	2.82	0.00	0.00	1.06	0.00	1.48	0.24	0.94	0.85	-0.28	0.55	0.05	0.92
G3P2_DROME	Gapdh2	Glycolysis / Gluconeogenesis	GAPDH	FBgn0001092	11.46	19.62	38.34	8.47	28.48	55.97	9.50	31.15	53.45	23.14	30.97	31.37	-0.22	0.74	0.06	0.92
APLP_DROME	apolpp	Metabolism-related	LOC400499	FBgn0087002	4.30	0.93	21.91	3.53	2.95	24.88	5.28	2.71	16.33	9.05	10.45	8.11	-0.24	0.75	-0.08	0.92
RL3_DROME	RpL3	Ribosome	RPL3	FBgn0020910	1.43	0.00	1.83	1.41	1.96	0.00	0.00	4.06	0.00	1.09	1.13	1.35	-0.01	0.98	-0.05	0.92
Q9VQS0_DROME	bs30c03.y1	Metabolism-related	ODF2L	FBgn0031545	13.61	9.34	16.43	8.47	11.78	1.55	7.39	12.19	1.48	13.13	7.27	7.02	0.89	0.14	-0.05	0.93
Q9VCN3_DROME	bb8	Arginine and proline metabolism	GLUD1	FBgn0039071	26.50	52.31	55.68	33.87	41.25	20.21	27.45	47.40	23.76	44.83	31.78	32.87	0.46	0.33	0.04	0.93
Q9VF51_DROME	AOX3	Metabolism-related	XDH	FBgn0038349	1.43	1.87	0.91	2.12	0.98	3.11	2.11	2.71	1.48	1.40	2.07	2.10	-0.23	0.58	0.03	0.93
Q70VI1_DROME	Mf	Metabolism-related		FBgn0038294	0.72	1.87	1.83	0.00	5.89	0.00	1.06	2.71	0.00	1.47	1.96	1.25	0.12	0.83	-0.04	0.93
MP20_DROME	Mp20	Metabolism-related	TAGLN3	FBgn0002789	2.15	6.54	4.56	2.12	5.89	3.11	3.17	8.13	1.48	4.42	3.71	4.26	0.16	0.74	0.05	0.93
Q9VIQ6_DROME	Dmel\CG16772	Metabolism-related		FBgn0032835	0.00	0.00	0.00	0.00	0.00	3.11	0.00	2.71	0.00	0.00	1.04	0.90	-0.45	0.37	-0.04	0.94
Q7JYM7_DROME	Dmel\CG13326	Metabolism-related	ARMC3	FBgn0033794	0.00	1.87	3.65	1.41	0.98	0.00	0.00	2.71	0.00	1.84	0.80	0.90	0.37	0.47	-0.04	0.94
SDHA_DROME	SdhA	TCA. Oxidative phosphorylation	SDHA	FBgn0261439	3.58	3.74	5.48	4.23	8.84	3.11	8.45	6.77	1.48	4.27	5.39	5.57	-0.18	0.72	-0.04	0.94
Q9VPM3_DROME	Dmel\CG3345	Metabolism-related	FSIP2	FBgn0031240	0.72	1.87	4.56	2.12	2.95	1.55	2.11	2.71	1.48	2.38	2.21	2.10	-0.02	0.96	-0.03	0.94
KARG_DROME	Argk	Metabolism-related	CKM	FBgn0000116	8.60	2.80	9.13	5.64	7.86	13.99	8.45	6.77	10.39	6.84	9.16	8.54	-0.36	0.44	-0.03	0.95
Q9VWG1_DROME	dHspB8	Heat shock response	HSPB1, CRYAA	FBgn0031037	3.58	3.74	0.00	0.00	3.93	4.66	3.17	2.71	1.48	2.44	2.86	2.45	-0.10	0.85	0.03	0.95
Q8IMJ2_DROME	CG2164	Miscellaneous function/ uncharacterised	KRT17	FBgn0051029	0.00	0.00	4.56	0.71	2.95	0.00	1.06	2.71	0.00	1.52	1.22	1.25	-0.01	0.99	0.03	0.95
Q9VF23_DROME	AK-3	Metabolism-related	CKMT2	FBgn0038373	29.37	80.33	83.98	31.75	76.60	87.07	30.61	92.08	69.78	64.56	65.14	64.16	-0.03	0.96	-0.03	0.95
Q9V3M9_DROME	Tektin-A	Structural protein	TEKT4	FBgn0028902	5.73	9.34	6.39	4.94	3.93	3.11	3.17	4.06	4.45	7.15	3.99	3.89	0.60	0.15	-0.02	0.96
Q7KB18_DROME	Jheh2	Metabolism-related	EPHX1	FBgn0034405	0.72	4.67	2.74	0.71	1.96	0.00	1.06	1.35	0.00	2.71	0.89	0.80	0.67	0.17	-0.02	0.96
DHE3_DROME	Gdh	Arginine and proline metabolism	GLUD1	FBgn0001098	5.01	3.74	3.65	2.82	5.89	9.33	7.39	5.42	4.45	4.13	6.01	5.75	-0.31	0.49	0.02	0.96
UK114_DROME	UK114	Metabolism-related	RIDA	FBgn0086691	2.15	0.00	0.91	1.41	0.98	1.55	3.17	1.35	0.00	1.02	1.32	1.51	-0.19	0.68	-0.02	0.96
Q9VD23_DROME	Dmel\CG7069	Glycolysis / Gluconeogenesis. pyruvate metabolism	PKM, PKLR	FBgn0038952	2.15	2.80	2.74	0.71	6.87	0.00	1.06	1.35	2.97	2.56	2.53	1.79	0.33	0.53	0.03	0.96
Q9VIQ8_DROME	COX4	Oxidative phosphorylation	COX4I1	FBgn0032833	2.15	0.93	0.00	0.71	1.96	0.00	1.06	1.35	0.00	1.03	0.89	0.80	0.06	0.89	-0.02	0.96
Q9VPE2_DROME	ND-39	Oxidative phosphorylation	NDUFA9	FBgn0037001	0.72	3.74	4.56	0.71	1.96	0.00	3.17	0.00	0.00	3.01	0.89	1.06	0.75	0.15	-0.02	0.97
Q9Y170_DROME	ocn	Metabolism-related	PHPT1	FBgn0041102	7.88	7.47	9.13	8.47	4.91	3.11	10.56	6.77	1.48	8.16	5.50	6.27	0.50	0.32	0.02	0.97
Q9VLG9_DROME	Argl	Arginine and proline metabolism	ASL	FBgn0032076	0.72	0.93	1.83	0.00	1.96	0.00	2.11	0.00	0.00	1.16	0.65	0.70	0.31	0.50	0.02	0.97
Q9VQB4_DROME	Dmel\CG3609	Metabolism-related	DHDH	FBgn0031418	3.58	2.80	8.22	2.12	1.96	6.22	3.17	0.00	10.39	4.87	3.43	4.52	0.34	0.56	-0.02	0.97
Q9W1B9_DROME	RpL12	Ribosome	RPL12	FBgn0034968	2.15	2.80	2.74	1.41	1.96	4.66	2.11	4.06	1.48	2.56	2.68	2.55	0.02	0.96	-0.02	0.97
CAZ_DROME	caz	Metabolism-related	EWSR1	FBgn0285954	0.00	0.00	0.00	0.00	0.00	4.66	0.00	0.00	4.45	0.00	1.55	1.48	-0.58	0.30	-0.02	0.98
B7Z0M7_DROME	anon-WO0140519.33	Miscellaneous function/ uncharacterised	SORD	FBgn0270925	9.31	10.28	0.91	5.64	8.84	0.00	4.22	5.42	1.48	6.83	4.83	3.71	0.43	0.51	-0.01	0.98
CH60B_DROME	Hsp60B	Heat shock response	HSPD1	FBgn0011244	4.30	0.00	0.00	4.94	0.98	3.11	0.00	2.71	8.91	1.43	3.01	3.87	-0.69	0.27	-0.01	0.98
Q9VG31_DROME	Men	Pyruvate metabolism	ME1	FBgn0002719	7.16	3.74	5.48	2.12	1.96	9.33	2.11	6.77	2.97	5.46	4.47	3.95	0.36	0.47	-0.01	0.98
Q9VQF4_DROME	Dmel\CG9961	Glycolysis / Gluconeogenesis	PGK1, PGK2	FBgn0031451	0.72	6.54	5.48	2.12	7.86	0.00	1.06	5.42	1.48	4.24	3.32	2.65	0.37	0.55	-0.01	0.98
Q9W272_DROME	Dmel\CG11291	Metabolism-related	PDXP, PGP	FBgn0034713	0.72	1.87	3.65	2.82	1.96	0.00	1.06	4.06	0.00	2.08	1.60	1.71	0.21	0.68	-0.02	0.98
Q9VCR2_DROME	Dmel\CG6726	Miscellaneous function/ uncharacterised	ACY1	FBgn0039049	4.30	0.00	0.91	1.41	0.98	3.11	5.28	0.00	1.48	1.74	1.83	2.25	-0.17	0.76	-0.01	0.98
COPG_DROME	gammaCOP	Metabolism-related	COPG1	FBgn0028968	1.43	0.00	0.00	1.41	0.00	0.00	0.00	0.00	1.48	0.48	0.47	0.49	0.00	0.99	0.01	0.98
Q7JR58_DROME	Echs1	Isoleucine/valine/Leucine degradation. Propanoate metabolism	ECHS1	FBgn0033879	2.87	1.87	0.91	1.41	0.98	0.00	1.06	1.35	0.00	1.88	0.80	0.80	0.48	0.28	0.00	0.99
Q9VDC0_DROME	FOHSDR	Metabolism-related	DHRS11	FBgn0038878	0.00	0.93	0.91	4.23	1.96	0.00	3.17	2.71	0.00	0.62	2.07	1.96	-0.51	0.32	-0.01	0.99
Q8INN3_DROME	Dmel\CG31415	Miscellaneous function/ uncharacterised		FBgn0051415	1.43	2.80	3.65	2.82	2.95	3.11	3.17	2.71	2.97	2.63	2.96	2.95	-0.13	0.75	0.00	0.99
