# Supplementary material for: Dietary Sugar Shifts Mitochondrial Metabolism and Small RNA Biogenesis in Sperm
Source: Antioxid Redox Signal. 2023 May 25;38(16):1167–83. doi: 10.1089/ars.2022.0049 (PMC10249743; doi:10.1089/ars.2022.0049)
Supplement: Supplemental data [file Suppl_TableS2.xlsx]

## Sheet: Sheet1
Table 2 (Related to Fig. 2): Proteomic comparisons with published literature. Dataset from current study was compared with published datasets from (Dorus et al., 2006; Takemori & Yamamoto, 2009; Wasbrough et al., 2010).
Accession Number	Gene name	FlybaseID	Studies*
ALF_DROME	Ald1	FBgn0000064	1,2,3			*
CATA_DROME	Cat	FBgn0000261	1,2,3			1_ Dorus et al., 2006
ENO_DROME	Eno	FBgn0000579	1,2,3			2_Takemori and Yamamoto., 2009
A1ZAA5_DROME	Got1	FBgn0001124	1,2,3			3_Wasbrough et al ., 2010
TBB2_DROME	betaTub85D	FBgn0003889	1,2,3
ATPA_DROME	blw	FBgn0011211	1,2,3
Q9VLC5_DROME	Aldh	FBgn0012036	1,2,3
NDUS1_DROME	ND-75	FBgn0017566	1,2,3
Q7KN97_DROME	PCB	FBgn0027580	1,2,3
Q9V3K5_DROME	Dmel\CG4691	FBgn0028870	1,2,3
Q9V3M9_DROME	Tektin-A	FBgn0028902	1,2,3
Q9W4H4_DROME	Dmel\CG7024	FBgn0029722	1,2,3
Q9W3X5_DROME	Fum2	FBgn0029890	1,2,3
Q9VWN3_DROME	SdhBL	FBgn0030975	1,2,3
Q9VQI4_DROME	Dmel\CG8813	FBgn0031476	1,2,3
Q9VLI6_DROME	Dmel\CG9314	FBgn0032061	1,2,3
A1Z7E4_DROME	anon-WO0140519.25	FBgn0033286	1,2,3
Q7K2U6_DROME	anon-WO0140519.78	FBgn0033287	1,2,3
A1Z9G3_DROME	S-Lap5	FBgn0033860	1,2,3
Q500X4_DROME	S-Lap7	FBgn0033868	1,2,3
Q8T465_DROME	Dmel\CG12861	FBgn0033953	1,2,3
A1Z9T6_DROME	bs33f06.y1	FBgn0033954	1,2,3
A1ZAD2_DROME	Dmel\CG7755	FBgn0034105	1,2,3
Q7K5K9_DROME	S-Lap8	FBgn0034132	1,2,3
Q7JY07_DROME	anon-WO0140519.132	FBgn0034173	1,2,3
Q9W2K0_DROME	Dmel\CG4286	FBgn0034601	1,2,3
Q8T8S2_DROME	Dmel\CG3788	FBgn0034800	1,2,3
Q9W1V2_DROME	Dmel\CG3085	FBgn0034816	1,2,3
Q9W172_DROME	anon-WO0140519.111	FBgn0035005	1,2,3
M9PE19_DROME	CG16760	FBgn0035348	1,2,3
Q9VSM6_DROME	S-Lap1	FBgn0035915	1,2,3
Q9VST4_DROME	Dmel\CG5144	FBgn0035957	1,2,3
Q9VTI5_DROME	Fum3	FBgn0036162	1,2,3
Q8SX97_DROME	SdhAL	FBgn0036222	1,2,3
Q9VU29_DROME	Dmel\CG10749	FBgn0036328	1,2,3
Q8T4C4_DROME	ATPsynbetaL	FBgn0036568	1,2,3
Q9VVL7_DROME	E3	FBgn0036762	1,2,3
Q9VNX4_DROME	P5CDh1	FBgn0037138	1,2,3
Q8T4D6_DROME	mAcon2	FBgn0037862	1,2,3
Q9VGQ1_DROME	alpha-KGDHC	FBgn0037891	1,2,3
IDLC_DROME	Dnali1	FBgn0037962	1,2,3
Q9VFF0_DROME	UQCR-C1	FBgn0038271	1,2,3
Q9VF23_DROME	AK-3	FBgn0038373	1,2,3
Q9VEM4_DROME	Dmel\CG5265	FBgn0038486	1,2,3
Q9VE97_DROME	anon-WO0140519.212	FBgn0038598	1,2,3
Q9VDW7_DROME	Scsalpha2	FBgn0038708	1,2,3
Q9VD58_DROME	Idh3b	FBgn0038922	1,2,3
Q9VD23_DROME	Dmel\CG7069	FBgn0038952	1,2,3
Q9VCN3_DROME	bb8	FBgn0039071	1,2,3
Q9VCJ6_DROME	bs30h03.y1	FBgn0039104	1,2,3
Q9VBF5_DROME	Ald2	FBgn0039425	1,2,3
Q7K5K3_DROME	Pdhb	FBgn0039635	1,2,3
Q9VAC1_DROME	anon-WO0153538.36	FBgn0039737	1,2,3
Q9VLG0_DROME	Dmel\CG18662	FBgn0040963	1,2,3
Q9Y170_DROME	ocn	FBgn0041102	1,2,3
Q9VGU6_DROME	Adk3	FBgn0042094	1,2,3
Q961W5_DROME	S-Lap3	FBgn0045770	1,2,3
Q95R35_DROME	S-Lap4	FBgn0052064	1,2,3
Q9VSM7_DROME	S-Lap2	FBgn0052351	1,2,3
Q8MR63_DROME	BcDNA:GH08902	FBgn0052445	1,2,3
Q8IMW8_DROME	Dmel\CG33340	FBgn0053340	1,2,3
Q9VKP2_DROME	Porin2	FBgn0069354	1,2,3
M9PF61_DROME	Dmel\CG6084	FBgn0086254	1,2,3
ATP5H_DROME	ATPsynD	FBgn0016120	1,2,3
Q9VK60_DROME	Dmel\CG6180	FBgn0032453	1,2,3
G3P2_DROME	Gapdh2	FBgn0001092	1.2
VATB_DROME	Vha55	FBgn0005671	1.2
A0A0B4KGN2_DROME	Mitofilin	FBgn0019960	1.2
Q9VYD9_DROME	ALT	FBgn0030478	1.2
Q7KTW5_DROME	Dmel\CG9391	FBgn0037063	1.2
Q8SXC9_DROME	CG2077	FBgn0052488	1.2
TPIS_DROME	Tpi	FBgn0086355	1.2
G6PI_DROME	Pgi	FBgn0003074	1.3
PROD_DROME	slgA	FBgn0003423	1.3
Q8MST5_DROME	betaTub97EF	FBgn0003890	1.3
Q9VAV5_DROME	Dhc98D	FBgn0013813	1.3
COX5A_DROME	COX5A	FBgn0019624	1.3
ATPG_DROME	ATPsyngamma	FBgn0020235	1.3
O62526_DROME	Ant2	FBgn0025111	1.3
PROML_DROME	prominin-like	FBgn0026189	1.3
Q0E8E8_DROME	Mpcp2	FBgn0026409	1.3
Q7KTA9_DROME	Gpo3	FBgn0028848	1.3
A1ZAF6_DROME	Menl-2	FBgn0029152	1.3
Q9VXP5_DROME	Efhc1.1	FBgn0030691	1.3
Q9VPM3_DROME	Dmel\CG3345	FBgn0031240	1.3
Q9VQ22_DROME	Dmel\CG10869	FBgn0031347	1.3
M9PBQ4_DROME	AIF	FBgn0031392	1.3
Q9VQF4_DROME	Dmel\CG9961	FBgn0031451	1.3
Q9VQH0_DROME	Dmel\CG2964	FBgn0031462	1.3
Q9VQS0_DROME	bs30c03.y1	FBgn0031545	1.3
Q95SJ2_DROME	Dmel\CG17377	FBgn0031859	1.3
Q7KTJ2_DROME	Dmel\CG8349	FBgn0032003	1.3
Q9VKR1_DROME	Dmel\CG17118	FBgn0032291	1.3
Q9VK47_DROME	Vha68-3	FBgn0032464	1.3
Q9VK40_DROME	Dmel\CG5122	FBgn0032471	1.3
Q9VIX9_DROME	Dmel\CG17349	FBgn0032771	1.3
A1Z7P1_DROME	Pgm2a	FBgn0033377	1.3
Q7JYM7_DROME	Dmel\CG13326	FBgn0033794	1.3
A1Z9G6_DROME	mst101(2)	FBgn0033862	1.3
MECR_DROME	CG16935	FBgn0033883	1.3
A1Z9V3_DROME	Pgm2b	FBgn0033969	1.3
A1ZAE9_DROME	Dmel\CG6262	FBgn0034121	1.3
A1ZBP5_DROME	Dmel\CG15128	FBgn0034467	1.3
Q9W1D3_DROME	Rsph4a	FBgn0034957	1.3
Q9W0I3_DROME	anon-WO0140519.53	FBgn0035198	1.3
Q9VRK6_DROME	Dmel\CG4669	FBgn0035598	1.3
Q9VUM4_DROME	Dmel\CG6888	FBgn0036490	1.3
Q9VVP4_DROME	Dmel\CG5103	FBgn0036784	1.3
Q9VP62_DROME	Dmel\CG9389	FBgn0037064	1.3
Q95U38_DROME	ScsbetaA	FBgn0037643	1.3
A0A0B4KG17_DROME	Dmel\CG8526	FBgn0037759	1.3
Q95TZ4_DROME	anon-WO0140519.178	FBgn0037988	1.3
Q8T3U8_DROME	Dmel\CG3809	FBgn0037995	1.3
Q9VFT7_DROME	anon-WO0140519.42	FBgn0038163	1.3
Q9VFM5_DROME	Dmel\CG14355	FBgn0038208	1.3
Q9VDW9_DROME	Dmel\CG3517	FBgn0038706	1.3
Q9VD59_DROME	Theg	FBgn0038921	1.3
Q9VAM8_DROME	Cyt-c1L	FBgn0039651	1.3
Q9V3G9_DROME	NEST:bs17h08	FBgn0040371	1.3
HXK2_DROME	Hex-t2	FBgn0042710	1.3
Q8MRN4_DROME	Ppi1	FBgn0051025	1.3
Q8IMJ2_DROME	CG2164	FBgn0051029	1.3
Q8INN3_DROME	Dmel\CG31415	FBgn0051415	1.3
Q8MZB8_DROME	NEST:bs01d10	FBgn0051542	1.3
Q8T3V7_DROME	Rsph9	FBgn0051803	1.3
Q8T0R3_DROME	Dmel\CG32026	FBgn0052026	1.3
Q9VP43_DROME	CG12973	FBgn0052436	1.3
M9PBR6_DROME	CG10977	FBgn0053523	1.3
Q9VV75_DROME	UQCR-C2	FBgn0250814	1.3
Q7K2S9_DROME	loopin-1	FBgn0259795	1.3
SDHA_DROME	SdhA	FBgn0261439	1.3
Q9VJC6_DROME	Dhc36C	FBgn0013810	1.3
DJ1A_DROME	DJ-1alpha	FBgn0033885	1.3
Q9VZ77_DROME	Dnah3	FBgn0035581	1.3
Q9VGC1_DROME	Rsbp15	FBgn0038000	1.3
Q8IN01_DROME	Dmel\CG31161	FBgn0051161	1.3
Q8IRH0_DROME	Psa	FBgn0261243	1.3
KARG_DROME	Argk	FBgn0000116	2.3
Q9VFQ9_DROME	Dip-B	FBgn0000454	2.3
Q9VIE8_DROME	mAcon1	FBgn0010100	2.3
SODM_DROME	Sod2	FBgn0010213	2.3
Q76NR6_DROME	regucalcin	FBgn0030362	2.3
Q8IRH9_DROME	anon-WO0140519.53	FBgn0035197	2.3
E1JHW5_DROME	CG32316-ORFB	FBgn0035240	2.3
Q9VHN7_DROME	anon-WO0118547.344	FBgn0037607	2.3
A0A126GUV0_DROME	cg10407	FBgn0038395	2.3
VDAC_DROME	porin	FBgn0004363	2.3
A8JNU6_DROME	Nc73EF	FBgn0010352	2.3
ATPO_DROME	ATPsynO	FBgn0016691	2.3
ACT5_DROME	Act87E	FBgn0000046	3
EF2_DROME	EF2	FBgn0000559	3
HSP83_DROME	Hsp83	FBgn0001233	3
L2CC_DROME	l(2)37Cc	FBgn0002031	3
Q9VG31_DROME	Men	FBgn0002719	3
Q9VAW8_DROME	Mst98Ca	FBgn0002865	3
PP13_DROME	Pp1-13C	FBgn0003132	3
RL4_DROME	RpL4	FBgn0003279	3
TBA1_DROME	alphaTub84B	FBgn0003884	3
D1YSG0_DROME	bt	FBgn0005666	3
ATPB_DROME	ATPsynbeta	FBgn0010217	3
CH60B_DROME	Hsp60B	FBgn0011244	3
Q7KVA7_DROME	Dhc62B	FBgn0013811	3
PRS4_DROME	Rpt2	FBgn0015282	3
Q9Y119_DROME	Tps1	FBgn0027560	3
Q7K2U8_DROME	sut4	FBgn0028560	3
Q86NT5_DROME	Menl-1	FBgn0029154	3
PSMF1_DROME	PI31	FBgn0033669	3
A1ZAW7_DROME	ND-51L1	FBgn0034251	3
Q9VVA4_DROME	GS	FBgn0036663	3
Q9VVF0_DROME	ND-24L	FBgn0036706	3
Q9VVU8_DROME	Dmel\CG14077	FBgn0036830	3
SFXN1_DROME	Sfxn1-3	FBgn0037239	3
D0UGE6_DROME	tnc	FBgn0039257	3
Q8IRZ1_DROME	Dmel\CG17450	FBgn0040028	3
Q9VHL6_DROME	Pif1B	FBgn0046874	3
Q9VKT1_DROME	CG17093	FBgn0051872	3
Q9VRY7_DROME	Rsph3	FBgn0052392	3
APLP_DROME	apolpp	FBgn0087002	3
Q86B94_DROME	mfas	FBgn0260745	3
DHE3_DROME	Gdh	FBgn0001098	3
Q7JYW9_DROME	Hex-C	FBgn0001187	3
BIP_DROME	Hsc70-3	FBgn0001218	3
KINH_DROME	Khc	FBgn0001308	3
A36DE_DROME	Acp36DE	FBgn0011559	3
COX2_DROME	mt:CoII	FBgn0013675	3
IPYR_DROME	Nurf-38	FBgn0016687	3
Q8T0L3_DROME	Uba1	FBgn0023143	3
Q9V397_DROME	Mtpalpha	FBgn0028479	3
A0A0B4K618_DROME	Fmr1	FBgn0028734	3
Q9VLI0_DROME	LManV	FBgn0032068	3
Q9VKY3_DROME	ClpP	FBgn0032229	3
Q7K3W2_DROME	CG8728-RA	FBgn0033235	3
Q9VAY2_DROME	Gp93	FBgn0039562	3
Q8IQF3_DROME	FBgn 52081	FBgn0052081	3
E1JHT6_DROME	Rtnl1	FBgn0053113	3
CYC1_DROME	Cyt-c-d	FBgn0086907	3
PSA4_DROME	Prosalpha3	FBgn0261394	3
A0A0B4LHX6_DROME	awd	FBgn0000150	2
CALM_DROME	Cam	FBgn0000253	2
EST6_DROME	Est-6	FBgn0000592	2
Q9VQ61_DROME	Got2	FBgn0001125	2
GLNA1_DROME	Gs1	FBgn0001142	2
GSTD1_DROME	GstD1	FBgn0001149	2
B7Z0E0_DROME	Idh	FBgn0001248	2
MP20_DROME	Mp20	FBgn0002789	2
MYSP1_DROME	Prm	FBgn0003149	2
TPM2_DROME	Tm2	FBgn0004117	2
Q9VLB7_DROME	Gdi	FBgn0004868	2
ADHX_DROME	Fdh	FBgn0011768	2
X2JA18_DROME	Idgf3	FBgn0020414	2
Q9VWV6_DROME	Tsf1	FBgn0022355	2
Q9VGZ3_DROME	Irp-1B	FBgn0024957	2
Q9VUC1_DROME	Hsc70Cb	FBgn0026418	2
Q9Y112_DROME	dm1	FBgn0027552	2
Q9XYZ9_DROME	GstE12	FBgn0027590	2
Q9VKV1_DROME	LManII	FBgn0027611	2
Q9VQB4_DROME	Dmel\CG3609	FBgn0031418	2
Q9VM18_DROME	21430192	FBgn0031908	2
Q9VKI8_DROME	GH26	FBgn0032350	2
Q7K084_DROME	Obp44a	FBgn0033268	2
Q7K2P3_DROME	Dmel\CG1648	FBgn0033446	2
Q7JX87_DROME	Prx2540-2	FBgn0033518	2
Q9VZI1_DROME	Chd64	FBgn0035499	2
Q86BH5_DROME	Zasp66	FBgn0035917	2
Q70VI1_DROME	Mf	FBgn0038294	2
ADT_DROME	sesB	FBgn0003360	1
SODC_DROME	Sod1	FBgn0003462	1
PYG_DROME	GlyP	FBgn0004507	1
ATP5J_DROME	ATPsynCF6	FBgn0016119	1
VATD1_DROME	Vha36-1	FBgn0022097	1
Q8IQG9_DROME	Adk1	FBgn0022709	1
O46067_DROME	GRP170	FBgn0023529	1
Q7KVX1_DROME	Pdha	FBgn0028325	1
Q9W2X6_DROME	ATPsyndelta	FBgn0028342	1
Q9W402_DROME	ND-B16.6	FBgn0029868	1
GUDU_DROME	gudu	FBgn0031905	1
A0A0B4KEI0_DROME	COX4L	FBgn0033020	1
A1Z9Z6_DROME	ND-51L2	FBgn0034007	1
Q9W272_DROME	Dmel\CG11291	FBgn0034713	1
Q9VZ72_DROME	ATPsynCF6L	FBgn0035585	1
Q9VS00_DROME	Dmel\CG10064	FBgn0035724	1
Q9VS90_DROME	Dmel\CG14838	FBgn0035799	1
Q9VVH0_DROME	Dmel\CG12229	FBgn0036723	1
Q9VP96_DROME	Dmel\CG10589	FBgn0037035	1
Q86BB0_DROME	Mst84B	FBgn0037464	1
Q9VCN4_DROME	Dmel\CG17083	FBgn0039070	1
Q9VP02_DROME	CG12562	FBgn0043783	1
Q8INZ7_DROME	NEST:bs21e09	FBgn0052832	1
Q9VW08_DROME	Rcd7	FBgn0260461	1
ADH_DROME	Adh	FBgn0000055
AMYA_DROME	Amy-p	FBgn0000079
ANXB9_DROME	AnxB9	FBgn0000083
ANX10_DROME	AnxB10	FBgn0000084
RLA0_DROME	RpLP0	FBgn0000100
Q7KM15_DROME	bic	FBgn0000181
CO4A1_DROME	Col4a1	FBgn0000299
PROF_DROME	chic	FBgn0000308
CLH_DROME	Chc	FBgn0000319
Q9Y125_DROME	Sap-r	FBgn0000416
EXU_DROME	exu	FBgn0000615
BNB_DROME	bnb	FBgn0001090
DHGL_DROME	Gld	FBgn0001112
GLT_DROME	Glt	FBgn0001114
GPDA_DROME	Gpdh	FBgn0001128
Q9W330_DROME	Hex-A	FBgn0001186
H4_DROME	His4	FBgn0001200
HSP7B_DROME	Hsc70-2	FBgn0001217
HSP7E_DROME	Hsc70-5	FBgn0001220
HSP23_DROME	Hsp23	FBgn0001224
HSP26_DROME	Hsp26	FBgn0001225
HSP27_DROME	Hsp27	FBgn0001226
HSP68_DROME	Hsp68	FBgn0001230
LDH_DROME	Ldh	FBgn0001258
IF4A_DROME	eIF4A	FBgn0001942
PSB1_DROME	Prosbeta6	FBgn0002284
RLA1_DROME	RpLP1	FBgn0002593
RS3_DROME	RpS3	FBgn0002622
Q8IMF5_DROME	Map205	FBgn0002645
MLC1_DROME	Mlc1	FBgn0002772
MLR_DROME	Mlc2	FBgn0002773
MS2A_DROME	Acp26Aa	FBgn0002855
MS2B_DROME	Acp26Ab	FBgn0002856
ATNA_DROME	Atpalpha	FBgn0002921
PGM_DROME	Pgm1	FBgn0003076
TREA_DROME	Treh	FBgn0003748
TNNT_DROME	up	FBgn0004169
PEB1_DROME	Ebp	FBgn0004181
RS14A_DROME	RpS14a	FBgn0004403
PPIA_DROME	Cyp1	FBgn0004432
CYTL_DROME	Cys	FBgn0004629
NOTCH_DROME	N	FBgn0004647
6PGD_DROME	Pgd	FBgn0004654
RS2_DROME	RpS2	FBgn0004867
SUCA_DROME	Scsalpha1	FBgn0004888
1433Z_DROME	14-3-3zeta	FBgn0004907
RS17_DROME	RpS17	FBgn0005533
CALR_DROME	Calr	FBgn0005585
RL7_DROME	RpL7	FBgn0005593
CP4G1_DROME	Cyp4g1	FBgn0010019
RL23_DROME	RpL23	FBgn0010078
GSTS1_DROME	GstS1	FBgn0010226
MY61F_DROME	Myo61F	FBgn0010246
ACBP_DROME	Acbp2	FBgn0010387
LAMC_DROME	LamC	FBgn0010397
RS18_DROME	RpS18	FBgn0010411
RS19A_DROME	RpS19a	FBgn0010412
A0A0B4LG23_DROME	cora	FBgn0010434
Q7KN94_DROME	wal	FBgn0010516
A0A0B4KF99_DROME	Aldh-III	FBgn0010548
Q7K4Q9_DROME	Hmgs	FBgn0010611
RS4_DROME	RpS4	FBgn0011284
L2EFL_DROME	l(2)efl	FBgn0011296
C7LAH9_DROME	Moe	FBgn0011661
MS57A_DROME	Mst57Da	FBgn0011668
DYL1_DROME	ctp	FBgn0011760
RL7A_DROME	RpL7A	FBgn0014026
FAXC_DROME	fax	FBgn0014163
M9PHN8_DROME	Ahcy	FBgn0014455
MLP2_DROME	Mlp84B	FBgn0014863
A0A0B4KHF0_DROME	Fer2LCH	FBgn0015221
A0A0B4KI27_DROME	Fer1HCH	FBgn0015222
CH60A_DROME	Hsp60A	FBgn0015245
RL22_DROME	RpL22	FBgn0015288
A53E_DROME	Acp53Ea	FBgn0015584
A76A_DROME	Acp76A	FBgn0015586
Q9VFT4_DROME	rin	FBgn0015778
Q9VMV5_DROME	vkg	FBgn0016075
RS3A_DROME	RpS3A	FBgn0017545
E2QCF1_DROME	ATPCL	FBgn0020236
1433E_DROME	14-3-3epsilon	FBgn0020238
A62F_DROME	Acp62F	FBgn0020509
TRXR1_DROME	Trxr-1	FBgn0020653
Q8MSI2_DROME	Scp1	FBgn0020908
RL3_DROME	RpL3	FBgn0020910
HCD2_DROME	scu	FBgn0021765
Q7K511_DROME	D2hgdh	FBgn0023507
MMSA_DROME	CG17896	FBgn0023537
O97479_DROME	Sodh-1	FBgn0024289
SEC13_DROME	Sec13	FBgn0024509
RL10_DROME	RpL10	FBgn0024733
PDIA6_DROME	CaBP1	FBgn0025678
O97428_DROME	cib	FBgn0026084
IDGF4_DROME	Idgf4	FBgn0026415
A1Z6L9_DROME	Trap1	FBgn0026761
SYAC_DROME	AlaRS	FBgn0027094
IDH3A_DROME	Idh3a	FBgn0027291
Q9V455_DROME	Kap-alpha3	FBgn0027338
CAND1_DROME	Cand1	FBgn0027568
Q7KMM4_DROME	GCS2alpha	FBgn0027588
Q9VF15_DROME	glob1	FBgn0027657
VATH_DROME	VhaSFD	FBgn0027779
Q86BM5_DROME	Akap200	FBgn0027932
Q9V449_DROME	Met75Ca	FBgn0028416
Q9V3V6_DROME	Rpt5	FBgn0028684
Q9V436_DROME	Rpn12	FBgn0028693
EF1B_DROME	eEF1beta	FBgn0028737
COPG_DROME	gammaCOP	FBgn0028968
Q9VII7_DROME	Spn38F	FBgn0028986
Q9VLQ7_DROME	Spn28F	FBgn0028987
SP42D_DROME	Spn42Dd	FBgn0028988
Q7K485_DROME	cathD	FBgn0029093
EF1G_DROME	eEF1gamma	FBgn0029176
Q9W4U2_DROME	BcDNA:RH09070	FBgn0029648
Q9W4S4_DROME	Dmel\CG16782	FBgn0029659
F10A2_DROME	HIP-R	FBgn0029676
Q9W3F6_DROME	Dmel\CG1440	FBgn0030038
Q9W392_DROME	CCT2	FBgn0030086
Q9VY87_DROME	CtsB1	FBgn0030521
Q9VX69_DROME	Dmel\CG5162	FBgn0030828
Q9VWG1_DROME	dHspB8	FBgn0031037
Q9VR92_DROME	Dmel\CG15459	FBgn0031108
Q9VRD4_DROME	Dmel\CG1532	FBgn0031143
BACC_DROME	Bacc	FBgn0031453
CH60C_DROME	Hsp60C	FBgn0031728
Q9VMM2_DROME	Dmel\CG11034	FBgn0031741
Q9VML7_DROME	Dmel\CG9029	FBgn0031746
Q9VLH9_DROME	LManVI	FBgn0032069
Q9VLG9_DROME	Argl	FBgn0032076
Q9VLB4_DROME	CG17022	FBgn0032122
Q9VKW5_DROME	Dmel\CG5355	FBgn0032242
Q9VK69_DROME	CCT4	FBgn0032444
A4V0U4_DROME	Dmel\CG10602	FBgn0032721
A0A0U1RVK6_DROME	fbp	FBgn0032820
Q9VIQ8_DROME	COX4	FBgn0032833
Q9VIQ6_DROME	Dmel\CG16772	FBgn0032835
Q9VIJ0_DROME	Dmel\CG9331	FBgn0032889
CCH2R_DROME	CCHa2-R	FBgn0033058
A1Z7J6_DROME	Sec31	FBgn0033339
Q3YMU0_DROME	ERp60	FBgn0033663
Q7JQR3_DROME	Qsox1	FBgn0033814
Q7JR58_DROME	Echs1	FBgn0033879
ARC1_DROME	Arc1	FBgn0033926
Q6GUT7_DROME	Acp53C14a	FBgn0034152
Q6GUR9_DROME	Acp53C14b	FBgn0034153
Q7K0L5_DROME	veil	FBgn0034225
A1ZAU4_DROME	BEST:GH19547	FBgn0034229
Q7JW48_DROME	Dmel\CG10911	FBgn0034295
Q7K3D4_DROME	zda	FBgn0034368
3HIDH_DROME	CG15093	FBgn0034390
A1ZBE9_DROME	MetRS	FBgn0034401
Q7KB18_DROME	Jheh2	FBgn0034405
A1ZBG9_DROME	Dmel\CG15117	FBgn0034417
A1ZBJ2_DROME	cg7461	FBgn0034432
Q7K3M6_DROME	Dmel\CG8654	FBgn0034479
A1ZBU8_DROME	CT40493	FBgn0034512
Q9W2M4_DROME	Dmel\CG10527	FBgn0034583
Q8MLU9_DROME	Dmel\CG13492	FBgn0034662
Q9W227_DROME	Dmel\CG2852	FBgn0034753
Y3800_DROME	CG3800	FBgn0034802
Q9W1T1_DROME	RpL22-like	FBgn0034837
Q9W1B9_DROME	RpL12	FBgn0034968
SND1_DROME	Tudor-SN	FBgn0035121
Q9W0Q0_DROME	Ppm1	FBgn0035143
Q9W0J9_DROME	CT9987	FBgn0035189
Q9VZL1_DROME	mge	FBgn0035473
Q9VZF6_DROME	Dmel\CG14997	FBgn0035515
ACADM_DROME	CG12262	FBgn0035811
Q9VSL4_DROME	GstO2	FBgn0035906
Q9VSP9_DROME	Acbp5	FBgn0035926
Q9VSW1_DROME	UGP	FBgn0035978
Q9VT84_DROME	Dmel\CG6628	FBgn0036072
R10AB_DROME	RpL10Ab	FBgn0036213
Q9VTY2_DROME	anon-WO0172774.89	FBgn0036290
Q9VUW2_DROME	IMP	FBgn0036551
Q9VVU1_DROME	GH07925p	FBgn0036824
Q9VW68_DROME	Gabat	FBgn0036927
Q9VWB4_DROME	Spn77Bb	FBgn0036969
Q9VPH9_DROME	Spn77Bc	FBgn0036970
Q9VPE2_DROME	ND-39	FBgn0037001
Q9VNW6_DROME	Dmel\CG7470	FBgn0037146
DPP3_DROME	DppIII	FBgn0037580
Q9VHL2_DROME	CCT7	FBgn0037632
YC17_DROME	CG16817	FBgn0037728
Q9VGQ4_DROME	scpr-B	FBgn0037888
Q9VGF1_DROME	Dmel\CG3397	FBgn0037975
Q9VGA0_DROME	GstD9	FBgn0038020
A0A0B4KGX9_DROME	Dmel\CG14395	FBgn0038073
Q9VFV9_DROME	Droj2	FBgn0038145
CP6D5_DROME	Cyp6d5	FBgn0038194
Q9VFN5_DROME	anon-WO0140519.48	FBgn0038200
Q9VF51_DROME	AOX3	FBgn0038349
MPC1_DROME	Mpc1	FBgn0038662
Q9VDY4_DROME	Dmel\CG5217	FBgn0038694
Q9VDC0_DROME	FOHSDR	FBgn0038878
Q9VD61_DROME	Qsox2	FBgn0038919
Q95SI7_DROME	Dmel\CG6028	FBgn0038924
Q9VCR2_DROME	Dmel\CG6726	FBgn0039049
Q9VC18_DROME	BEST:GH11240	FBgn0039241
Q9VB29_DROME	anon-WO0140519.87	FBgn0039521
Q8SXF2_DROME	Dmel\CG5612	FBgn0039529
Q9VAT8_DROME	Dmel\CG9997	FBgn0039597
Q9VAT7_DROME	aqrs	FBgn0039598
Q0KHZ6_DROME	ETFB	FBgn0039697
RS8_DROME	RpS8	FBgn0039713
RS7_DROME	RpS7	FBgn0039757
Q9VA42_DROME	Npc2g	FBgn0039800
Q9V9W2_DROME	RpL6	FBgn0039857
Q9VL70_DROME	yip2	FBgn0040064
Q7JY62_DROME	lectin-46Cb	FBgn0040092
A1Z7Z6_DROME	lectin-46Ca	FBgn0040093
Q9VLM0_DROME	lectin-29Ca	FBgn0040098
PRDX1_DROME	Jafrac1	FBgn0040309
A0A0C4FEI8_DROME	grsm	FBgn0040493
Q0E8X8_DROME	BcDNA:RE33866	FBgn0040660
A1Z9W8_DROME	NEST:bs26d12	FBgn0040747
Q7KE33_DROME	Obp51a	FBgn0043530
Q7KE32_DROME	Obp56f	FBgn0043533
Q8SZY4_DROME	NT5E-2	FBgn0050104
Q8MLV0_DROME	Dmel\CG30395	FBgn0050395
Q961I8_DROME	PH4alphaNE3	FBgn0051017
Q8IN25_DROME	Dmel\CG31198	FBgn0051198
Q8SWX4_DROME	CG5839	FBgn0051343
JUPIT_DROME	Jupiter	FBgn0051363
M9PBN2_DROME	NLaz	FBgn0053126
IMPP_DROME	CG33470	FBgn0053470
E1JIS4_DROME	Dmel\CG34034	FBgn0054034
M9MSJ3_DROME	HDC03337	FBgn0054051
Q3HKQ0_DROME	BG642163	FBgn0083938
Q0KI07_DROME	Dmel\CG34130	FBgn0083966
UK114_DROME	UK114	FBgn0086691
NACA_DROME	Nacalpha	FBgn0086904
Q9VN44_DROME	Karybeta3	FBgn0087013
M9PF16_DROME	beta-Spec	FBgn0250788
M9PBI5_DROME	alpha-Spec	FBgn0250789
DEJP_DROME	Dup99B	FBgn0250832
Q9VQE1_DROME	Dmel\CG15394	FBgn0250835
Q9VQA3_DROME	anon-SAGE:Wang-110	FBgn0250841
A0A0B4JCT2_DROME	Dmel\CG17575	FBgn0250842
PGK_DROME	Pgk	FBgn0250906
B4ZJ89_DROME	Sfp23F	FBgn0259949
B4ZJ93_DROME	Sfp24F	FBgn0259958
E1JHG2_DROME	Sfp33A3	FBgn0259964
H5V8B8_DROME	Pp2A-29B	FBgn0260439
Q9VI17_DROME	Dmel\CG42564	FBgn0260766
Q6IHT7_DROME	Sfp26Ad	FBgn0261055
RS6_DROME	RpS6	FBgn0261592
RL8_DROME	RpL8	FBgn0261602
CISY_DROME	kdn	FBgn0261955
Q9VNF8_DROME	Sec23	FBgn0262125
F0JAR5_DROME	CG43101-RA	FBgn0262547
Q9VEB1_DROME	Mdh2	FBgn0262559
IMB_DROME	Fs(2)Ket	FBgn0262743
Q9VKX2_DROME	Mdh1	FBgn0262782
A0A0B4LGB7_DROME	SERCA	FBgn0263006
A0A0B4K6K5_DROME	Dmel\CG43319	FBgn0263024
Q9VN21_DROME	lost	FBgn0263594
VATA2_DROME	Vha68-2	FBgn0263598
M9NEP1_DROME	Mhc	FBgn0264695
Q9W2J5_DROME	Dmel\CG44245	FBgn0265180
E2QCS7_DROME	Dmel\CG17097	FBgn0265264
Q9VX70_DROME	CT41369	FBgn0265267
PABP_DROME	pAbp	FBgn0265297
Q59E59_DROME	zip	FBgn0265434
FAU_DROME	fau	FBgn0266451
Q9VZU4_DROME	ND-30	FBgn0266582
HSP7D_DROME	Hsc70-4	FBgn0266599
LAMC1_DROME	LanB2	FBgn0267348
KPYK_DROME	PyK	FBgn0267385
Q9VF53_DROME	AOX1	FBgn0267408
A8Y5B7_DROME	kl-3	FBgn0267432
Q5LJN5_DROME	kl-5	FBgn0267433
A0A0S0X8W1_DROME	CCY	FBgn0267592
B7Z0M7_DROME	anon-WO0140519.33	FBgn0270925
B7Z001_DROME	FASN1	FBgn0283427
M9PJQ5_DROME	wupA	FBgn0283471
VATE_DROME	Vha26	FBgn0283535
Q9VM14_DROME	muc	FBgn0283658
EF1A1_DROME	eEF1alpha1	FBgn0284245
CYC2_DROME	Cyt-c-p	FBgn0284248
LETM1_DROME	Letm1	FBgn0284252
M9NDL5_DROME	trol	FBgn0284408
VA0D1_DROME	VhaAC39-1	FBgn0285910
O18332_DROME	Rab1	FBgn0285937
A1ZAH1_DROME	knon	FBgn0285943
RL19_DROME	RpL19	FBgn0285950
IF5A_DROME	eEF5	FBgn0285952
CAZ_DROME	caz	FBgn0285954
RS12_DROME	RpS12	FBgn0286213
Q9W3X6_DROME	Fum1	FBgn0286222
Q9VXI1_DROME	Had1	FBgn0286508
TERA_DROME	TER94	FBgn0286784
PDI_DROME	Pdi	FBgn0286818
