# Supplementary material for: Dietary Sugar Shifts Mitochondrial Metabolism and Small RNA Biogenesis in Sperm
Source: Antioxid Redox Signal. 2023 May 25;38(16):1167–83. doi: 10.1089/ars.2022.0049 (PMC10249743; doi:10.1089/ars.2022.0049)
Supplement: Supplemental data [file Suppl_TableS3.xlsx]

## Sheet: Sheet1
Table 3 (Related to Fig. 4): Sequences of all small RNA from Drosophila sperm after a two-day dietary intervention with 30- and 300 g/L sugar, with and without the antioxidant NAC. Presented are annotated biotype, cleavage, and genomic origin, counts per million (CPM) for each sample as well as average count and Log2 fold change of each experimental intervention.
Table S3 - small RNA seq data sequence based
Here, data is presented as sequences, i.e each row represents one unique sequence in the data. For more information about sequence based data, see Materials and Methods
Data presented here are Biotype annotation, specified annotation, cleavage sites, genomic origin, counts per million (CPM) of each samples (n=20), mean CPM calculated per dietary group (4 in total), log2FC calculated for each sequence, sequence length and genomic localization
Data have been pre-filtered and normalised as described in materials and methods in Ramesh et. al. 2022
Data here was used to produce Figure 4 B (fly), C, D, and Figure 5 E
					Normalised counts																				Average counts				log2 fold change
					30 g/L sugar					30 g/L sugar + NAC					300 g/L sugar					300 g/L sugar + NAC
Sequence	Biotypes 0 mismatch	Specified annotation	Cleavage class	genome	D4_c_i10	D4_c_i14	D4_c_i18	D4_c_i2	D4_c_i6	D4_NAc_i1	D4_NAc_i13	D4_NAc_i17	D4_NAc_i5	D4_NAc_i9	D6_c_i12	D6_c_i16	D6_c_i20	D6_c_i4	D6_c_i8	D6_NAC_i11	D6_NAC_i15	D6_NAC_i19	D6_NAC_i3	D6_NAC_i7	30 g/L mean CPM	30 g/L+NAC mean CPM	300 g/L mean CPM	300 g/L+NAC mean CPM	30 g/L vs 30 g/L+NAC logFC	30 g/L vs 300 g/L logFC	30 g/L vs 300 g/L+NAC logFC	30 g/L+NAC vs 300 g/L logFC	30 g/L+NAC vs 3+00 g/L+NAC logFC	300 g/L vs 300g/L+NAC logFC	Size	Genomic location 0 mismatch
TGGAAGTAGTTTTTACAGCGTG	lncRNA			nuclear	17.922	9.710	17.136	19.419	19.510	17.574	21.562	8.558	7.823	36.506	56.179	2.851	22.724	28.915	26.047	16.322	35.000	8.547	20.621	39.343	16.740	18.405	27.343	23.967	-0.137	-0.708	-0.518	-0.571	-0.381	0.190	22	chrY;start=924973;+|chrY;start=1017277;+|chrY;start=917251;+|chrY;start=987261;+|chrY;start=1004323;+|chrY;start=882446;+|chrY;start=910246;+|chrY;start=870659;+|chrY;start=980082;+|chrY;start=1031054;+|chrY;start=905111;+|chrY;start=852842;+|chrY;start=851743;+|chrY;start=1000730;+|chrY;start=885329;+|chrY;start=1039843;+|chrY;start=935180;+|chrY;start=903934;+|chrY;start=901980;+|chrY;start=897…
TGAACGTGTCCTGAAAGTAGTTG	lncRNA			nuclear	4.532	6.114	4.192	6.307	8.942	8.185	10.914	2.853	3.093	12.564	13.013	1.555	6.422	11.681	8.335	5.496	15.086	2.549	7.561	9.918	6.017	7.522	8.201	8.122	-0.322	-0.447	-0.433	-0.125	-0.111	0.014	23	chrY;start=905408;+|chrY;start=852040;+|chrY;start=925239;+|chrY;start=917548;+|chrY;start=887251;+|chrY;start=893928;+|chrY;start=954041;+|chrY;start=1017562;+|chrY;start=853139;+|chrY;start=874138;+|chrY;start=1040139;+|chrY;start=870956;+|chrY;start=885626;+|chrY;start=1001027;+|chrY;start=859982;+|chrY;start=868761;+|chrY;start=872979;+|chrY;start=904229;+|chrY;start=1031351;+|chrY;start=2577…
TGGAAGTAGTTTTTACAGCGTGGG	lncRNA			nuclear	5.768	5.574	6.904	6.307	6.991	6.500	9.317	3.803	3.638	13.038	22.694	1.037	9.386	10.915	10.419	5.163	15.388	5.248	8.707	13.555	6.309	7.259	10.890	9.612	-0.202	-0.788	-0.607	-0.585	-0.405	0.180	24	chrY;start=905111;+|chrY;start=852842;+|chrY;start=851743;+|chrY;start=1000730;+|chrY;start=885329;+|chrY;start=1039843;+|chrY;start=935180;+|chrY;start=897302;+|chrY;start=872539;+|chrY;start=872682;+|chrY;start=953779;+|chrY;start=924973;+|chrY;start=1017277;+|chrY;start=917251;+|chrY;start=987261;+|chrY;start=1004323;+|chrY;start=882446;+|chrY;start=910246;+|chrY;start=870659;+|chrY;start=9800…
TGGAAGTAGTTTTTACAGCGTGGGCA	lncRNA			nuclear	6.386	4.675	5.918	6.473	6.178	5.296	8.518	4.041	1.273	10.193	19.520	1.296	9.551	7.660	10.940	5.996	15.992	4.198	2.979	12.894	5.926	5.865	9.793	8.412	0.015	-0.725	-0.505	-0.740	-0.520	0.219	26	chrY;start=885329;+|chrY;start=1039843;+|chrY;start=935180;+|chrY;start=872539;+|chrY;start=872682;+|chrY;start=953779;+|chrY;start=924973;+|chrY;start=1017277;+|chrY;start=917251;+|chrY;start=987261;+|chrY;start=1004323;+|chrY;start=882446;+|chrY;start=910246;+|chrY;start=870659;+|chrY;start=980082;+|chrY;start=1031054;+|chrY;start=905111;+|chrY;start=852842;+|chrY;start=851743;+|chrY;start=1000…
TGAACGTGTCCTGAAAGTAGTTGG	lncRNA			nuclear	3.296	7.013	7.274	6.307	9.105	8.065	11.713	2.496	4.912	17.542	16.981	1.814	9.386	12.638	11.981	7.162	14.483	5.548	6.874	17.192	6.599	8.945	10.560	10.252	-0.439	-0.678	-0.636	-0.239	-0.197	0.043	24	chrY;start=872979;+|chrY;start=904229;+|chrY;start=1031351;+|chrY;start=905408;+|chrY;start=852040;+|chrY;start=925239;+|chrY;start=917548;+|chrY;start=887251;+|chrY;start=893928;+|chrY;start=954041;+|chrY;start=1017562;+|chrY;start=853139;+|chrY;start=874138;+|chrY;start=1040139;+|chrY;start=870956;+|chrY;start=885626;+|chrY;start=1001027;+|chrY;start=859982;+|chrY;start=868761;+|chrY;start=2665…
TGGAAGTAGTTTTTACAGCGTGGGC	lncRNA			nuclear	16.892	18.161	18.739	17.594	21.298	16.972	28.484	11.886	7.641	39.587	65.543	5.184	25.030	27.000	26.307	14.990	45.862	11.846	18.329	41.327	18.537	20.914	29.813	26.471	-0.174	-0.686	-0.514	-0.511	-0.340	0.172	25	chrY;start=872539;+|chrY;start=872682;+|chrY;start=953779;+|chrY;start=924973;+|chrY;start=1017277;+|chrY;start=917251;+|chrY;start=987261;+|chrY;start=1004323;+|chrY;start=882446;+|chrY;start=910246;+|chrY;start=870659;+|chrY;start=980082;+|chrY;start=1031054;+|chrY;start=905111;+|chrY;start=852842;+|chrY;start=851743;+|chrY;start=1000730;+|chrY;start=885329;+|chrY;start=1039843;+|chrY;start=935…
TTGAACGTGTCCTGAAAGTAGTTG	lncRNA			nuclear	3.090	6.833	3.698	4.481	6.016	3.972	7.187	1.426	1.637	11.853	12.696	0.778	5.269	10.341	8.856	2.498	12.069	2.999	7.561	11.241	4.824	5.215	7.588	7.274	-0.113	-0.654	-0.593	-0.541	-0.480	0.061	24	chrY;start=853138;+|chrY;start=874137;+|chrY;start=1040138;+|chrY;start=870955;+|chrY;start=885625;+|chrY;start=1001026;+|chrY;start=859981;+|chrY;start=868760;+|chrY;start=872978;+|chrY;start=904228;+|chrY;start=1031350;+|chrY;start=905407;+|chrY;start=852039;+|chrY;start=925238;+|chrY;start=917547;+|chrY;start=887250;+|chrY;start=893927;+|chrY;start=954040;+|chrY;start=1017561;+|chrY;start=2509…
TCTCATCGTCGTAGAACAAGCCCGAG	lncRNA			nuclear	12.978	10.249	7.274	10.125	12.194	7.222	10.914	5.824	5.822	18.490	21.266	1.296	15.644	11.489	15.367	6.329	22.328	6.448	11.914	14.547	10.564	9.654	13.012	12.313	0.130	-0.301	-0.221	-0.431	-0.351	0.080	26	chrY;start=1017482;+|chrY;start=1040047;+|chrY;start=872887;+|chrY;start=859890;+|chrY;start=1031259;+|chrY;start=910451;+|chrY;start=917456;+|chrY;start=887159;+|chrY;start=987428;+|chrY;start=882651;+|chrY;start=885534;+|chrY;start=935383;+|chrY;start=897507;+|chrY;start=870864;+|chrY;start=1000935;+|chrY;start=905316;+|chrY;start=851948;+|chrY;start=2565854;-|chrY;start=2568693;-|chrY;start=25…
TAAGAAGATGTCCGGACAGCTGG	lncRNA			nuclear	10.300	14.565	11.712	12.780	20.811	18.657	21.296	7.845	5.822	29.631	44.118	2.851	19.102	23.362	19.014	15.323	28.966	10.346	16.726	42.319	14.034	16.650	21.689	22.736	-0.247	-0.628	-0.696	-0.381	-0.449	-0.068	23	chrY;start=1017223;+|chrY;start=901926;+|chrY;start=980028;+|chrY;start=885275;+|chrY;start=935126;+|chrY;start=879479;-|chrY;start=855335;-|chrY;start=913224;-|chrY;start=915002;-|chrY;start=949836;-|chrY;start=985076;-|chrY;start=2645761;-|chrY;start=1034410;-|chrY;start=941770;-|chrY;start=931135;-|chrY;start=932694;-
TGTAGTATCTGTTCTTATCAGCTTAACATCTGAT	lncRNA			nuclear	8.034	11.328	4.192	4.979	10.405	8.667	5.856	7.131	27.652	1.896	11.585	5.184	4.446	4.979	7.554	17.155	6.940	4.348	17.413	10.580	7.788	10.241	6.749	11.287	-0.395	0.206	-0.535	0.601	-0.140	-0.742	34	chrX;start=16254704;+|chr2L;start=13215871;+|chr2L;start=13244496;-|chr2L;start=19815740;-|chr2L;start=13212051;-
GTGTAGTATCTGTTCTTATCAGCTTAACATCTGAT	lncRNA			nuclear	5.768	8.991	4.931	4.149	7.804	6.861	12.245	3.922	6.913	3.793	13.807	4.925	3.458	6.894	5.209	12.658	9.052	5.548	19.246	10.249	6.329	6.747	6.859	11.351	-0.092	-0.116	-0.843	-0.024	-0.750	-0.727	35	chrX;start=16254703;+|chr2L;start=13215870;+|chr2L;start=13244496;-|chr2L;start=19815740;-|chr2L;start=13212051;-
GATCAAAGTGTAGTATCTGTTCTTATCAGCTTAACATCTGAT	lncRNA			nuclear	10.094	10.069	7.150	3.817	6.341	3.852	6.655	3.566	4.548	4.267	26.027	3.629	5.434	9.383	4.428	13.324	4.828	6.748	12.602	8.596	7.494	4.578	9.780	9.219	0.711	-0.384	-0.299	-1.095	-1.010	0.085	42	chrX;start=16254696;+|chr2L;start=13215863;+|chr2L;start=13212051;-|chr2L;start=13244496;-|chr2L;start=19815740;-
AGATCAAAGTGTAGTATCTGTTCTTATCAGCTTAACATCT	lncRNA			nuclear	45.733	45.312	39.944	12.780	33.980	17.213	58.831	14.976	22.740	27.261	88.395	8.554	19.760	26.809	31.256	55.961	43.449	26.240	22.912	33.392	35.550	28.204	34.955	36.391	0.334	0.024	-0.034	-0.310	-0.368	-0.058	40	chrX;start=16254695;+|chr2L;start=13215862;+|chr2L;start=13244499;-|chr2L;start=19815743;-|chr2L;start=13212054;-
AGATCAAAGTGTAGTATCTGTTCTTATCAGCTTAACATCTG	lncRNA			nuclear	30.695	22.656	20.588	9.461	22.111	6.620	27.951	6.062	13.098	17.542	75.699	3.110	8.563	15.128	21.879	33.976	11.767	16.644	8.477	23.804	21.102	14.255	24.876	18.934	0.566	-0.237	0.156	-0.803	-0.410	0.394	41	chrX;start=16254695;+|chr2L;start=13215862;+|chr2L;start=13244498;-|chr2L;start=19815742;-|chr2L;start=13212053;-
AAGATCAAAGTGTAGTATCTGTTCTTATCAGCTTAACATCT	lncRNA			nuclear	16.068	20.319	15.410	6.141	15.771	4.935	20.231	5.705	8.187	12.327	36.501	5.443	7.739	12.830	11.721	26.815	15.690	8.697	13.060	12.233	14.742	10.277	14.847	15.299	0.520	-0.010	-0.054	-0.531	-0.574	-0.043	41	chrX;start=16254694;+|chr2L;start=13215861;+|chr2L;start=19815743;-|chr2L;start=13212054;-|chr2L;start=13244499;-
AAGATCAAAGTGTAGTATCTGTTCTTATCAGCTTAACATCTGATAGTTCC	lncRNA			nuclear	30.695	20.139	19.602	4.149	9.755	6.741	23.160	4.517	7.277	10.667	98.552	5.184	4.611	16.851	5.991	29.479	13.578	17.394	10.539	3.967	16.868	10.472	26.238	14.992	0.688	-0.637	0.170	-1.325	-0.518	0.807	50	chrX;start=16254694;+|chr2L;start=13215861;+|chr2L;start=19815734;-|chr2L;start=13212045;-|chr2L;start=13244490;-
TAAGATCAAAGTGTAGTATCTGTTCTTATCAGCTTAACATCTG	lncRNA			nuclear	10.300	7.732	7.644	2.158	10.893	1.565	13.576	1.902	5.094	6.637	42.849	1.814	1.317	7.851	6.772	14.656	3.922	5.098	2.749	9.588	7.745	5.755	12.121	7.203	0.429	-0.646	0.105	-1.075	-0.324	0.751	43	chrX;start=16254693;+|chr2L;start=13215860;+|chr2L;start=19815742;-|chr2L;start=13212053;-|chr2L;start=13244498;-
TAAGATCAAAGTGTAGTATCTGTTCTTATCAGCTTAACATCT	lncRNA			nuclear	17.922	28.230	21.698	5.809	18.209	6.380	31.146	5.943	11.643	10.667	60.147	4.147	9.222	15.319	20.577	28.980	24.440	16.344	11.456	16.200	18.374	13.156	21.882	19.484	0.482	-0.252	-0.085	-0.734	-0.567	0.167	42	chrX;start=16254693;+|chr2L;start=13215860;+|chr2L;start=13244499;-|chr2L;start=19815743;-|chr2L;start=13212054;-
CTAAGATCAAAGTGTAGTATCTGTTCTTATCAGCTTAACATCT	lncRNA			nuclear	14.626	18.341	13.561	3.320	12.031	4.093	14.907	4.398	6.913	8.060	38.564	2.592	7.245	6.511	11.200	15.822	11.164	10.196	3.666	9.257	12.376	7.674	13.222	10.021	0.689	-0.095	0.304	-0.785	-0.385	0.400	43	chrX;start=16254692;+|chr2L;start=13215859;+|chr2L;start=19815743;-|chr2L;start=13212054;-|chr2L;start=13244499;-
CTTATGGCTAAGATCAAAGTGTAGTATCTGTTCT	lncRNA			nuclear	13.184	16.363	10.602	3.651	10.730	2.769	13.044	6.181	11.279	3.793	47.134	4.147	4.611	7.851	8.595	17.321	15.992	7.947	2.749	7.604	10.906	7.413	14.468	10.323	0.557	-0.408	0.079	-0.965	-0.478	0.487	34	chrX;start=16254685;+|chr2L;start=19812659;+|chr2L;start=13215852;+|chr2L;start=13244515;-|chr2L;start=19815759;-|chr2L;start=13212070;-
ACCGATATGGTTGGACCACA	lncRNA			nuclear	55.827	32.905	19.479	34.523	59.180	65.000	29.815	6.656	19.284	18.964	76.652	13.478	11.198	50.171	39.591	43.470	14.181	19.193	36.659	45.294	40.383	27.944	38.218	31.759	0.531	0.079	0.347	-0.452	-0.185	0.267	20	chr3R;start=6822773;+|chr3R;start=6820137;-
ACCGATATGGTTGGACCACAAT	lncRNA			nuclear	63.655	71.385	33.656	46.805	79.340	74.750	59.895	11.054	26.015	19.675	106.487	22.810	14.491	66.639	54.958	58.293	29.569	29.689	46.969	58.849	58.968	38.278	53.077	44.674	0.623	0.152	0.401	-0.472	-0.223	0.249	22	chr3R;start=6822773;+|chr3R;start=6820135;-
AACCGATATGGTTGGACCAC	lncRNA			nuclear	27.810	19.060	6.411	5.311	13.332	7.824	15.972	1.664	7.459	7.349	38.246	4.925	4.775	11.489	10.419	11.825	11.164	6.897	10.539	12.563	14.385	8.054	13.971	10.598	0.837	0.042	0.441	-0.795	-0.396	0.399	20	chr3R;start=6822772;+|chr3R;start=6820138;-
AACCGATATGGTTGGACCACA	lncRNA			nuclear	194.261	162.909	61.395	45.810	137.382	50.315	105.682	17.828	94.782	71.352	345.170	22.032	36.721	138.065	89.600	128.910	61.552	88.918	56.363	86.952	120.351	67.992	126.318	84.539	0.824	-0.070	0.510	-0.894	-0.314	0.579	21	chr3R;start=6822772;+|chr3R;start=6820137;-
AACCGATATGGTTGGACCACAA	lncRNA			nuclear	15.038	11.688	5.055	3.154	11.381	1.565	6.655	1.426	4.002	4.978	33.168	2.333	1.482	10.341	7.033	8.494	3.319	6.148	3.208	10.580	9.263	3.725	10.871	6.350	1.314	-0.231	0.545	-1.545	-0.769	0.776	22	chr3R;start=6822772;+|chr3R;start=6820136;-
AACCGATATGGTTGGACCACAAT	lncRNA			nuclear	394.291	428.850	150.282	84.648	264.197	102.436	306.664	48.731	154.270	154.083	710.813	69.725	88.098	257.939	169.563	257.987	170.777	188.331	109.060	205.312	264.454	153.237	259.228	186.294	0.787	0.029	0.505	-0.758	-0.282	0.477	23	chr3R;start=6822772;+|chr3R;start=6820135;-
AACCGATATGGTTGGACCACAATC	lncRNA			nuclear	21.012	17.262	10.356	9.461	19.998	9.630	22.893	5.824	12.553	36.980	23.011	5.702	13.503	19.532	11.721	18.987	11.466	12.895	12.602	16.861	15.618	17.576	14.694	14.562	-0.170	0.088	0.101	0.258	0.271	0.013	24	chr3R;start=6822772;+|chr3R;start=6820134;-
AACCGATATGGTTGGACCACAATCT	lncRNA			nuclear	60.771	69.048	37.848	29.046	65.196	30.815	76.932	25.435	30.563	90.790	71.415	20.995	51.542	58.213	45.581	54.462	40.431	45.883	27.494	60.172	52.382	50.907	49.549	45.689	0.041	0.080	0.197	0.039	0.156	0.117	25	chr3R;start=6822772;+|chr3R;start=6820133;-
TGGACTGCCGTTATCAGC	lncRNA			nuclear	18.334	12.767	10.232	13.776	17.722	12.278	7.986	3.209	9.278	18.016	16.029	11.146	10.704	16.851	10.679	14.990	12.974	11.396	10.310	15.539	14.566	10.153	13.082	13.042	0.521	0.155	0.159	-0.366	-0.361	0.004	18	chr3R;start=6822752;+|chr3R;start=6820160;-
TGGACTGCCGTTATCAGCCCAACCGATATGGTTGGACCACAAT	lncRNA			nuclear	32.755	20.678	15.287	12.780	20.648	16.611	23.426	8.439	23.104	28.683	26.503	9.850	13.338	27.000	27.870	25.482	11.466	20.692	15.809	27.110	20.430	20.053	20.912	20.112	0.027	-0.034	0.023	-0.061	-0.004	0.056	43	chr3R;start=6822752;+|chr3R;start=6820135;-
GTGGACTGCCGTTATCAGC	lncRNA			nuclear	9.888	11.688	8.013	11.618	12.031	8.426	14.907	2.615	5.822	8.297	16.981	6.998	7.081	12.830	7.814	10.826	8.448	10.496	3.895	8.596	10.648	8.013	10.341	8.452	0.410	0.042	0.333	-0.368	-0.077	0.291	19	chr3R;start=6822751;+|chr3R;start=6820160;-
AGTGGACTGCCGTTATCAGC	lncRNA			nuclear	11.742	9.890	7.520	8.631	8.942	7.222	10.116	2.853	6.913	10.904	12.061	5.962	8.069	10.724	9.377	9.660	4.828	7.497	9.394	8.596	9.345	7.602	9.238	7.995	0.298	0.017	0.225	-0.281	-0.073	0.209	20	chr3R;start=6822750;+|chr3R;start=6820160;-
GAGTGGACTGCCGTTATC	lncRNA			nuclear	13.596	11.508	11.219	13.112	13.820	10.954	9.583	3.566	10.006	13.512	18.568	11.664	10.868	15.319	13.805	12.658	13.879	10.496	11.914	13.225	12.651	9.524	14.045	12.434	0.410	-0.151	0.025	-0.560	-0.385	0.176	18	chr3R;start=6822749;+|chr3R;start=6820163;-
GAGTGGACTGCCGTTATCAGC	lncRNA			nuclear	11.330	12.946	11.095	11.120	12.356	8.907	12.778	3.803	7.641	12.564	18.726	8.294	7.245	11.681	11.200	10.992	8.147	9.297	9.394	10.249	11.770	9.139	11.429	9.616	0.365	0.042	0.292	-0.323	-0.073	0.249	21	chr3R;start=6822749;+|chr3R;start=6820160;-
GGAGTGGACTGCCGTTAT	lncRNA			nuclear	13.184	10.609	6.781	6.971	9.592	5.176	11.447	2.615	4.548	4.978	17.933	6.998	9.057	8.043	9.377	7.328	12.069	8.097	6.644	10.249	9.427	5.753	10.282	8.878	0.713	-0.125	0.087	-0.838	-0.626	0.212	18	chr3R;start=6822748;+|chr3R;start=6820164;-
GGAGTGGACTGCCGTTATC	lncRNA			nuclear	40.995	33.805	21.574	16.598	32.679	13.241	31.412	7.131	21.467	17.542	76.810	12.442	12.350	29.490	27.088	31.478	21.423	27.590	13.747	22.151	29.130	18.159	31.636	23.278	0.682	-0.119	0.324	-0.801	-0.358	0.443	19	chr3R;start=6822748;+|chr3R;start=6820163;-
GGAGTGGACTGCCGTTATCA	lncRNA			nuclear	14.008	8.271	9.986	8.465	12.194	10.713	11.180	6.299	9.460	8.534	27.614	6.998	8.563	12.447	14.065	11.659	8.147	8.847	9.623	11.241	10.585	9.237	13.937	9.903	0.196	-0.397	0.096	-0.593	-0.100	0.493	20	chr3R;start=6822748;+|chr3R;start=6820162;-
GGAGTGGACTGCCGTTATCAGC	lncRNA			nuclear	76.633	48.010	32.547	18.091	39.508	19.861	41.527	11.648	31.291	38.876	99.504	20.736	19.266	51.511	38.549	49.132	32.285	34.188	21.537	38.021	42.958	28.641	45.913	35.033	0.585	-0.096	0.294	-0.681	-0.291	0.390	22	chr3R;start=6822748;+|chr3R;start=6820160;-
ACCGGAGTGGACTGCCGTT	lncRNA			nuclear	15.450	19.959	9.616	5.311	15.120	3.731	13.576	2.615	14.918	14.697	22.218	6.739	7.904	21.064	10.679	19.986	9.354	14.095	7.561	9.257	13.091	9.907	13.721	12.051	0.402	-0.068	0.120	-0.470	-0.283	0.187	19	chr3R;start=6822745;+|chr3R;start=6820166;-
ACCGGAGTGGACTGCCGTTATCAGC	lncRNA			nuclear	16.068	9.350	9.000	7.967	12.519	11.315	7.454	4.041	11.643	12.327	15.235	5.443	9.716	14.170	7.033	7.661	4.224	10.196	9.394	13.225	10.981	9.356	10.319	8.940	0.231	0.090	0.297	-0.141	0.066	0.207	25	chr3R;start=6822745;+|chr3R;start=6820160;-
TACCGGAGTGGACTGCCG	lncRNA			nuclear	17.716	10.249	6.657	4.979	14.632	3.130	5.590	0.832	10.370	12.327	17.298	5.184	4.775	12.830	9.898	12.991	6.336	8.397	6.874	11.902	10.847	6.450	9.997	9.300	0.750	0.118	0.222	-0.632	-0.528	0.104	18	chr3R;start=6822744;+|chr3R;start=6820168;-
TACCGGAGTGGACTGCCGT	lncRNA			nuclear	9.888	15.284	6.041	3.651	11.706	3.370	10.914	1.307	10.552	11.141	13.172	7.776	9.057	12.447	6.772	13.324	7.241	8.697	3.666	10.249	9.314	7.457	9.845	8.635	0.321	-0.080	0.109	-0.401	-0.212	0.189	19	chr3R;start=6822744;+|chr3R;start=6820167;-
TACCGGAGTGGACTGCCGTT	lncRNA			nuclear	88.170	155.897	80.997	33.859	112.182	28.287	91.041	20.206	91.689	127.533	190.121	52.099	92.545	153.959	62.251	136.238	80.259	97.764	53.385	77.364	94.221	71.751	110.195	89.002	0.393	-0.226	0.082	-0.619	-0.311	0.308	20	chr3R;start=6822744;+|chr3R;start=6820166;-
TACCGGAGTGGACTGCCGTTATCAGC	lncRNA			nuclear	21.012	11.508	10.602	10.457	12.844	10.352	12.778	4.635	6.367	14.460	18.250	9.850	9.386	20.873	16.149	13.990	11.767	13.345	9.394	10.910	13.285	9.718	14.902	11.881	0.451	-0.166	0.161	-0.617	-0.290	0.327	26	chr3R;start=6822744;+|chr3R;start=6820160;-
GTACCGGAGTGGACTGCC	lncRNA			nuclear	153.267	101.773	75.079	42.490	120.149	27.445	79.594	20.562	87.505	82.968	216.783	26.698	35.404	92.873	77.098	103.928	65.173	89.967	43.303	85.299	98.552	59.615	89.771	77.534	0.725	0.135	0.346	-0.591	-0.379	0.211	18	chr3R;start=6822743;+|chr3R;start=6820169;-
GTACCGGAGTGGACTGCCGT	lncRNA			nuclear	6.386	14.025	7.274	3.320	11.056	4.213	11.447	1.426	6.913	7.586	13.331	5.443	8.233	11.681	7.554	12.325	12.673	10.346	4.811	11.572	8.412	6.317	9.248	10.345	0.413	-0.137	-0.298	-0.550	-0.712	-0.162	20	chr3R;start=6822743;+|chr3R;start=6820167;-
GTACCGGAGTGGACTGCCGTT	lncRNA			nuclear	45.527	76.240	39.574	19.087	52.514	18.056	45.520	13.193	32.018	52.625	99.504	42.768	55.164	86.363	33.600	68.619	41.638	56.379	28.182	37.359	46.588	32.283	63.480	46.436	0.529	-0.446	0.005	-0.976	-0.524	0.451	21	chr3R;start=6822743;+|chr3R;start=6820166;-
CGTACCGGAGTGGACTGCC	lncRNA			nuclear	163.361	102.493	71.997	43.818	102.427	24.676	85.983	18.779	105.333	53.336	332.950	14.774	26.018	71.043	78.661	114.753	72.414	72.274	37.346	78.025	96.819	57.622	104.689	74.963	0.749	-0.113	0.369	-0.861	-0.380	0.482	19	chr3R;start=6822742;+|chr3R;start=6820169;-
CGTACCGGAGTGGACTGCCGT	lncRNA			nuclear	13.390	12.946	7.274	11.452	12.194	6.259	18.900	3.209	10.733	11.615	21.583	6.739	8.728	13.979	8.856	13.324	9.354	10.796	6.874	16.861	11.451	10.144	11.977	11.442	0.175	-0.065	0.001	-0.240	-0.174	0.066	21	chr3R;start=6822742;+|chr3R;start=6820167;-
CGTACCGGAGTGGACTGCCGTT	lncRNA			nuclear	71.071	87.568	51.286	32.033	62.269	21.907	72.939	19.849	54.395	55.470	147.273	31.104	44.955	85.214	39.070	64.788	49.785	62.077	30.702	49.923	60.846	44.912	69.523	51.455	0.438	-0.192	0.242	-0.630	-0.196	0.434	22	chr3R;start=6822742;+|chr3R;start=6820166;-
CGTACCGGAGTGGACTGCCGTTATC	lncRNA			nuclear	30.077	28.950	28.725	32.365	28.777	33.824	24.491	8.677	10.188	28.920	25.868	32.659	30.135	33.320	29.954	29.146	20.216	26.540	21.766	34.053	29.779	21.220	30.387	26.344	0.489	-0.029	0.177	-0.518	-0.312	0.206	25	chr3R;start=6822742;+|chr3R;start=6820163;-
GCGTACCGGAGTGGACTGCC	lncRNA			nuclear	26.574	11.868	9.493	6.307	11.869	4.333	8.785	2.971	12.917	5.689	46.499	3.370	3.458	12.638	10.158	12.325	6.035	10.496	5.499	11.902	13.222	6.939	15.225	9.251	0.930	-0.203	0.515	-1.134	-0.415	0.719	20	chr3R;start=6822741;+|chr3R;start=6820169;-
GCGTACCGGAGTGGACTGCCGT	lncRNA			nuclear	17.922	13.486	10.726	7.801	15.283	6.380	16.238	2.139	7.823	10.667	30.312	6.739	8.563	18.192	12.502	10.659	12.371	11.246	7.561	10.910	13.043	8.649	15.262	10.549	0.593	-0.227	0.306	-0.819	-0.286	0.533	22	chr3R;start=6822741;+|chr3R;start=6820167;-
GCGTACCGGAGTGGACTGCCGTT	lncRNA			nuclear	32.137	33.625	24.040	11.452	21.298	8.667	33.808	7.131	21.103	21.098	56.021	13.219	17.620	38.298	15.888	25.649	22.931	28.789	9.165	19.506	24.510	18.361	28.209	21.208	0.417	-0.203	0.209	-0.620	-0.208	0.412	23	chr3R;start=6822741;+|chr3R;start=6820166;-
AGCGTACCGGAGTGGACT	lncRNA			nuclear	25.338	18.880	10.356	7.635	16.583	5.176	16.505	4.635	15.645	8.297	38.246	5.443	4.117	12.830	9.898	13.824	12.974	9.896	8.019	9.588	15.759	10.052	14.107	10.860	0.649	0.160	0.537	-0.489	-0.112	0.377	18	chr3R;start=6822740;+|chr3R;start=6820172;-
AGCGTACCGGAGTGGACTGCCGTT	lncRNA			nuclear	24.926	26.792	15.410	6.805	19.022	10.352	21.829	5.824	17.101	18.727	42.373	11.664	14.326	27.000	16.930	22.651	15.992	19.343	10.769	17.192	18.591	14.766	22.459	17.189	0.332	-0.273	0.113	-0.605	-0.219	0.386	24	chr3R;start=6822740;+|chr3R;start=6820166;-
TAGCGTACCGGAGTGGACT	lncRNA			nuclear	26.986	24.454	14.054	11.286	22.762	9.389	26.620	3.685	15.463	14.697	40.944	14.515	11.362	14.170	15.107	15.822	14.785	13.495	9.623	15.869	19.909	13.971	19.220	13.919	0.511	0.051	0.516	-0.460	0.005	0.466	19	chr3R;start=6822739;+|chr3R;start=6820172;-
TAGCGTACCGGAGTGGACTGCC	lncRNA			nuclear	13.596	10.968	7.027	4.481	9.105	4.333	7.454	1.070	6.913	10.667	14.124	4.406	5.269	13.021	6.772	8.328	8.750	8.097	5.270	12.894	9.036	6.087	8.719	8.668	0.570	0.052	0.060	-0.518	-0.510	0.008	22	chr3R;start=6822739;+|chr3R;start=6820169;-
TAGCGTACCGGAGTGGACTGCCGTT	lncRNA			nuclear	45.321	58.259	35.629	21.577	39.020	15.167	45.254	9.271	25.469	43.143	55.069	21.514	39.850	53.809	26.307	38.640	45.259	46.333	22.912	29.094	39.961	27.661	39.310	36.448	0.531	0.024	0.133	-0.507	-0.398	0.109	25	chr3R;start=6822739;+|chr3R;start=6820166;-
TAGCGTACCGGAGTGGACTGCCGTTATC	lncRNA			nuclear	11.742	12.047	12.945	14.938	12.844	15.287	11.979	3.209	4.366	20.860	14.124	11.664	13.009	15.702	12.763	13.990	14.785	14.245	10.998	16.200	12.903	11.140	13.452	14.043	0.212	-0.060	-0.122	-0.272	-0.334	-0.062	28	chr3R;start=6822739;+|chr3R;start=6820163;-
ATAGCGTACCGGAGTGGA	lncRNA			nuclear	67.157	49.988	29.095	11.286	37.719	9.991	34.872	10.697	52.576	15.408	124.103	6.998	13.832	32.937	30.474	38.973	35.905	39.436	20.162	28.763	39.049	24.709	41.669	32.648	0.660	-0.094	0.258	-0.754	-0.402	0.352	18	chr3R;start=6822738;+|chr3R;start=6820174;-
ATAGCGTACCGGAGTGGAC	lncRNA			nuclear	20.394	17.622	8.013	5.311	13.657	3.972	14.907	2.377	14.736	5.689	33.803	3.888	5.269	12.830	8.074	12.824	8.147	10.646	3.437	9.588	12.999	8.336	12.773	8.928	0.641	0.025	0.542	-0.616	-0.099	0.517	19	chr3R;start=6822738;+|chr3R;start=6820173;-
ATAGCGTACCGGAGTGGACT	lncRNA			nuclear	118.452	103.032	55.970	31.702	71.049	18.778	86.782	15.927	88.778	38.876	219.005	26.438	30.629	64.916	53.916	73.282	62.759	60.428	29.098	56.204	76.041	49.828	78.981	56.354	0.610	-0.055	0.432	-0.665	-0.178	0.487	20	chr3R;start=6822738;+|chr3R;start=6820172;-
ATAGCGTACCGGAGTGGACTGCC	lncRNA			nuclear	71.689	43.335	30.081	16.432	47.312	9.509	35.671	7.607	46.390	43.143	98.393	11.405	15.808	45.383	33.079	48.633	25.647	33.888	19.933	45.294	41.770	28.464	40.814	34.679	0.553	0.033	0.268	-0.520	-0.285	0.235	23	chr3R;start=6822738;+|chr3R;start=6820169;-
ATAGCGTACCGGAGTGGACTGCCG	lncRNA			nuclear	27.192	11.508	11.835	6.141	14.307	5.176	8.518	1.664	11.279	16.356	32.216	5.702	6.751	12.064	12.763	15.156	9.655	11.996	6.186	14.216	14.197	8.599	13.899	11.442	0.723	0.031	0.311	-0.693	-0.412	0.281	24	chr3R;start=6822738;+|chr3R;start=6820168;-
ATAGCGTACCGGAGTGGACTGCCGT	lncRNA			nuclear	14.832	21.218	9.123	5.643	13.169	3.370	15.173	3.803	11.825	12.090	27.138	10.109	9.386	17.617	9.116	16.489	7.543	13.045	8.248	7.935	12.797	9.252	14.673	10.652	0.468	-0.197	0.265	-0.665	-0.203	0.462	25	chr3R;start=6822738;+|chr3R;start=6820167;-
ATAGCGTACCGGAGTGGACTGCCGTT	lncRNA			nuclear	174.073	201.209	110.461	36.681	128.766	39.963	141.885	32.210	116.430	127.059	299.941	66.874	102.260	195.513	73.451	139.070	104.096	152.494	53.843	91.911	130.238	91.510	147.608	108.283	0.509	-0.181	0.266	-0.690	-0.243	0.447	26	chr3R;start=6822738;+|chr3R;start=6820166;-
ATAGCGTACCGGAGTGGACTGCCGTTATC	lncRNA			nuclear	13.802	10.789	10.109	13.112	12.194	14.083	14.109	3.803	7.641	18.964	22.853	14.256	16.138	16.277	14.326	17.654	15.086	16.344	11.456	14.878	12.001	11.720	16.770	15.084	0.034	-0.483	-0.330	-0.517	-0.364	0.153	29	chr3R;start=6822738;+|chr3R;start=6820163;-
GATAGCGTACCGGAGTGGACT	lncRNA			nuclear	14.832	21.038	10.726	8.133	11.218	8.426	16.505	4.635	10.188	11.853	22.377	10.627	13.174	16.468	11.981	12.325	15.388	13.945	8.936	11.572	13.189	10.321	14.925	12.433	0.354	-0.178	0.085	-0.532	-0.269	0.264	21	chr3R;start=6822737;+|chr3R;start=6820172;-
GATAGCGTACCGGAGTGGACTGCC	lncRNA			nuclear	15.244	12.227	8.260	3.486	8.292	3.611	8.252	1.664	6.185	11.853	24.598	6.221	5.105	11.489	9.116	10.160	5.733	8.847	4.582	8.927	9.502	6.313	11.306	7.650	0.590	-0.251	0.313	-0.841	-0.277	0.564	24	chr3R;start=6822737;+|chr3R;start=6820169;-
GGATAGCGTACCGGAGTGGACT	lncRNA			nuclear	6.798	10.249	10.109	5.809	7.641	9.389	16.771	3.090	3.457	11.853	9.046	10.368	12.021	12.447	17.712	9.493	9.354	10.496	5.957	11.572	8.121	8.912	12.319	9.374	-0.134	-0.601	-0.207	-0.467	-0.073	0.394	22	chr3R;start=6822736;+|chr3R;start=6820172;-
GGGATAGCGTACCGGAGTGGACT	lncRNA			nuclear	19.776	23.735	13.315	11.120	14.958	12.880	19.965	7.131	7.641	17.542	28.725	11.146	16.632	16.851	14.326	14.990	19.009	16.494	16.726	22.151	16.581	13.032	17.536	17.874	0.347	-0.081	-0.108	-0.428	-0.456	-0.028	23	chr3R;start=6822735;+|chr3R;start=6820172;-
GGGATAGCGTACCGGAGTGGACTGCCGT	lncRNA			nuclear	17.922	17.262	15.780	6.141	13.169	8.546	19.433	6.181	6.003	18.727	22.535	8.813	14.820	22.213	8.074	13.824	14.785	17.843	7.561	11.902	14.055	11.778	15.291	13.183	0.255	-0.122	0.092	-0.377	-0.163	0.214	28	chr3R;start=6822735;+|chr3R;start=6820167;-
GGGATAGCGTACCGGAGTGGACTGCCGTT	lncRNA			nuclear	40.583	56.820	36.985	14.606	30.891	13.482	37.534	11.886	14.190	55.944	64.114	19.699	34.581	57.064	19.014	44.802	37.716	41.235	21.766	27.110	35.977	26.607	38.895	34.526	0.435	-0.112	0.059	-0.548	-0.376	0.172	29	chr3R;start=6822735;+|chr3R;start=6820166;-
TGGGATAGCGTACCGGAGTGGACT	lncRNA			nuclear	6.386	9.890	9.246	6.473	8.454	8.306	10.648	2.734	2.729	10.193	10.633	6.480	10.210	10.532	7.033	7.162	6.940	6.748	5.270	8.265	8.090	6.922	8.977	6.877	0.225	-0.150	0.234	-0.375	0.009	0.385	24	chr3R;start=6822734;+|chr3R;start=6820172;-
TGGGATAGCGTACCGGAGTGGACTGCCGTT	lncRNA			nuclear	13.802	22.476	13.068	6.307	12.356	8.667	11.180	4.635	6.003	25.127	23.329	10.627	21.572	24.511	9.637	24.316	16.293	18.743	8.477	13.555	13.602	11.123	17.935	16.277	0.290	-0.399	-0.259	-0.689	-0.549	0.140	30	chr3R;start=6822734;+|chr3R;start=6820166;-
GTGGGATAGCGTACCGGAGTGGACTGCCGTT	lncRNA			nuclear	14.832	12.767	13.438	6.805	12.194	8.787	17.303	4.754	4.730	18.964	17.933	10.627	13.174	18.766	9.898	15.989	11.164	15.294	7.103	11.572	12.007	10.908	14.080	12.224	0.139	-0.230	-0.026	-0.368	-0.164	0.204	31	chr3R;start=6822733;+|chr3R;start=6820166;-
AGTGGGATAGCGTACCGGAGTGGACTGCCGT	lncRNA			nuclear	15.656	9.170	5.548	4.315	8.454	6.380	9.583	4.873	4.912	11.378	14.283	5.184	6.916	10.341	7.033	7.994	9.957	10.046	5.957	11.902	8.629	7.425	8.751	9.171	0.217	-0.020	-0.088	-0.237	-0.305	-0.068	31	chr3R;start=6822732;+|chr3R;start=6820167;-
AGTGGGATAGCGTACCGGAGTGGACTGCCGTT	lncRNA			nuclear	48.823	34.344	20.712	8.631	23.249	8.787	34.074	9.152	12.189	35.558	51.101	15.293	20.419	38.298	13.284	28.647	23.836	37.936	8.248	24.796	27.152	19.952	27.679	24.693	0.445	-0.028	0.137	-0.472	-0.308	0.165	32	chr3R;start=6822732;+|chr3R;start=6820166;-
TAGTGGGATAGCGTACCGGAGTGGACTGCCGTT	lncRNA			nuclear	10.506	17.622	12.082	4.647	10.080	8.065	10.648	4.279	4.548	13.986	13.807	11.405	16.961	15.128	7.293	13.158	11.767	12.445	7.790	8.596	10.987	8.305	12.919	10.751	0.404	-0.234	0.031	-0.637	-0.372	0.265	33	chr3R;start=6822731;+|chr3R;start=6820166;-
GTAGTGGGATAGCGTACCGGAGTGGACTGCC	lncRNA			nuclear	22.866	8.991	9.246	5.643	11.543	5.657	13.842	3.090	7.823	22.520	19.520	4.925	8.069	14.362	13.284	15.822	8.448	13.045	6.415	11.572	11.658	10.587	12.032	11.061	0.139	-0.046	0.076	-0.185	-0.063	0.121	31	chr3R;start=6822730;+|chr3R;start=6820169;-
GTAGTGGGATAGCGTACCGGAGTGGACTGCCGTT	lncRNA			nuclear	20.600	26.073	16.027	8.631	19.185	8.185	13.310	7.726	8.005	32.239	26.979	10.886	23.548	27.192	11.721	34.309	12.673	26.390	8.019	15.869	18.103	13.893	20.065	19.452	0.382	-0.148	-0.104	-0.530	-0.486	0.045	34	chr3R;start=6822730;+|chr3R;start=6820166;-
AGTAGTGGGATAGCGTACC	lncRNA			nuclear	23.484	9.710	8.876	4.813	11.706	4.333	15.440	3.803	13.826	8.060	33.327	3.110	3.129	9.383	13.023	11.992	6.940	7.197	7.103	10.580	11.718	9.092	12.394	8.762	0.366	-0.081	0.419	-0.447	0.053	0.500	19	chr3R;start=6822729;+|chr3R;start=6820182;-
AGTAGTGGGATAGCGTACCGGAGT	lncRNA			nuclear	23.690	15.644	14.794	7.635	13.657	7.824	17.836	11.648	14.736	17.542	27.296	5.702	10.868	14.553	14.847	18.487	11.466	14.245	8.248	11.902	15.084	13.917	14.653	12.870	0.116	0.042	0.229	-0.074	0.113	0.187	24	chr3R;start=6822729;+|chr3R;start=6820177;-
AGTAGTGGGATAGCGTACCGGAGTGGACT	lncRNA			nuclear	23.690	12.227	13.684	9.627	15.283	8.787	18.634	15.095	10.552	16.594	22.853	10.886	9.057	20.873	13.544	19.153	11.466	13.945	9.165	14.878	14.902	13.932	15.443	13.721	0.097	-0.051	0.119	-0.148	0.022	0.170	29	chr3R;start=6822729;+|chr3R;start=6820172;-
AGTAGTGGGATAGCGTACCGGAGTGGACTGCC	lncRNA			nuclear	28.840	11.868	16.643	9.627	19.022	8.065	19.433	6.418	13.644	28.209	24.281	6.480	8.398	18.575	21.098	24.316	14.181	16.944	10.998	25.788	17.200	15.154	15.766	18.445	0.183	0.126	-0.101	-0.057	-0.284	-0.226	32	chr3R;start=6822729;+|chr3R;start=6820169;-
AGTAGTGGGATAGCGTACCGGAGTGGACTGCCGT	lncRNA			nuclear	9.888	12.407	12.082	6.141	6.991	5.056	13.310	6.181	5.822	17.542	13.807	4.406	10.704	14.170	9.116	12.491	8.448	9.596	5.728	9.257	9.502	9.582	10.441	9.104	-0.012	-0.136	0.062	-0.124	0.074	0.198	34	chr3R;start=6822729;+|chr3R;start=6820167;-
AGTAGTGGGATAGCGTACCGGAGTGGACTGCCGTT	lncRNA			nuclear	45.321	57.180	40.560	14.274	39.670	18.056	40.463	17.828	22.922	58.551	72.684	23.328	46.931	56.107	28.130	56.128	36.811	51.281	17.871	39.674	39.401	31.564	45.436	40.353	0.320	-0.206	-0.034	-0.526	-0.354	0.171	35	chr3R;start=6822729;+|chr3R;start=6820166;-
CAGTAGTGGGATAGCGTACCGGAGTGGACTGCCGTT	lncRNA			nuclear	19.158	19.959	20.835	7.469	18.697	10.954	30.879	9.152	9.096	31.765	31.898	9.590	21.242	27.575	11.200	30.312	16.595	19.943	6.644	19.837	17.224	18.369	20.301	18.666	-0.093	-0.237	-0.116	-0.144	-0.023	0.121	36	chr3R;start=6822728;+|chr3R;start=6820166;-
AAGAGTTCCCGTGGTAGGC	lncRNA			nuclear	28.222	8.092	5.548	4.149	9.592	6.380	10.914	18.066	47.482	7.112	9.363	1.814	2.141	6.319	5.209	6.662	3.922	6.148	2.520	12.894	11.121	17.991	4.969	6.429	-0.694	1.162	0.791	1.856	1.485	-0.372	19	chr3R;start=6822710;+|chr3R;start=6820201;-
TGAACCGGGCCAGGGGTGAAAACC	lncRNA			nuclear	17.922	5.574	6.164	1.660	4.390	5.417	14.641	16.640	21.285	6.400	11.426	1.037	3.458	5.936	9.898	2.831	8.750	4.648	3.666	2.645	7.142	12.877	6.351	4.508	-0.850	0.169	0.664	1.020	1.514	0.494	24	chr3R;start=6822679;+|chr3R;start=6820227;-
TGAACCGGGCCAGGGGTGAAAACCAGCAGC	lncRNA			nuclear	69.011	13.845	12.698	7.967	13.169	16.250	34.606	64.182	60.216	20.386	33.168	3.370	9.551	11.489	23.702	19.320	9.655	10.946	11.227	15.208	23.338	39.128	16.256	13.271	-0.746	0.522	0.814	1.267	1.560	0.293	30	chr3R;start=6822679;+|chr3R;start=6820221;-
ATGAACCGGGCCAGGGGTGAAAACC	lncRNA			nuclear	17.098	10.429	8.630	2.822	9.755	6.259	10.648	14.976	24.014	4.267	31.422	3.370	4.446	5.745	8.074	4.830	10.259	7.047	5.728	3.637	9.747	12.033	10.611	6.300	-0.304	-0.123	0.630	0.181	0.934	0.752	25	chr3R;start=6822678;+|chr3R;start=6820227;-
CTAAGGAGGGATGAACCGGGCC	lncRNA			nuclear	11.536	6.473	7.274	6.805	10.893	9.148	11.180	14.382	18.192	9.245	17.139	3.370	5.434	9.000	10.419	9.660	7.543	6.897	6.186	10.580	8.596	12.430	9.072	8.173	-0.532	-0.078	0.073	0.454	0.605	0.151	22	chr3R;start=6822668;+|chr3R;start=6820240;-
GGCTAAGGAGGGATGAACCGGGC	lncRNA			nuclear	14.626	14.385	13.931	9.461	11.381	8.185	10.914	6.181	7.277	9.482	22.218	7.517	6.751	11.681	10.158	10.992	9.655	11.396	10.539	7.274	12.757	8.408	11.665	9.971	0.601	0.129	0.355	-0.472	-0.246	0.226	23	chr3R;start=6822666;+|chr3R;start=6820241;-
TGGCTAAGGAGGGATGAACC	lncRNA			nuclear	7.004	7.372	6.164	5.643	10.080	7.944	9.051	7.488	9.642	10.193	13.966	6.739	4.281	7.277	8.335	10.326	10.259	7.797	7.561	9.918	7.253	8.864	8.120	9.172	-0.289	-0.163	-0.339	0.127	-0.049	-0.176	20	chr3R;start=6822665;+|chr3R;start=6820245;-
GAGGAGTCCGTGGCATTCAGGTT	lncRNA			nuclear	9.888	12.227	10.602	7.469	7.154	4.935	13.044	5.586	6.913	11.378	19.520	4.406	8.398	13.404	9.377	13.158	9.655	8.697	3.437	5.620	9.468	8.371	11.021	8.113	0.178	-0.219	0.223	-0.397	0.045	0.442	23	chr3R;start=6822643;+|chr3R;start=6820264;-
AGCTCATGTTGACGGAAC	lncRNA			nuclear	16.686	13.666	11.958	9.295	15.608	12.519	17.836	4.041	16.737	12.564	30.629	9.331	10.045	13.213	10.419	16.155	17.802	7.197	10.998	13.555	13.443	12.739	14.727	13.142	0.078	-0.132	0.033	-0.209	-0.045	0.164	18	chr3R;start=6822589;+|chr3R;start=6820323;-
CCAGCTCATGTTGACGGAACGT	lncRNA			nuclear	15.656	12.047	6.164	5.809	8.617	6.741	17.303	3.328	12.553	4.267	23.329	6.480	7.739	6.511	8.074	8.661	9.354	6.897	3.437	5.620	9.659	8.838	10.427	6.794	0.128	-0.110	0.508	-0.238	0.380	0.618	22	chr3R;start=6822587;+|chr3R;start=6820321;-
AGCGGACCAGCTCATGTT	lncRNA			nuclear	14.008	17.082	8.507	8.465	9.267	9.269	23.958	5.467	14.190	8.297	21.900	10.627	8.233	6.319	9.377	10.326	23.836	8.697	10.539	10.249	11.466	12.236	11.291	12.730	-0.094	0.022	-0.151	0.116	-0.057	-0.173	18	chr3R;start=6822581;+|chr3R;start=6820331;-
AGCGGACCAGCTCATGTTGACG	lncRNA			nuclear	35.433	18.880	15.657	10.125	18.209	10.472	14.907	4.041	28.016	18.016	57.132	9.590	6.422	24.894	17.972	30.479	11.164	24.291	13.747	18.514	19.661	15.091	23.202	19.639	0.382	-0.239	0.002	-0.621	-0.380	0.241	22	chr3R;start=6822581;+|chr3R;start=6820327;-
AGCGGACCAGCTCATGTTGACGG	lncRNA			nuclear	24.926	14.385	15.780	7.635	18.534	11.315	16.771	6.418	13.644	14.223	46.658	8.294	9.057	19.341	14.326	19.653	12.974	14.695	9.394	16.200	16.252	12.474	19.535	14.583	0.382	-0.265	0.156	-0.647	-0.225	0.422	23	chr3R;start=6822581;+|chr3R;start=6820326;-
TAGCGGACCAGCTCATGTT	lncRNA			nuclear	11.742	12.587	10.356	10.125	7.479	14.083	19.167	2.971	8.005	5.452	14.759	12.442	9.057	9.575	13.805	9.660	15.690	9.596	8.019	11.572	10.458	9.936	11.927	10.907	0.074	-0.190	-0.061	-0.264	-0.135	0.129	19	chr3R;start=6822580;+|chr3R;start=6820331;-
GTAGCGGACCAGCTCATGTTGACG	lncRNA			nuclear	40.583	31.647	26.259	12.780	26.501	13.843	21.296	7.607	17.828	15.645	100.298	9.850	11.362	27.575	15.628	37.640	19.914	27.290	14.893	20.829	27.554	15.244	32.942	24.113	0.854	-0.258	0.192	-1.112	-0.662	0.450	24	chr3R;start=6822579;+|chr3R;start=6820327;-
GTAGCGGACCAGCTCATGTTGACGG	lncRNA			nuclear	18.952	15.464	13.808	9.295	16.909	12.278	11.180	4.873	10.188	15.408	40.627	10.886	10.868	14.745	10.940	18.487	9.957	13.645	5.728	13.886	14.885	10.785	17.613	12.341	0.465	-0.243	0.270	-0.708	-0.194	0.513	25	chr3R;start=6822579;+|chr3R;start=6820326;-
GCGTAGCGGACCAGCTCATG	lncRNA			nuclear	7.828	10.249	8.507	12.780	10.730	16.491	11.180	1.426	7.459	7.112	13.489	8.554	8.563	10.724	15.107	11.159	7.241	7.197	11.227	13.886	10.019	8.734	11.287	10.142	0.198	-0.172	-0.018	-0.370	-0.216	0.154	20	chr3R;start=6822577;+|chr3R;start=6820333;-
GCGTAGCGGACCAGCTCATGTTGACG	lncRNA			nuclear	12.978	10.069	9.863	8.631	9.267	6.620	9.849	2.853	6.731	7.349	28.725	3.629	2.635	11.107	10.158	11.659	6.940	9.746	6.415	10.249	10.162	6.680	11.251	9.002	0.605	-0.147	0.175	-0.752	-0.430	0.322	26	chr3R;start=6822577;+|chr3R;start=6820327;-
GCGTAGCGGACCAGCTCATGTTGACGG	lncRNA			nuclear	14.008	10.609	9.246	8.133	8.454	9.750	6.921	2.971	8.005	9.008	15.870	7.776	7.575	9.958	8.074	13.158	10.862	8.397	10.081	12.894	10.090	7.331	9.851	11.078	0.461	0.035	-0.135	-0.426	-0.596	-0.169	27	chr3R;start=6822577;+|chr3R;start=6820326;-
TGCGTAGCGGACCAGCTCATGTT	lncRNA			nuclear	11.124	10.968	9.863	9.627	9.755	9.750	13.842	5.467	8.914	8.060	15.076	13.478	11.362	8.426	6.772	9.993	15.086	7.947	8.936	7.935	10.267	9.207	11.023	9.979	0.157	-0.102	0.041	-0.260	-0.116	0.143	23	chr3R;start=6822576;+|chr3R;start=6820331;-
TGCGTAGCGGACCAGCTCATGTTGACG	lncRNA			nuclear	18.128	14.025	12.575	6.971	13.494	9.630	10.382	4.873	11.643	9.008	27.455	4.925	6.751	12.830	7.554	16.655	5.129	12.595	6.415	11.572	13.039	9.107	11.903	10.473	0.518	0.131	0.316	-0.386	-0.202	0.185	27	chr3R;start=6822576;+|chr3R;start=6820327;-
TGCGTAGCGGACCAGCTCATGTTGACGG	lncRNA			nuclear	12.154	8.092	9.000	6.473	10.080	8.667	6.123	3.566	6.549	10.430	16.663	6.739	4.281	9.000	6.512	12.658	3.922	9.297	8.936	7.604	9.160	7.067	8.639	8.483	0.374	0.084	0.111	-0.290	-0.264	0.026	28	chr3R;start=6822576;+|chr3R;start=6820326;-
CTGCGTAGCGGACCAGCTC	lncRNA			nuclear	13.802	18.161	13.561	9.129	16.746	7.704	15.706	3.209	17.465	9.008	31.105	8.813	6.751	13.979	9.898	24.983	12.974	11.996	11.914	11.572	14.280	10.618	14.109	14.688	0.427	0.017	-0.041	-0.410	-0.468	-0.058	19	chr3R;start=6822575;+|chr3R;start=6820336;-
CTGCGTAGCGGACCAGCTCATG	lncRNA			nuclear	10.506	13.845	12.205	16.930	20.811	27.926	15.972	2.139	7.823	19.912	19.679	15.293	11.362	20.298	17.972	14.656	11.164	9.596	20.850	20.167	14.859	14.754	16.921	15.287	0.010	-0.187	-0.041	-0.198	-0.051	0.147	22	chr3R;start=6822575;+|chr3R;start=6820333;-
CTGCGTAGCGGACCAGCTCATGTT	lncRNA			nuclear	15.038	13.666	16.397	20.747	14.958	22.991	26.088	5.824	7.277	9.719	25.551	8.813	15.479	14.362	25.005	14.490	19.914	10.346	13.518	19.176	16.161	14.380	17.842	15.489	0.168	-0.143	0.061	-0.311	-0.107	0.204	24	chr3R;start=6822575;+|chr3R;start=6820331;-
CTGCGTAGCGGACCAGCTCATGTTGACGG	lncRNA			nuclear	10.506	7.552	7.890	9.627	7.154	10.111	3.461	2.971	5.458	6.163	15.870	8.035	3.787	9.383	5.730	12.158	6.035	8.097	10.998	6.943	8.546	5.633	8.561	8.846	0.601	-0.003	-0.050	-0.604	-0.651	-0.047	29	chr3R;start=6822575;+|chr3R;start=6820326;-
ACTGCGTAGCGGACCAGCTC	lncRNA			nuclear	12.154	19.420	12.328	5.975	18.372	6.380	14.907	3.922	9.096	7.112	34.120	4.666	6.422	15.128	8.335	21.818	7.241	13.045	9.852	8.927	13.650	8.283	13.734	12.177	0.721	-0.009	0.165	-0.729	-0.556	0.174	20	chr3R;start=6822574;+|chr3R;start=6820336;-
ACTGCGTAGCGGACCAGCTCATG	lncRNA			nuclear	8.240	8.451	7.767	11.452	7.804	14.204	10.116	1.664	4.548	11.378	10.950	10.886	8.892	13.787	11.200	12.491	6.035	9.596	9.852	14.216	8.743	8.382	11.143	10.438	0.061	-0.350	-0.256	-0.411	-0.317	0.094	23	chr3R;start=6822574;+|chr3R;start=6820333;-
ACTGCGTAGCGGACCAGCTCATGTT	lncRNA			nuclear	7.004	10.429	10.602	13.112	8.779	12.157	16.238	3.447	5.094	8.534	14.283	9.072	14.326	13.787	13.805	7.328	12.974	6.748	8.936	10.910	9.985	9.094	13.055	9.379	0.135	-0.387	0.090	-0.522	-0.045	0.477	25	chr3R;start=6822574;+|chr3R;start=6820331;-
ACTGCGTAGCGGACCAGCTCATGTTGACG	lncRNA			nuclear	13.390	8.271	11.095	5.311	10.893	7.583	7.720	3.328	12.553	9.008	29.677	5.702	6.587	10.724	6.251	12.158	8.147	12.595	6.644	12.233	9.792	8.038	11.788	10.355	0.285	-0.268	-0.081	-0.552	-0.365	0.187	29	chr3R;start=6822574;+|chr3R;start=6820327;-
ACTGCGTAGCGGACCAGCTCATGTTGACGG	lncRNA			nuclear	11.948	8.631	9.000	7.469	10.405	12.278	7.187	2.853	5.458	10.667	15.235	8.554	7.575	9.383	5.730	12.991	3.621	8.247	6.186	9.257	9.491	7.689	9.295	8.060	0.304	0.030	0.236	-0.274	-0.068	0.206	30	chr3R;start=6822574;+|chr3R;start=6820326;-
TACTGCGTAGCGGACCAGCTC	lncRNA			nuclear	13.184	12.946	10.972	6.473	13.007	6.259	11.713	1.783	8.732	9.245	32.057	7.258	5.269	16.085	10.419	18.820	7.845	9.746	6.874	15.539	11.317	7.546	14.218	11.765	0.585	-0.329	-0.056	-0.914	-0.641	0.273	21	chr3R;start=6822573;+|chr3R;start=6820336;-
TACTGCGTAGCGGACCAGCTCATG	lncRNA			nuclear	9.064	7.732	8.507	13.112	8.292	13.482	8.518	2.377	5.094	11.378	12.379	9.850	6.916	9.958	13.544	12.325	8.750	8.397	11.914	8.265	9.341	8.170	10.529	9.930	0.193	-0.173	-0.088	-0.366	-0.282	0.084	24	chr3R;start=6822573;+|chr3R;start=6820333;-
TACTGCGTAGCGGACCAGCTCATGTT	lncRNA			nuclear	9.476	5.754	9.739	14.606	6.178	13.241	17.836	3.566	3.638	6.874	11.109	8.813	11.362	9.958	16.149	5.829	8.750	7.947	6.186	9.918	9.151	9.031	11.478	7.726	0.019	-0.327	0.244	-0.346	0.225	0.571	26	chr3R;start=6822573;+|chr3R;start=6820331;-
TACTGCGTAGCGGACCAGCTCATGTTGACG	lncRNA			nuclear	14.214	9.530	11.095	5.809	10.730	6.500	10.382	2.853	10.733	8.297	27.296	5.443	6.257	10.724	9.898	11.325	6.638	12.146	4.582	10.249	10.276	7.753	11.924	8.988	0.406	-0.215	0.193	-0.621	-0.213	0.408	30	chr3R;start=6822573;+|chr3R;start=6820327;-
CTACTGCGTAGCGGACCAGC	lncRNA			nuclear	19.158	9.170	9.000	6.307	15.933	6.620	18.634	2.853	17.465	6.400	19.837	2.851	5.269	9.383	11.721	17.155	13.578	8.247	5.728	11.241	11.914	10.394	9.812	11.190	0.197	0.280	0.090	0.083	-0.106	-0.189	20	chr3R;start=6822572;+|chr3R;start=6820338;-
CTACTGCGTAGCGGACCAGCTC	lncRNA			nuclear	26.368	26.252	14.917	5.975	21.298	8.667	31.146	6.299	21.649	16.831	46.340	6.739	9.880	23.745	14.847	26.648	21.423	19.943	9.165	20.167	18.962	16.918	20.310	19.469	0.165	-0.099	-0.038	-0.264	-0.203	0.061	22	chr3R;start=6822572;+|chr3R;start=6820336;-
CTACTGCGTAGCGGACCAGCTCATGT	lncRNA			nuclear	10.918	12.587	10.356	6.473	9.267	9.750	19.965	4.517	7.641	7.349	11.426	12.442	10.210	9.383	11.981	10.493	9.655	8.247	7.103	10.580	9.920	9.844	11.088	9.215	0.011	-0.161	0.106	-0.172	0.095	0.267	26	chr3R;start=6822572;+|chr3R;start=6820332;-
CTACTGCGTAGCGGACCAGCTCATGTT	lncRNA			nuclear	14.626	8.811	11.342	9.295	6.341	8.907	15.440	7.013	12.189	8.534	11.585	10.109	9.386	9.575	10.940	10.992	8.750	8.247	7.103	5.620	10.083	10.416	10.319	8.143	-0.047	-0.033	0.308	0.014	0.355	0.342	27	chr3R;start=6822572;+|chr3R;start=6820331;-
TCTACTGCGTAGCGGACC	lncRNA			nuclear	21.630	17.442	14.054	9.959	23.900	5.778	29.548	2.853	14.554	11.141	63.956	5.443	6.587	18.383	16.149	24.483	14.785	13.795	11.227	13.555	17.397	12.775	22.104	15.569	0.446	-0.345	0.160	-0.791	-0.285	0.506	18	chr3R;start=6822571;+|chr3R;start=6820341;-
TCTACTGCGTAGCGGACCAGC	lncRNA			nuclear	45.733	24.095	22.807	17.262	38.695	13.963	39.930	8.439	36.385	14.697	62.051	3.110	9.880	25.277	26.567	38.806	28.061	23.991	20.621	30.417	29.718	22.683	25.377	28.379	0.390	0.228	0.067	-0.162	-0.323	-0.161	21	chr3R;start=6822571;+|chr3R;start=6820338;-
TCTACTGCGTAGCGGACCAGCT	lncRNA			nuclear	25.544	18.161	16.397	9.959	18.047	11.194	32.210	9.984	27.652	11.378	38.246	6.739	9.551	10.915	15.107	25.316	41.638	13.645	10.998	14.547	17.621	18.484	16.112	21.229	-0.069	0.129	-0.269	0.198	-0.200	-0.398	22	chr3R;start=6822571;+|chr3R;start=6820337;-
TCTACTGCGTAGCGGACCAGCTC	lncRNA			nuclear	73.131	74.082	49.313	18.589	65.846	12.157	97.430	12.836	57.669	47.647	143.464	14.515	28.323	55.150	28.391	84.774	57.328	57.429	17.413	34.715	56.192	45.548	53.969	50.332	0.303	0.058	0.159	-0.245	-0.144	0.101	23	chr3R;start=6822571;+|chr3R;start=6820336;-
TCTACTGCGTAGCGGACCAGCTCATGT	lncRNA			nuclear	10.918	11.148	11.958	12.116	7.804	10.593	12.511	4.398	5.458	9.245	8.094	12.442	8.233	9.000	8.595	10.326	15.388	10.046	7.561	9.588	10.789	8.441	9.273	10.582	0.354	0.218	0.028	-0.136	-0.326	-0.191	27	chr3R;start=6822571;+|chr3R;start=6820332;-
TCTACTGCGTAGCGGACCAGCTCATGTT	lncRNA			nuclear	17.304	17.262	15.041	9.627	8.617	9.148	22.361	8.558	12.189	13.038	20.155	12.701	10.539	15.319	12.763	11.825	18.707	12.296	7.790	9.588	13.570	13.059	14.295	12.041	0.055	-0.075	0.172	-0.131	0.117	0.248	28	chr3R;start=6822571;+|chr3R;start=6820331;-
TCTACTGCGTAGCGGACCAGCTCATGTTGACG	lncRNA			nuclear	16.686	5.035	9.863	4.813	10.730	3.611	5.590	2.496	6.003	11.378	17.933	3.370	4.611	11.107	7.033	11.159	4.224	11.696	6.186	11.241	9.425	5.816	8.810	8.901	0.697	0.097	0.083	-0.599	-0.614	-0.015	32	chr3R;start=6822571;+|chr3R;start=6820327;-
ATCTACTGCGTAGCGGACC	lncRNA			nuclear	28.428	25.713	18.369	12.780	27.476	8.306	28.484	4.160	27.834	20.386	61.575	6.221	8.728	23.936	23.442	26.981	19.009	17.843	10.769	23.143	22.553	17.834	24.780	19.549	0.339	-0.136	0.206	-0.475	-0.132	0.342	19	chr3R;start=6822570;+|chr3R;start=6820341;-
ATCTACTGCGTAGCGGACCAGC	lncRNA			nuclear	88.788	52.505	46.108	26.390	66.822	21.907	71.342	12.718	84.958	55.470	104.424	15.293	22.230	56.490	50.530	69.951	65.173	50.681	32.764	62.817	56.122	49.279	49.794	56.277	0.188	0.173	-0.004	-0.015	-0.192	-0.177	22	chr3R;start=6822570;+|chr3R;start=6820338;-
ATCTACTGCGTAGCGGACCAGCT	lncRNA			nuclear	45.733	46.751	29.341	12.116	30.403	16.250	62.557	14.619	48.209	28.209	60.306	14.774	17.290	28.532	25.526	40.805	47.673	23.391	18.559	25.788	32.869	33.969	29.286	31.243	-0.047	0.167	0.073	0.214	0.121	-0.093	23	chr3R;start=6822570;+|chr3R;start=6820337;-
ATCTACTGCGTAGCGGACCAGCTC	lncRNA			nuclear	359.888	443.055	315.974	101.578	353.455	112.667	428.052	81.298	305.266	341.827	671.297	123.379	288.172	391.026	177.117	449.354	357.244	427.944	144.345	212.585	314.790	253.822	330.198	318.294	0.311	-0.069	-0.016	-0.380	-0.327	0.053	24	chr3R;start=6822570;+|chr3R;start=6820336;-
ATCTACTGCGTAGCGGACCAGCTCAT	lncRNA			nuclear	15.862	14.025	7.150	3.320	8.617	6.982	16.505	7.726	10.733	7.349	14.600	7.517	9.716	7.468	11.200	7.661	16.595	8.397	6.874	8.265	9.795	9.859	10.100	9.558	-0.009	-0.044	0.035	-0.035	0.045	0.080	26	chr3R;start=6822570;+|chr3R;start=6820334;-
ATCTACTGCGTAGCGGACCAGCTCATG	lncRNA			nuclear	12.772	10.968	12.205	8.963	10.243	9.630	10.648	3.803	9.278	14.460	19.520	6.739	10.539	15.894	9.377	9.327	8.750	11.096	8.477	12.894	11.030	9.564	12.414	10.109	0.206	-0.170	0.126	-0.376	-0.080	0.296	27	chr3R;start=6822570;+|chr3R;start=6820333;-
ATCTACTGCGTAGCGGACCAGCTCATGT	lncRNA			nuclear	21.012	17.981	20.095	9.461	14.307	10.833	23.426	9.033	13.280	18.253	26.344	17.626	15.973	15.511	15.107	18.654	15.388	19.493	11.456	13.555	16.571	14.965	18.112	15.709	0.147	-0.128	0.077	-0.275	-0.070	0.205	28	chr3R;start=6822570;+|chr3R;start=6820332;-
ATCTACTGCGTAGCGGACCAGCTCATGTT	lncRNA			nuclear	43.261	43.694	39.327	21.577	32.679	22.870	48.449	19.017	40.569	27.261	62.051	27.475	29.641	37.341	28.391	39.473	42.845	39.286	15.580	26.780	36.108	31.633	36.980	32.793	0.191	-0.034	0.139	-0.225	-0.052	0.173	29	chr3R;start=6822570;+|chr3R;start=6820331;-
ATCTACTGCGTAGCGGACCAGCTCATGTTGA	lncRNA			nuclear	14.832	7.372	13.931	5.477	9.592	6.500	10.648	6.299	8.368	9.008	19.361	9.331	8.563	10.915	11.200	12.158	10.560	11.846	5.270	7.935	10.241	8.165	11.874	9.554	0.327	-0.213	0.100	-0.540	-0.227	0.314	31	chr3R;start=6822570;+|chr3R;start=6820329;-
ATCTACTGCGTAGCGGACCAGCTCATGTTGAC	lncRNA			nuclear	10.094	5.394	9.369	1.992	8.617	3.731	7.986	4.160	7.641	10.667	13.807	4.666	6.587	9.766	5.470	12.158	5.431	10.946	2.291	7.935	7.093	6.837	8.059	7.752	0.053	-0.184	-0.128	-0.237	-0.181	0.056	32	chr3R;start=6822570;+|chr3R;start=6820328;-
ATCTACTGCGTAGCGGACCAGCTCATGTTGACG	lncRNA			nuclear	50.059	41.896	50.176	19.087	51.051	16.852	27.685	11.767	42.934	72.063	96.806	20.995	33.428	69.703	31.777	77.280	26.250	62.227	16.497	49.262	42.454	34.260	50.542	46.303	0.309	-0.252	-0.125	-0.561	-0.435	0.126	33	chr3R;start=6822570;+|chr3R;start=6820327;-
ATCTACTGCGTAGCGGACCAGCTCATGTTGACGG	lncRNA			nuclear	47.175	31.107	47.341	12.780	33.167	18.537	22.627	9.033	31.291	65.189	82.047	16.848	27.994	50.171	24.744	60.458	20.517	51.131	18.788	35.706	34.314	29.335	40.361	37.320	0.226	-0.234	-0.121	-0.460	-0.347	0.113	34	chr3R;start=6822570;+|chr3R;start=6820326;-
ATCTACTGCGTAGCGGACCAGCTCATGTTGACGGA	lncRNA			nuclear	10.506	9.170	11.712	3.486	9.267	1.926	10.914	3.685	6.549	11.615	17.774	6.998	8.069	10.149	9.377	14.656	6.940	11.396	3.666	5.951	8.828	6.938	10.473	8.522	0.348	-0.247	0.051	-0.594	-0.297	0.298	35	chr3R;start=6822570;+|chr3R;start=6820325;-
ATCTACTGCGTAGCGGACCAGCTCATGTTGACGGAACGT	lncRNA			nuclear	32.755	18.521	25.889	10.457	22.924	9.870	31.944	14.025	24.196	26.550	43.484	16.589	19.925	23.936	17.712	36.974	26.250	23.841	9.165	23.143	22.109	21.317	24.329	23.875	0.053	-0.138	-0.111	-0.191	-0.163	0.027	39	chr3R;start=6822570;+|chr3R;start=6820321;-
ATCTACTGCGTAGCGGACCAGCTCATGTTGACGGAACGTC	lncRNA			nuclear	20.806	9.530	16.027	7.303	15.445	6.861	11.447	8.677	12.007	13.038	26.503	7.776	10.539	13.787	7.293	18.654	7.845	15.894	9.165	13.555	13.822	10.406	13.180	13.023	0.410	0.069	0.086	-0.341	-0.324	0.017	40	chr3R;start=6822570;+|chr3R;start=6820320;-
GATCTACTGCGTAGCGGACCAGC	lncRNA			nuclear	26.368	12.047	11.219	9.627	16.583	6.380	15.173	2.853	22.376	14.223	19.996	2.592	4.940	14.745	16.409	16.489	12.371	14.245	8.707	10.580	15.169	12.201	11.736	12.478	0.314	0.370	0.282	0.056	-0.032	-0.088	23	chr3R;start=6822569;+|chr3R;start=6820338;-
GATCTACTGCGTAGCGGACCAGCT	lncRNA			nuclear	34.403	32.905	16.150	8.963	19.998	9.630	34.074	7.250	26.015	17.779	33.485	8.554	8.728	15.702	25.005	18.654	22.630	17.094	11.227	15.869	22.484	18.949	18.295	17.095	0.247	0.297	0.395	0.051	0.149	0.098	24	chr3R;start=6822569;+|chr3R;start=6820337;-
GATCTACTGCGTAGCGGACCAGCTC	lncRNA			nuclear	258.740	269.897	187.513	71.536	221.275	73.547	312.521	49.207	219.763	274.979	492.443	80.611	155.448	268.280	140.912	278.639	184.355	276.049	114.330	169.605	201.792	186.003	227.539	204.596	0.118	-0.173	-0.020	-0.291	-0.137	0.153	25	chr3R;start=6822569;+|chr3R;start=6820336;-
GATCTACTGCGTAGCGGACCAGCTCA	lncRNA			nuclear	28.428	23.555	20.218	9.793	19.510	14.083	27.153	5.467	26.197	18.016	44.594	11.664	13.009	26.043	17.712	20.319	16.897	22.642	13.747	19.176	20.301	18.183	22.604	18.556	0.159	-0.155	0.130	-0.314	-0.029	0.285	26	chr3R;start=6822569;+|chr3R;start=6820335;-
GATCTACTGCGTAGCGGACCAGCTCAT	lncRNA			nuclear	26.368	19.599	16.273	11.618	15.445	8.907	21.030	8.914	16.191	18.016	34.120	9.850	15.150	16.468	15.628	21.818	19.311	16.494	15.809	15.869	17.861	14.612	18.243	17.860	0.290	-0.031	0.000	-0.320	-0.290	0.031	27	chr3R;start=6822569;+|chr3R;start=6820334;-
GATCTACTGCGTAGCGGACCAGCTCATG	lncRNA			nuclear	13.184	11.688	12.575	8.299	13.982	11.315	9.849	4.041	6.549	11.378	17.933	6.739	9.386	13.213	11.200	10.659	10.862	10.796	8.936	16.200	11.946	8.627	11.694	11.491	0.470	0.031	0.056	-0.439	-0.414	0.025	28	chr3R;start=6822569;+|chr3R;start=6820333;-
GATCTACTGCGTAGCGGACCAGCTCATGT	lncRNA			nuclear	15.038	16.363	12.452	9.461	8.292	10.232	19.433	6.537	10.006	12.564	16.822	13.738	11.692	13.213	10.158	11.325	11.767	12.146	5.728	10.249	12.321	11.754	13.124	10.243	0.068	-0.091	0.266	-0.159	0.199	0.358	29	chr3R;start=6822569;+|chr3R;start=6820332;-
GATCTACTGCGTAGCGGACCAGCTCATGTT	lncRNA			nuclear	18.952	23.735	21.821	14.606	17.884	14.806	29.815	13.193	21.649	19.201	39.992	16.848	21.242	23.170	21.358	21.818	22.026	20.692	10.081	23.474	19.400	19.733	24.522	19.618	-0.025	-0.338	-0.016	-0.314	0.008	0.322	30	chr3R;start=6822569;+|chr3R;start=6820331;-
GATCTACTGCGTAGCGGACCAGCTCATGTTGA	lncRNA			nuclear	16.892	10.609	9.863	5.809	12.194	6.139	13.842	4.041	10.733	14.934	14.918	8.554	6.916	11.489	9.116	11.325	4.526	11.246	4.811	13.225	11.073	9.938	10.199	9.027	0.156	0.119	0.295	-0.037	0.139	0.176	32	chr3R;start=6822569;+|chr3R;start=6820329;-
GATCTACTGCGTAGCGGACCAGCTCATGTTGAC	lncRNA			nuclear	34.197	29.129	30.081	13.278	30.728	14.565	25.289	10.459	25.651	29.631	45.229	14.256	13.174	31.979	20.837	39.639	18.104	31.638	14.434	24.135	27.483	21.119	25.095	25.590	0.380	0.131	0.103	-0.249	-0.277	-0.028	33	chr3R;start=6822569;+|chr3R;start=6820328;-
GATCTACTGCGTAGCGGACCAGCTCATGTTGACG	lncRNA			nuclear	121.542	87.748	98.010	38.839	96.412	43.213	66.284	26.624	68.039	143.890	194.089	34.992	54.341	125.235	72.930	152.727	47.975	136.000	44.907	87.282	88.510	69.610	96.318	93.778	0.347	-0.122	-0.083	-0.469	-0.430	0.039	34	chr3R;start=6822569;+|chr3R;start=6820327;-
GATCTACTGCGTAGCGGACCAGCTCATGTTGACGG	lncRNA			nuclear	38.523	30.568	34.519	10.457	31.541	13.722	16.771	10.222	30.199	42.195	58.719	16.589	22.230	47.298	23.702	53.463	15.690	41.535	17.413	26.780	29.121	22.622	33.708	30.976	0.364	-0.211	-0.089	-0.575	-0.453	0.122	35	chr3R;start=6822569;+|chr3R;start=6820326;-
GATCTACTGCGTAGCGGACCAGCTCATGTTGACGGA	lncRNA			nuclear	15.038	12.767	13.438	5.477	7.641	4.694	12.778	4.517	10.188	14.697	22.377	5.962	7.739	12.638	10.679	22.484	9.052	14.995	5.957	13.225	10.872	9.375	11.879	13.142	0.214	-0.128	-0.274	-0.342	-0.487	-0.146	36	chr3R;start=6822569;+|chr3R;start=6820325;-
GATCTACTGCGTAGCGGACCAGCTCATGTTGACGGAAC	lncRNA			nuclear	18.952	10.968	13.808	5.809	10.243	5.056	10.116	8.320	12.735	13.512	16.346	7.258	7.575	9.192	11.981	16.489	7.543	11.996	8.936	10.910	11.956	9.948	10.470	11.175	0.265	0.191	0.098	-0.074	-0.168	-0.094	38	chr3R;start=6822569;+|chr3R;start=6820323;-
GATCTACTGCGTAGCGGACCAGCTCATGTTGACGGAACGT	lncRNA			nuclear	40.377	28.770	31.314	11.286	24.713	10.472	29.548	12.955	26.015	35.083	53.323	15.811	17.620	24.128	27.609	36.308	19.311	33.438	11.914	25.788	27.292	22.815	27.698	25.352	0.258	-0.021	0.106	-0.280	-0.152	0.128	40	chr3R;start=6822569;+|chr3R;start=6820321;-
GATCTACTGCGTAGCGGACCAGCTCATGTTGACGGAACGTC	lncRNA			nuclear	15.862	9.710	12.205	5.145	11.056	5.898	10.382	4.873	10.915	15.171	24.440	6.221	7.575	11.681	10.419	19.486	11.466	16.494	4.811	8.265	10.796	9.448	12.067	12.105	0.192	-0.161	-0.165	-0.353	-0.357	-0.004	41	chr3R;start=6822569;+|chr3R;start=6820320;-
GGGATCTACTGCGTAGCGGAC	lncRNA			nuclear	9.476	12.227	8.260	9.295	7.154	8.065	10.914	3.447	3.820	7.112	23.011	7.776	9.386	10.532	9.637	10.826	8.448	7.047	3.895	9.257	9.282	6.672	12.069	7.895	0.476	-0.379	0.234	-0.855	-0.243	0.612	21	chr3R;start=6822567;+|chr3R;start=6820342;-
TGGGATCTACTGCGTAGCGGAC	lncRNA			nuclear	9.064	6.653	8.260	7.801	10.405	9.028	10.648	2.258	5.458	8.771	10.474	8.294	10.045	8.809	9.637	11.825	6.035	9.297	6.874	8.265	8.437	7.233	9.452	8.459	0.222	-0.164	-0.004	-0.386	-0.226	0.160	22	chr3R;start=6822566;+|chr3R;start=6820342;-
AGGCTGGGATCTACTGCGT	lncRNA			nuclear	7.416	12.946	11.589	17.096	12.194	9.991	16.505	3.803	5.640	12.327	10.315	18.403	13.503	12.830	10.158	13.491	14.785	8.697	10.539	12.233	12.248	9.653	13.042	11.949	0.344	-0.091	0.036	-0.434	-0.308	0.126	19	chr3R;start=6822562;+|chr3R;start=6820349;-
AGGCTGGGATCTACTGCGTAGC	lncRNA			nuclear	11.124	10.609	13.808	12.946	9.755	8.907	14.641	3.209	4.912	12.564	16.981	8.554	9.716	9.383	11.981	12.158	6.940	11.846	10.081	12.894	11.648	8.847	11.323	10.784	0.397	0.041	0.111	-0.356	-0.286	0.070	22	chr3R;start=6822562;+|chr3R;start=6820346;-
GAGGCTGGGATCTACTGCGT	lncRNA			nuclear	18.746	20.139	18.862	16.432	18.860	13.843	31.412	7.369	12.371	13.038	25.868	15.034	18.772	17.043	9.898	15.822	18.104	10.346	12.372	14.547	18.608	15.606	17.323	14.238	0.254	0.103	0.386	-0.151	0.132	0.283	20	chr3R;start=6822561;+|chr3R;start=6820349;-
GAGGCTGGGATCTACTGCGTAGC	lncRNA			nuclear	14.626	11.148	14.547	10.622	13.820	9.630	11.447	5.705	8.368	10.667	28.248	5.962	11.033	10.341	13.023	14.990	15.086	11.546	7.103	11.902	12.953	9.163	13.721	12.125	0.499	-0.083	0.095	-0.582	-0.404	0.178	23	chr3R;start=6822561;+|chr3R;start=6820346;-
GAGGCTGGGATCTACTGCGTAGCGGACC	lncRNA			nuclear	18.540	13.666	14.178	9.461	10.405	9.269	16.238	4.873	6.185	9.245	30.629	8.554	9.880	8.043	9.637	16.322	9.655	9.447	10.310	11.902	13.250	9.162	13.349	11.527	0.532	-0.011	0.201	-0.543	-0.331	0.212	28	chr3R;start=6822561;+|chr3R;start=6820341;-
TGAGGCTGGGATCTACTGCGT	lncRNA			nuclear	16.068	20.678	18.862	14.938	17.884	16.009	25.289	8.914	16.009	18.016	30.470	13.219	15.150	17.617	18.493	21.818	24.440	14.395	16.955	18.514	17.686	16.848	18.990	19.224	0.070	-0.103	-0.120	-0.173	-0.190	-0.018	21	chr3R;start=6822560;+|chr3R;start=6820349;-
TGAGGCTGGGATCTACTGCGTAGC	lncRNA			nuclear	19.364	14.745	15.041	11.120	11.056	8.667	10.116	7.845	10.733	15.171	27.772	8.554	8.563	9.958	13.023	13.158	10.560	11.096	10.998	14.216	14.265	10.506	13.574	12.006	0.441	0.072	0.249	-0.370	-0.192	0.177	24	chr3R;start=6822560;+|chr3R;start=6820346;-
TGAGGCTGGGATCTACTGCGTAGCGGACC	lncRNA			nuclear	25.132	22.297	24.780	9.959	24.062	10.713	19.965	7.726	10.370	15.882	74.112	7.258	8.892	14.936	14.586	33.144	19.914	18.743	8.707	19.506	21.246	12.931	23.957	20.003	0.716	-0.173	0.087	-0.890	-0.629	0.260	29	chr3R;start=6822560;+|chr3R;start=6820341;-
CTGAGGCTGGGATCTACT	lncRNA			nuclear	8.858	9.890	9.246	7.469	5.365	10.111	12.511	3.447	2.183	8.534	8.252	10.886	13.668	5.362	6.251	8.328	12.673	6.897	8.477	6.282	8.166	7.357	8.884	8.531	0.150	-0.122	-0.063	-0.272	-0.214	0.058	18	chr3R;start=6822559;+|chr3R;start=6820353;-
CTGAGGCTGGGATCTACTGCGT	lncRNA			nuclear	8.240	16.183	11.589	13.112	12.519	10.111	18.634	4.041	6.549	12.090	10.950	11.923	13.832	7.851	13.544	7.994	9.052	8.247	5.728	10.910	12.329	10.285	11.620	8.386	0.261	0.085	0.556	-0.176	0.294	0.471	22	chr3R;start=6822559;+|chr3R;start=6820349;-
CCTGAGGCTGGGATCTACT	lncRNA			nuclear	6.592	13.126	11.342	10.622	7.967	12.759	17.303	3.566	5.094	6.163	9.363	11.664	13.174	10.149	8.856	10.160	18.405	10.046	13.060	7.935	9.930	8.977	10.641	11.921	0.146	-0.100	-0.264	-0.245	-0.409	-0.164	19	chr3R;start=6822558;+|chr3R;start=6820353;-
CCTGAGGCTGGGATCTACTGCGT	lncRNA			nuclear	9.476	14.025	13.808	13.610	10.080	14.204	18.102	4.992	6.731	16.594	11.109	18.403	21.242	12.830	10.419	11.659	13.578	12.146	10.998	11.572	12.200	12.124	14.801	11.990	0.009	-0.279	0.025	-0.288	0.016	0.304	23	chr3R;start=6822558;+|chr3R;start=6820349;-
GCCTGAGGCTGGGATCTACT	lncRNA			nuclear	5.768	10.249	8.260	8.963	9.918	8.907	10.648	2.139	4.002	7.349	6.824	8.813	12.515	8.043	8.335	10.493	17.198	8.397	9.623	7.935	8.632	6.609	8.906	10.729	0.385	-0.045	-0.314	-0.430	-0.699	-0.269	20	chr3R;start=6822557;+|chr3R;start=6820353;-
GCCTGAGGCTGGGATCTACTGCGT	lncRNA			nuclear	7.004	12.767	10.232	11.618	10.080	12.759	14.641	6.181	2.911	10.193	12.061	16.330	12.680	10.149	11.460	7.495	9.655	9.297	10.081	7.935	10.340	9.337	12.536	8.893	0.147	-0.278	0.218	-0.425	0.070	0.495	24	chr3R;start=6822557;+|chr3R;start=6820349;-
TGGCCTGAGGCTGGGATCTACTGCGT	lncRNA			nuclear	6.386	7.912	9.986	9.461	7.154	12.880	12.511	3.090	2.911	7.823	7.618	13.219	12.680	8.617	10.679	10.826	7.543	8.847	8.477	6.282	8.180	7.843	10.563	8.395	0.061	-0.369	-0.037	-0.429	-0.098	0.331	26	chr3R;start=6822555;+|chr3R;start=6820349;-
ATGGCCTGAGGCTGGGATCTACTGCGT	lncRNA			nuclear	5.974	11.508	10.849	8.465	7.479	10.352	17.037	4.279	6.003	11.141	9.363	9.590	14.326	8.234	6.251	8.328	6.940	7.197	7.561	8.596	8.855	9.762	9.553	7.724	-0.141	-0.109	0.197	0.031	0.338	0.307	27	chr3R;start=6822554;+|chr3R;start=6820349;-
GGGATGGCCTGAGGCTGG	lncRNA			nuclear	10.506	8.451	11.095	7.137	6.666	3.370	10.116	1.070	2.547	4.978	59.671	4.925	3.293	8.234	8.335	8.661	9.655	5.848	8.936	10.249	8.771	4.416	16.892	8.670	0.990	-0.945	0.017	-1.935	-0.973	0.962	18	chr3R;start=6822551;+|chr3R;start=6820361;-
GGGATGGCCTGAGGCTGGG	lncRNA			nuclear	10.506	13.845	9.863	5.311	12.194	6.741	11.979	1.664	6.913	8.297	49.197	3.110	5.434	9.000	10.679	12.658	10.560	6.748	5.728	8.596	10.344	7.119	15.484	8.858	0.539	-0.582	0.224	-1.121	-0.315	0.806	19	chr3R;start=6822551;+|chr3R;start=6820360;-
ATTGTGGGATGGCCTGAGGC	lncRNA			nuclear	9.064	7.192	8.753	8.133	8.454	9.028	8.785	14.738	22.558	6.163	25.709	5.443	7.904	7.851	8.074	7.328	13.276	6.598	6.186	12.233	8.319	12.254	10.996	9.124	-0.559	-0.402	-0.133	0.156	0.426	0.269	20	chr3R;start=6822546;+|chr3R;start=6820364;-
TGATTGTGGGATGGCCTGAGGCT	lncRNA			nuclear	6.180	8.271	7.644	6.805	5.690	7.944	14.375	9.390	11.097	8.297	10.157	8.035	10.045	7.468	6.251	7.495	10.862	7.347	8.477	8.265	6.918	10.221	8.391	8.489	-0.563	-0.279	-0.295	0.285	0.268	-0.017	23	chr3R;start=6822544;+|chr3R;start=6820363;-
CTGATTGTGGGATGGCCTGAGGCT	lncRNA			nuclear	9.270	8.811	10.356	6.639	6.503	8.667	18.368	22.464	17.101	8.771	8.887	9.072	8.892	9.958	6.772	6.829	12.069	9.447	8.477	9.257	8.316	15.074	8.716	9.216	-0.858	-0.068	-0.148	0.790	0.710	-0.080	24	chr3R;start=6822543;+|chr3R;start=6820363;-
GAGGTCTGATTGTGGGATGGCCTGAGGCT	lncRNA			nuclear	11.742	11.868	8.260	7.967	7.804	9.389	13.310	6.775	8.550	7.112	8.094	13.997	10.539	10.532	9.116	8.161	9.052	9.147	10.998	11.241	9.528	9.027	10.456	9.720	0.078	-0.134	-0.029	-0.212	-0.107	0.105	29	chr3R;start=6822538;+|chr3R;start=6820363;-
TGAGGTCTGATTGTGGGATGGCCTGAGGCT	lncRNA			nuclear	11.330	9.710	9.123	9.793	7.479	8.426	11.447	2.734	4.366	7.349	10.792	10.886	11.692	9.383	11.200	7.495	9.655	8.697	9.852	8.927	9.487	6.864	10.791	8.925	0.467	-0.186	0.088	-0.653	-0.379	0.274	30	chr3R;start=6822537;+|chr3R;start=6820363;-
GTGAGGTCTGATTGTGGGAT	lncRNA			nuclear	4.326	10.249	5.794	5.809	7.479	7.824	14.375	4.873	5.458	11.853	7.618	7.776	11.362	5.745	5.209	7.328	11.767	7.347	7.103	7.274	6.732	8.876	7.542	8.164	-0.399	-0.164	-0.278	0.235	0.121	-0.114	20	chr3R;start=6822536;+|chr3R;start=6820374;-
TTCTGTGAGGTCTGATTGTGGGAT	lncRNA			nuclear	9.888	8.092	9.369	6.639	8.454	7.944	16.238	25.316	13.644	14.460	7.935	10.368	11.856	5.745	7.814	6.995	10.560	7.047	10.769	9.588	8.489	15.521	8.744	8.992	-0.871	-0.043	-0.083	0.828	0.787	-0.040	24	chr3R;start=6822532;+|chr3R;start=6820374;-
CTTCTGTGAGGTCTGATT	lncRNA			nuclear	5.974	10.429	9.616	6.473	8.292	7.944	12.778	3.328	2.911	6.400	7.459	11.405	12.680	6.894	6.512	6.829	14.785	5.248	6.186	6.612	8.157	6.672	8.990	7.932	0.290	-0.140	0.040	-0.430	-0.250	0.181	18	chr3R;start=6822531;+|chr3R;start=6820381;-
GCTTCTGTGAGGTCTGATT	lncRNA			nuclear	5.768	13.845	7.397	15.270	10.730	8.426	16.771	4.041	4.002	8.060	6.824	13.478	13.503	10.341	11.460	10.160	10.560	7.347	10.539	10.249	10.602	8.260	11.121	9.771	0.360	-0.069	0.118	-0.429	-0.242	0.187	19	chr3R;start=6822530;+|chr3R;start=6820381;-
ACGCTTCTGTGAGGTCTGATTGTGGGATGGCC	lncRNA			nuclear	26.986	4.495	8.383	5.809	6.503	8.787	9.583	18.423	20.011	11.853	7.935	5.702	5.928	7.277	7.554	10.326	4.828	5.398	5.270	9.257	10.435	13.731	6.879	7.016	-0.396	0.601	0.573	0.997	0.969	-0.028	32	chr3R;start=6822528;+|chr3R;start=6820370;-
GTAATCACGCTTCTGTGAGGTCTGATTGTGGGATGGCCTGAGGC	lncRNA			nuclear	18.540	3.237	6.904	4.813	6.178	8.546	6.389	21.513	23.286	10.430	9.522	2.592	3.787	5.170	6.512	5.829	3.017	4.948	5.499	11.902	7.934	14.033	5.517	6.239	-0.823	0.524	0.347	1.347	1.169	-0.178	44	chr3R;start=6822522;+|chr3R;start=6820364;-
CTGTAATCACGCTTCTGTGAGGTCTGATTGTGGGATGGCCTGAGG	lncRNA			nuclear	12.978	1.618	8.013	3.817	7.154	6.741	4.259	19.374	16.191	11.615	8.252	1.814	3.623	5.362	4.167	5.663	3.319	2.399	3.208	11.241	6.716	11.636	4.644	5.166	-0.793	0.532	0.379	1.325	1.172	-0.154	45	chr3R;start=6822520;+|chr3R;start=6820365;-
CTGTAATCACGCTTCTGTGAGGTCTGATTGTGGGATGGCCTGAGGC	lncRNA			nuclear	42.231	6.833	16.520	10.788	13.169	15.889	19.699	58.596	58.215	17.779	22.694	3.370	9.057	9.383	10.940	12.824	8.750	7.197	13.747	17.523	17.908	34.036	11.089	12.008	-0.926	0.692	0.577	1.618	1.503	-0.115	46	chr3R;start=6822520;+|chr3R;start=6820364;-
GACTGGAAGGTTGGCAGCT	lncRNA			nuclear	6.592	12.047	11.095	10.457	11.218	7.944	10.648	4.873	3.457	10.667	11.109	12.960	12.680	8.043	13.284	9.826	8.147	9.297	7.103	7.604	10.282	7.518	11.615	8.395	0.452	-0.176	0.292	-0.628	-0.159	0.468	19	chr3R;start=6822500;+|chr3R;start=6820411;-
GACTGGAAGGTTGGCAGCTT	lncRNA			nuclear	28.634	30.748	24.533	16.764	22.111	20.343	34.872	16.640	18.920	18.253	39.516	22.550	23.548	21.064	27.088	20.985	35.905	20.692	20.621	25.788	24.558	21.806	26.753	24.798	0.172	-0.124	-0.014	-0.295	-0.186	0.109	20	chr3R;start=6822500;+|chr3R;start=6820410;-
GACTGGAAGGTTGGCAGCTTC	lncRNA			nuclear	8.858	8.451	10.849	8.299	9.755	8.065	11.713	4.041	6.367	11.615	11.109	11.405	12.021	7.277	6.251	9.826	5.431	6.298	7.561	8.927	9.242	8.360	9.612	7.609	0.145	-0.057	0.281	-0.201	0.136	0.337	21	chr3R;start=6822500;+|chr3R;start=6820409;-
GACTGGAAGGTTGGCAGCTTCTG	lncRNA			nuclear	64.479	73.363	67.066	80.831	74.626	85.102	72.141	17.115	24.741	88.183	73.319	81.907	82.994	80.043	75.275	78.945	69.699	72.873	65.528	82.323	72.073	57.456	78.708	73.874	0.327	-0.127	-0.036	-0.454	-0.363	0.091	23	chr3R;start=6822500;+|chr3R;start=6820407;-
GACTGGAAGGTTGGCAGCTTCTGT	lncRNA			nuclear	16.274	24.454	17.999	13.610	14.470	18.056	30.347	4.992	6.185	17.779	26.661	24.365	22.889	18.000	18.233	14.990	18.104	13.345	10.769	13.886	17.362	15.472	22.030	14.219	0.166	-0.344	0.288	-0.510	0.122	0.632	24	chr3R;start=6822500;+|chr3R;start=6820406;-
GACTGGAAGGTTGGCAGCTTCTGTA	lncRNA			nuclear	16.892	24.634	21.698	22.905	19.835	24.676	25.023	4.279	9.460	22.283	21.107	22.550	30.464	23.936	20.056	22.984	17.500	23.691	13.289	21.821	21.193	17.144	23.623	19.857	0.306	-0.157	0.094	-0.462	-0.212	0.251	25	chr3R;start=6822500;+|chr3R;start=6820405;-
GACTGGAAGGTTGGCAGCTTCTGTAAT	lncRNA			nuclear	57.887	83.792	72.983	75.353	56.741	73.426	93.969	21.038	22.376	80.597	72.843	115.085	99.625	68.745	65.116	66.953	77.242	70.174	61.175	58.188	69.351	58.281	84.283	66.747	0.251	-0.281	0.055	-0.532	-0.196	0.337	27	chr3R;start=6822500;+|chr3R;start=6820403;-
GACTGGAAGGTTGGCAGCTTCTGTAATC	lncRNA			nuclear	29.871	35.243	35.382	30.872	34.630	46.463	35.139	11.054	15.645	44.091	33.803	46.656	41.991	35.426	31.516	35.309	25.949	35.687	21.995	28.102	33.200	30.478	37.878	29.408	0.123	-0.190	0.175	-0.314	0.052	0.365	28	chr3R;start=6822500;+|chr3R;start=6820402;-
GACTGGAAGGTTGGCAGCTTCTGTAATCAC	lncRNA			nuclear	9.476	7.013	11.342	10.788	5.528	11.435	10.914	1.902	2.911	11.141	11.109	10.886	10.045	12.447	9.377	9.327	8.147	12.146	2.979	9.257	8.829	7.661	10.773	8.371	0.205	-0.287	0.077	-0.492	-0.128	0.364	30	chr3R;start=6822500;+|chr3R;start=6820400;-
GACTGGAAGGTTGGCAGCTTCTGTAATCACG	lncRNA			nuclear	10.712	7.013	8.260	12.448	9.592	11.556	4.792	2.021	1.455	14.934	7.776	12.701	10.045	9.383	6.251	12.158	4.828	6.598	5.728	8.927	9.605	6.951	9.231	7.648	0.466	0.057	0.329	-0.409	-0.138	0.272	31	chr3R;start=6822500;+|chr3R;start=6820399;-
GACTGGAAGGTTGGCAGCTTCTGTAATCACGC	lncRNA			nuclear	6.386	11.868	11.589	9.793	8.292	10.593	7.720	2.496	4.366	12.801	10.157	16.848	11.198	11.107	9.377	11.325	4.224	10.196	6.644	10.580	9.585	7.595	11.737	8.594	0.336	-0.292	0.157	-0.628	-0.178	0.450	32	chr3R;start=6822500;+|chr3R;start=6820398;-
GACTGGAAGGTTGGCAGCTTCTGTAATCACGCTTC	lncRNA			nuclear	8.240	6.473	10.356	8.963	10.243	7.944	10.914	3.803	2.729	15.408	9.522	14.774	13.174	14.936	9.898	12.491	6.336	10.646	7.103	9.257	8.855	8.160	12.461	9.167	0.118	-0.493	-0.050	-0.611	-0.168	0.443	35	chr3R;start=6822500;+|chr3R;start=6820395;-
GACTGGAAGGTTGGCAGCTTCTGTAATCACGCTTCTG	lncRNA			nuclear	7.210	8.092	11.712	12.614	10.405	11.194	7.986	1.902	4.730	14.934	13.966	14.515	13.009	10.532	12.763	12.158	4.526	13.045	11.456	9.257	10.007	8.149	12.957	10.088	0.296	-0.373	-0.012	-0.669	-0.308	0.361	37	chr3R;start=6822500;+|chr3R;start=6820393;-
GACTGGAAGGTTGGCAGCTTCTGTAATCACGCTTCTGTG	lncRNA			nuclear	21.218	19.779	32.547	30.042	20.160	32.861	25.289	7.963	8.005	33.898	27.138	37.325	27.994	36.000	26.567	31.478	15.992	30.139	19.246	28.102	24.749	21.603	31.005	24.991	0.196	-0.325	-0.014	-0.521	-0.210	0.311	39	chr3R;start=6822500;+|chr3R;start=6820391;-
GACTGGAAGGTTGGCAGCTTCTGTAATCACGCTTCTGTGA	lncRNA			nuclear	70.659	30.568	51.902	31.867	43.572	30.213	38.865	74.048	72.587	41.484	75.065	34.733	36.063	31.788	36.726	49.299	39.526	30.589	24.745	52.237	45.714	51.439	42.875	39.279	-0.170	0.093	0.219	0.263	0.389	0.126	40	chr3R;start=6822500;+|chr3R;start=6820390;-
ATCCGGCTCGAAGGACCA	lncRNA			nuclear	26.986	87.029	38.957	50.789	76.577	58.019	73.472	9.271	40.023	25.601	31.740	65.318	53.682	49.788	62.251	32.644	80.863	42.884	49.260	47.278	56.068	41.277	52.556	50.586	0.442	0.093	0.148	-0.349	-0.293	0.055	18	chr3R;start=2872133;+|chrX;start=23326343;+|chr3L;start=23522910;+|chrY;start=2736148;+|chr3R;start=2856955;+|chrX;start=23497327;+|chr3L;start=23672437;+|chrY;start=1827059;+|chr3L;start=25197382;+|chrY;start=1975026;+|chrY;start=1968150;+|chrY;start=1945546;+|chr2R;start=12482489;+|chr3L;start=813437;+|chr2L;start=3667401;+|chr2R;start=7846779;+|chr2L;start=2909337;+|chr3L;start=5114974;+|chrX;…
CGCGGGTTGGCCCGGTATTGCAGTACCGCCGG	lncRNA			nuclear	22.042	14.025	17.383	4.149	10.893	3.130	13.842	1.545	7.095	7.586	46.658	4.406	5.105	9.383	8.335	21.652	12.974	11.846	3.437	8.927	13.699	6.640	14.777	11.767	1.045	-0.109	0.219	-1.154	-0.826	0.329	32	chr2L;start=13215985;+|chr2L;start=13244384;-|chr2L;start=13211939;-
GTGCTAGGAGCTTGCTCCACCTCTGT	lncRNA			nuclear	30.283	16.902	14.794	4.481	13.820	5.176	22.361	2.615	22.013	8.060	50.308	1.814	6.916	5.936	12.242	19.153	22.328	8.697	8.707	12.563	16.056	12.045	15.443	14.290	0.415	0.056	0.168	-0.359	-0.247	0.112	26	chr2L;start=13215959;+|chr2L;start=13244416;-
AGATCAAAGTGTAGTATCTGTTCTTATCAGCTTAACATCTGAT	lncRNA			nuclear	36.051	33.625	27.739	8.299	28.289	10.472	34.340	11.410	19.284	18.016	89.189	10.368	7.739	17.043	22.661	35.808	28.061	19.043	21.537	21.159	26.800	18.704	29.400	25.122	0.519	-0.134	0.093	-0.652	-0.426	0.227	43	chr2L;start=13215862;+|chrX;start=16254695;+|chr2L;start=19815740;-|chr2L;start=13212051;-|chr2L;start=13244496;-
AGATCAAAGTGTAGTATCTGTTCTTATCAGCTTAACATCTGATAGTTCC	lncRNA			nuclear	45.527	29.129	28.602	8.797	16.746	6.620	33.275	6.418	13.462	15.171	142.036	4.925	7.081	20.681	11.460	38.473	23.233	32.538	13.289	8.596	25.760	14.989	37.237	23.226	0.781	-0.532	0.149	-1.313	-0.632	0.681	49	chr2L;start=13215862;+|chrX;start=16254695;+|chr2L;start=13244490;-|chr2L;start=19815734;-|chr2L;start=13212045;-
AGATCAAAGTGTAGTATCTGTTCTTATCAGCTTAACATC	lncRNA			nuclear	20.806	18.161	12.082	4.813	16.096	8.907	14.907	6.775	15.100	13.038	36.818	5.184	5.269	11.107	13.023	24.316	11.767	12.296	14.664	19.176	14.392	11.745	14.280	16.444	0.293	0.011	-0.192	-0.282	-0.485	-0.204	39	chr2L;start=13215862;+|chrX;start=16254695;+|chr2L;start=13212055;-|chr2L;start=13244500;-|chr2L;start=19815744;-
AAGATCAAAGTGTAGTATCTGTTCTTATCAGCTTAACATC	lncRNA			nuclear	12.154	5.574	6.164	2.656	8.617	4.213	11.713	2.377	5.822	4.030	19.996	2.333	3.952	6.128	4.428	16.322	9.957	5.998	11.685	8.596	7.033	5.631	7.367	10.512	0.321	-0.067	-0.580	-0.388	-0.901	-0.513	40	chr2L;start=13215861;+|chrX;start=16254694;+|chr2L;start=19815744;-|chr2L;start=13212055;-|chr2L;start=13244500;-
TGGCAAGATGTCGGAATAGCT	miRNA	dme-mir-31b		nuclear	41.613	37.041	36.368	62.739	36.906	39.843	31.678	18.898	7.641	54.759	43.166	24.365	46.931	55.533	52.875	42.304	19.311	21.742	42.387	83.976	42.934	30.564	44.574	41.944	0.490	-0.054	0.034	-0.544	-0.457	0.088	21	chrX;start=8993398;-
TGGCAAGATGTCGGAATAGCTG	miRNA	dme-mir-31b		nuclear	17.510	16.183	28.478	28.382	25.200	23.232	10.648	10.222	7.823	37.691	27.931	7.776	24.700	21.064	26.307	27.647	13.578	19.193	15.580	62.817	23.151	17.923	21.556	27.763	0.369	0.103	-0.262	-0.266	-0.631	-0.365	22	chrX;start=8993397;-
TGAGTATTACATCAGGTACTGG	miRNA	dme-mir-12		nuclear	8.446	8.092	15.287	9.959	9.105	12.880	4.525	1.545	1.819	13.749	9.205	10.627	10.539	12.064	8.335	15.822	5.129	10.196	5.957	7.604	10.178	6.904	10.154	8.942	0.560	0.003	0.187	-0.557	-0.373	0.183	22	chrX;start=15509479;+
TGAGTATTACATCAGGTACTGGT	miRNA	dme-mir-12		nuclear	82.195	57.899	94.805	71.370	71.699	67.889	63.888	15.927	14.372	95.057	63.638	110.419	95.344	68.554	64.075	76.280	37.414	58.329	43.303	46.947	75.594	51.427	80.406	52.455	0.556	-0.089	0.527	-0.645	-0.029	0.616	23	chrX;start=15509479;+
TAATCTCAATTTGTAAATGTG	miRNA	dme-mir-304		nuclear	14.214	6.473	10.232	9.129	7.479	13.602	3.461	1.545	2.911	16.356	8.570	8.554	9.551	10.341	10.679	9.660	3.621	9.746	10.539	8.265	9.505	7.575	9.539	8.366	0.328	-0.005	0.184	-0.333	-0.143	0.189	21	chrX;start=15508970;+
TAATCTCAATTTGTAAATGTGAG	miRNA	dme-mir-304		nuclear	34.403	21.218	37.848	28.714	34.305	42.009	12.511	4.517	8.914	54.048	30.312	35.770	42.156	31.022	20.837	43.470	12.371	26.240	33.910	24.796	31.297	24.400	32.019	28.157	0.359	-0.033	0.153	-0.392	-0.207	0.185	23	chrX;start=15508970;+
CGGAATTTCAGTTGGTATCGA	miRNA	dme-mir-283		nuclear	34.815	8.991	8.260	13.776	16.909	18.417	15.173	1.189	9.278	17.542	13.489	11.664	17.126	11.872	30.214	6.662	4.526	5.698	5.728	37.690	16.550	12.320	16.873	12.061	0.426	-0.028	0.457	-0.454	0.031	0.484	21	chrX;start=15508023;+
CGGAATTTCAGTTGGTATCGAC	miRNA	dme-mir-283		nuclear	25.956	10.249	5.671	11.452	16.421	15.528	14.109	0.475	5.640	14.697	9.998	11.664	14.985	9.575	29.433	4.330	3.922	7.497	9.394	25.788	13.950	10.090	15.131	10.186	0.467	-0.117	0.454	-0.585	-0.014	0.571	22	chrX;start=15508023;+
AAATATCAGCTGGTAATTCTGGG	miRNA	dme-mir-283		nuclear	303.031	103.751	67.682	98.590	126.327	143.241	89.976	9.746	57.306	146.734	70.462	97.459	113.293	58.979	184.931	60.291	43.449	63.577	49.031	205.973	139.876	89.401	105.025	84.464	0.646	0.413	0.728	-0.232	0.082	0.314	23	chrX;start=15507976;+
AGCTAGCGGGTGTTTTATTTGGTA	miRNA	dme-mir-970		nuclear	32.755	11.328	6.411	14.772	13.494	20.463	11.447	1.783	4.912	19.912	6.507	10.627	11.033	4.596	26.307	10.493	8.448	6.448	2.062	22.812	15.752	11.703	11.814	10.053	0.429	0.415	0.648	-0.014	0.219	0.233	24	chrX;start=12636352;+
ACCCTGTAGATCCGAATTTGTT	miRNA	dme-mir-10		nuclear	12.154	51.426	14.671	11.286	24.387	15.528	7.986	7.369	53.667	9.245	8.887	3.888	10.539	7.277	9.116	15.822	13.276	5.098	10.539	13.555	22.785	18.759	7.941	11.658	0.280	1.521	0.967	1.240	0.686	-0.554	22	chr3R;start=6809553;-
CAAATTCGGTTCTAGAGAGGTTT	miRNA	dme-mir-10		nuclear	11.124	68.328	18.246	14.938	55.603	18.657	9.051	8.558	68.403	13.512	15.394	5.962	11.527	16.277	13.805	22.651	15.388	7.197	44.220	37.690	33.648	23.636	12.593	25.429	0.510	1.418	0.404	0.908	-0.105	-1.014	23	chr3R;start=6809512;-
GGCGAACATGGATCTAGTGCAC	miRNA	dme-mir-996		nuclear	26.574	11.868	7.890	16.266	19.022	16.370	10.648	2.258	6.185	34.372	7.776	17.885	10.045	7.468	23.963	11.159	8.147	4.948	4.811	18.184	16.324	13.967	13.427	9.450	0.225	0.282	0.789	0.057	0.564	0.507	22	chr3R;start=29217201;+
TGACTAGATCCACACTCAT	miRNA	dme-mir-279		nuclear	11.536	18.161	14.671	12.614	13.332	12.398	3.727	1.426	5.094	10.193	13.807	10.368	20.584	11.872	9.637	16.155	11.466	10.346	8.707	5.620	14.063	6.568	13.254	10.459	1.098	0.085	0.427	-1.013	-0.671	0.342	19	chr3R;start=29215651;+
TGACTAGATCCACACTCATT	miRNA	dme-mir-279		nuclear	139.052	192.218	219.937	146.557	157.055	156.241	66.284	29.358	57.669	201.967	136.799	145.152	273.352	154.917	102.103	218.515	89.613	121.456	104.478	111.748	170.964	102.304	162.464	129.162	0.741	0.074	0.405	-0.667	-0.336	0.331	20	chr3R;start=29215651;+
TGACTAGATCCACACTCATTA	miRNA	dme-mir-279		nuclear	26.368	21.038	32.670	22.573	26.176	21.185	9.849	3.090	6.549	31.765	22.694	22.550	36.063	23.170	14.326	27.148	11.466	18.443	17.413	22.482	25.765	14.488	23.761	19.390	0.831	0.117	0.410	-0.714	-0.420	0.293	21	chr3R;start=29215651;+
TGACTAGATCCACACTCATTAA	miRNA	dme-mir-279		nuclear	21.836	14.205	24.287	12.946	18.697	17.574	6.921	3.566	4.366	23.231	13.489	14.774	27.006	15.702	13.805	25.815	8.750	16.944	13.518	14.547	18.394	11.132	16.955	15.915	0.725	0.118	0.209	-0.607	-0.516	0.091	22	chr3R;start=29215651;+
GTGGGTAGAACTTTGATTAATA	miRNA	dme-mir-1012		nuclear	41.407	15.284	8.753	16.432	15.771	11.917	15.706	0.832	13.280	32.713	10.157	27.734	12.350	10.532	28.130	8.494	6.336	5.398	4.124	26.119	19.529	14.890	17.781	10.094	0.391	0.135	0.952	-0.256	0.561	0.817	22	chr3R;start=26861386;-
TGTTAACTGTAAGACTGTGTCT	miRNA	dme-mir-999		nuclear	120.924	167.225	255.689	150.043	199.489	185.130	77.198	44.333	27.288	282.801	138.544	171.072	249.804	159.321	75.796	247.994	122.199	147.696	83.399	98.854	178.674	123.350	158.907	140.028	0.535	0.169	0.352	-0.365	-0.183	0.182	22	chr3R;start=21798249;-
CAAGAACTTTCTCTGTGACCCG	miRNA	dme-mir-11		nuclear	23.690	14.745	10.109	10.291	12.844	9.750	5.590	0.594	6.367	22.046	7.935	6.998	12.350	7.660	12.242	9.160	4.224	7.797	6.644	11.902	14.336	8.870	9.437	7.946	0.693	0.603	0.851	-0.089	0.159	0.248	22	chr3R;start=21622542;-
CATCACAGTCTGAGTTCTTG	miRNA	dme-mir-11		nuclear	12.566	10.069	12.082	9.129	11.543	11.676	4.792	1.664	4.184	17.068	8.094	9.072	9.222	7.085	7.293	18.321	4.828	7.047	8.248	11.572	11.078	7.877	8.153	10.003	0.492	0.442	0.147	-0.050	-0.345	-0.295	20	chr3R;start=21622505;-
CATCACAGTCTGAGTTCTTGC	miRNA	dme-mir-11		nuclear	188.905	178.373	212.909	168.798	157.543	162.139	59.629	29.358	35.111	235.391	154.732	143.856	218.352	161.619	117.991	233.504	97.156	147.696	116.163	112.409	181.306	104.326	159.310	141.386	0.797	0.187	0.359	-0.611	-0.439	0.172	21	chr3R;start=21622504;-
CATCACAGTCTGAGTTCTTGCT	miRNA	dme-mir-11		nuclear	224.956	270.616	333.850	230.707	259.157	239.658	137.094	60.854	51.302	381.177	214.561	263.606	371.166	252.386	138.568	353.587	163.838	201.077	160.154	184.483	263.857	174.017	248.057	212.628	0.601	0.089	0.311	-0.511	-0.289	0.222	22	chr3R;start=21622503;-
CCTGGAATTAAGTTGACTGTGTAGCC	miRNA	dme-mir-284		nuclear	85.903	46.032	83.709	72.698	53.327	87.510	32.743	18.542	8.368	84.390	69.986	84.499	73.443	70.660	74.493	84.275	51.897	82.620	64.153	86.621	68.334	46.310	74.616	73.913	0.561	-0.127	-0.113	-0.688	-0.674	0.014	26	chr3R;start=12551580;-
TGGCAGTGTGGTTAGCTGG	miRNA	dme-mir-34		nuclear	120.306	87.029	124.639	166.474	149.739	106.889	54.571	19.611	26.197	169.728	88.237	82.685	93.697	113.363	107.312	210.520	70.001	97.464	94.626	145.470	129.637	75.399	97.059	123.616	0.782	0.418	0.069	-0.364	-0.713	-0.349	19	chr3R;start=10100952;+
TGGCAGTGTGGTTAGCTGGT	miRNA	dme-mir-34		nuclear	147.911	121.193	153.734	130.624	107.467	114.232	78.796	33.042	21.285	153.135	105.059	128.304	157.260	111.065	92.986	188.535	129.743	104.212	97.834	78.356	132.186	80.098	118.935	119.736	0.723	0.152	0.143	-0.570	-0.580	-0.010	20	chr3R;start=10100952;+
TGGCAGTGTGGTTAGCTGGTT	miRNA	dme-mir-34		nuclear	426.015	360.702	553.170	408.468	358.820	392.770	271.792	94.372	63.127	486.191	360.247	494.294	549.998	356.940	253.173	610.408	383.796	355.970	301.749	223.165	421.435	261.650	402.930	375.018	0.688	0.065	0.168	-0.623	-0.519	0.104	21	chr3R;start=10100952;+
TAAATGCACTATCTGGTACGAC	miRNA	dme-mir-277		nuclear	25.750	18.700	23.300	24.731	23.900	18.537	13.310	3.566	6.003	33.661	19.203	28.512	24.206	18.000	18.754	28.314	15.086	18.293	19.475	12.894	23.276	15.015	21.735	18.812	0.632	0.099	0.307	-0.534	-0.325	0.208	22	chr3R;start=10100080;+
TAAATGCACTATCTGGTACGACA	miRNA	dme-mir-277		nuclear	35.433	25.893	43.396	32.531	35.768	26.843	20.231	5.467	6.549	59.263	28.090	41.472	36.721	31.788	26.567	50.798	17.198	26.990	21.537	31.408	34.604	23.671	32.928	29.586	0.548	0.072	0.226	-0.476	-0.322	0.154	23	chr3R;start=10100080;+
CGTGTCAGGAGTGCATTTGC	miRNA	dme-mir-277		nuclear	164.803	84.332	41.670	60.581	132.342	41.046	83.321	8.677	41.115	184.899	36.977	139.450	68.997	31.405	107.051	70.451	26.854	28.490	9.623	77.364	96.746	71.812	76.776	42.556	0.430	0.334	1.185	-0.096	0.755	0.851	20	chr3R;start=10100039;+
CGTGTCAGGAGTGCATTTGCA	miRNA	dme-mir-277		nuclear	94.968	60.776	57.820	78.507	88.282	34.306	64.687	7.845	22.740	140.334	41.420	94.090	48.578	37.915	88.037	68.785	22.931	26.690	20.850	87.282	76.071	53.982	62.008	45.308	0.495	0.295	0.748	-0.200	0.253	0.453	21	chr3R;start=10100039;+
TGAACACAGCTGGTGGTATCC	miRNA	dme-mir-317		nuclear	65.715	46.571	76.066	69.378	58.530	63.435	24.224	11.767	10.552	110.940	54.592	77.760	77.724	58.596	47.665	91.603	36.207	54.580	51.093	49.262	63.252	44.184	63.268	56.549	0.518	0.000	0.162	-0.518	-0.356	0.162	21	chr3R;start=10091181;+
TGGGATACACCCTGTGCTCGCT	miRNA	dme-mir-317		nuclear	57.475	40.098	22.931	21.245	41.296	26.482	39.664	4.398	9.642	43.854	24.281	31.622	29.476	18.192	30.995	29.813	14.483	19.793	23.599	17.853	36.609	24.808	26.913	21.108	0.561	0.444	0.794	-0.118	0.233	0.351	22	chr3R;start=10091139;+
TGAGATCATTTTGAAAGCTG	miRNA	dme-bantam		nuclear	165.627	138.814	159.281	155.354	191.035	163.584	48.981	26.267	47.118	229.228	127.911	88.387	156.601	132.704	103.926	203.025	75.130	128.953	101.270	120.013	162.022	103.036	121.906	125.678	0.653	0.410	0.366	-0.243	-0.287	-0.044	20	chr3L;start=642259;+
TGAGATCATTTTGAAAGCTGA	miRNA	dme-bantam		nuclear	63.655	66.171	64.230	51.785	63.732	45.500	24.491	11.529	13.462	80.597	40.151	44.842	63.069	53.235	38.809	84.108	29.871	46.783	29.327	40.335	61.915	35.116	48.021	46.085	0.818	0.367	0.426	-0.452	-0.392	0.059	21	chr3L;start=642259;+
TGAGATCATTTTGAAAGCTGAT	miRNA	dme-bantam		nuclear	245.968	280.146	266.414	216.433	282.244	234.843	125.115	61.092	68.039	319.307	190.439	223.949	290.972	194.555	137.786	344.427	133.967	185.182	153.051	194.071	258.241	161.679	207.540	202.140	0.676	0.315	0.353	-0.360	-0.322	0.038	22	chr3L;start=642259;+
TGAGATCATTTTGAAAGCTGATT	miRNA	dme-bantam		nuclear	322.190	358.184	367.753	320.501	368.413	309.955	174.894	84.150	88.232	407.490	280.262	308.707	431.765	262.918	196.652	440.194	206.079	250.558	229.119	297.222	347.408	212.944	296.061	284.634	0.706	0.231	0.288	-0.475	-0.419	0.057	23	chr3L;start=642259;+
ACAGGAAAGGGAAAAAGGCGTA	miRNA	dme-mir-316		nuclear	189.523	85.231	45.491	49.793	46.661	40.806	33.009	4.873	10.006	92.213	27.931	20.736	55.329	22.213	89.079	40.472	16.595	23.991	12.143	16.531	83.340	36.181	43.058	21.946	1.204	0.953	1.925	-0.251	0.721	0.972	22	chr3L;start=21668728;-
GTGCATTGTAGTCGCATTGTC	miRNA	dme-mir-33		nuclear	65.097	33.265	66.696	54.108	53.652	45.861	25.822	9.746	20.739	65.900	43.801	73.613	47.260	37.532	40.633	60.791	29.871	38.086	48.115	41.327	54.564	33.614	48.568	43.638	0.699	0.168	0.322	-0.531	-0.377	0.154	21	chr3L;start=19797986;+
GTGCATTGTAGTCGCATTGTCTG	miRNA	dme-mir-33		nuclear	23.484	18.521	12.698	16.764	17.722	8.787	13.310	1.664	10.370	37.217	6.983	20.736	10.539	9.383	10.940	17.987	6.940	6.897	2.062	10.910	17.838	14.270	11.716	8.959	0.322	0.606	0.993	0.284	0.671	0.387	23	chr3L;start=19797986;+
TCTTTGGTTATCTAGCTGT	miRNA	dme-mir-9a		nuclear	10.506	19.599	12.821	9.793	13.169	9.269	9.849	4.754	4.002	13.986	10.792	10.886	13.997	8.234	9.898	13.657	6.940	10.346	8.019	6.943	13.178	8.372	10.761	9.181	0.654	0.292	0.521	-0.362	-0.133	0.229	19	chr3L;start=19565140;+
TCTTTGGTTATCTAGCTGTA	miRNA	dme-mir-9a		nuclear	23.484	23.735	25.150	21.245	26.826	20.102	15.440	4.398	8.914	26.787	24.757	14.774	24.700	20.490	19.795	25.649	12.673	14.395	21.766	24.796	24.088	15.128	20.903	19.856	0.671	0.205	0.279	-0.467	-0.392	0.074	20	chr3L;start=19565140;+
TCTTTGGTTATCTAGCTGTAT	miRNA	dme-mir-9a		nuclear	157.387	195.635	179.870	127.802	177.053	141.075	88.645	51.940	46.572	182.292	139.814	179.625	213.083	134.044	109.135	178.875	114.354	122.205	136.555	166.299	167.549	102.105	155.140	143.658	0.715	0.111	0.222	-0.604	-0.493	0.111	21	chr3L;start=19565140;+
TCTTTGGTTATCTAGCTGTATG	miRNA	dme-mir-9a		nuclear	715.656	549.144	890.349	740.255	846.081	715.845	361.236	172.936	154.816	942.987	766.199	553.392	834.877	732.264	617.304	1030.949	442.331	627.671	698.124	751.817	748.297	469.564	700.807	710.178	0.672	0.095	0.075	-0.578	-0.597	-0.019	22	chr3L;start=19565140;+
TCTTTGGTTATCTAGCTGTATGA	miRNA	dme-mir-9a		nuclear	311.477	237.171	366.397	321.994	366.949	278.418	196.989	81.179	77.499	400.378	351.994	285.379	363.097	323.046	282.345	438.361	205.476	275.899	306.561	361.031	320.798	206.893	321.172	317.466	0.633	-0.002	0.015	-0.634	-0.618	0.017	23	chr3L;start=19565140;+
TAGGAACTTCATACCGTGCTC	miRNA	dme-mir-276a		nuclear	48.411	21.218	16.643	19.917	37.882	16.370	13.310	4.754	11.279	22.283	7.300	15.293	11.692	18.575	16.409	32.477	12.673	9.596	19.017	34.384	28.814	13.599	13.854	21.629	1.083	1.057	0.414	-0.027	-0.669	-0.643	21	chr3L;start=10365281;+
TAGGAACTTCATACCGTGCTCT	miRNA	dme-mir-276a		nuclear	1269.188	641.208	454.914	603.823	1178.400	494.603	360.437	236.643	337.103	604.479	384.210	506.217	406.570	530.240	392.001	782.622	316.210	330.029	526.056	1251.375	829.506	406.653	443.848	641.258	1.028	0.902	0.371	-0.126	-0.657	-0.531	22	chr3L;start=10365281;+
TAGGAACTTCATACCGTGCTCTT	miRNA	dme-mir-276a		nuclear	14.626	11.148	5.918	7.137	12.031	3.491	2.662	2.021	4.184	9.245	5.078	6.739	4.940	4.787	2.605	10.160	0.603	2.099	5.270	17.192	10.172	4.321	4.830	7.065	1.235	1.075	0.526	-0.161	-0.709	-0.549	23	chr3L;start=10365281;+
TAGGAACTTAATACCGTGCTCT	miRNA	dme-mir-276b		nuclear	12.978	7.552	16.273	13.942	12.031	11.796	3.194	5.111	1.273	9.008	9.998	8.035	11.856	10.915	2.084	25.649	9.052	4.049	10.998	3.637	12.555	6.077	8.578	10.677	1.047	0.550	0.234	-0.497	-0.813	-0.316	22	chr3L;start=10319846;+
TCAGTCTTTTTCTCTCTCCT	miRNA	dme-mir-14		nuclear	55.827	80.556	38.957	21.577	27.639	39.000	23.426	5.230	9.460	30.105	31.740	36.029	82.994	22.405	27.088	26.315	50.388	35.087	25.890	8.927	44.911	21.444	40.051	29.322	1.066	0.165	0.615	-0.901	-0.451	0.450	20	chr2R;start=9553802;+
TCAGTCTTTTTCTCTCTCCTA	miRNA	dme-mir-14		nuclear	44.497	61.496	32.793	22.075	36.093	36.713	18.634	4.160	9.278	36.980	39.833	19.958	57.305	26.426	20.837	33.144	30.173	34.637	33.910	13.225	39.391	21.153	32.872	29.018	0.897	0.261	0.441	-0.636	-0.456	0.180	21	chr2R;start=9553802;+
TCAGTCTTTTTCTCTCTCCTAT	miRNA	dme-mir-14		nuclear	367.304	499.696	314.864	184.234	283.544	346.186	190.867	67.986	68.221	274.268	333.109	233.021	645.836	232.088	205.768	243.497	362.374	303.189	292.355	91.250	329.929	189.505	329.964	258.533	0.800	0.000	0.352	-0.800	-0.448	0.352	22	chr2R;start=9553802;+
GGGAGCGAGACGGGGACTCA	miRNA	dme-mir-14		nuclear	50.883	27.871	11.712	14.772	29.753	8.306	18.102	1.664	7.459	32.713	20.790	9.850	19.925	11.107	25.786	13.824	13.276	7.647	5.499	13.886	26.998	13.649	17.491	10.826	0.984	0.626	1.318	-0.358	0.334	0.692	20	chr2R;start=9553765;+
GGGAGCGAGACGGGGACTCAC	miRNA	dme-mir-14		nuclear	82.195	46.032	27.246	26.390	58.855	19.019	39.664	5.111	16.373	58.789	41.738	31.882	27.994	23.745	52.875	34.476	33.492	18.743	10.310	39.012	48.144	27.791	35.647	27.207	0.793	0.434	0.823	-0.359	0.031	0.390	21	chr2R;start=9553765;+
GGGAGCGAGACGGGGACTCACT	miRNA	dme-mir-14		nuclear	364.008	246.521	122.050	130.955	260.620	104.121	223.343	25.792	69.676	338.271	143.146	223.689	170.104	118.342	249.526	132.408	97.458	104.962	60.487	192.748	224.831	152.241	180.962	117.613	0.562	0.313	0.935	-0.249	0.372	0.622	22	chr2R;start=9553765;+
TCTCGAATAGCGTTGTGACTG	miRNA	dme-mir-986		nuclear	36.257	20.678	39.820	29.046	39.182	44.176	11.180	4.041	8.368	54.996	19.361	30.326	23.383	22.787	15.367	42.470	22.630	19.493	22.454	13.225	32.997	24.552	22.245	24.054	0.426	0.569	0.456	0.142	0.030	-0.113	21	chr2R;start=8445000;+
TCTCGAATAGCGTTGTGACTGA	miRNA	dme-mir-986		nuclear	40.377	23.016	43.026	31.536	31.866	39.602	20.764	5.111	10.006	52.151	17.774	46.915	27.500	20.681	12.242	43.803	18.405	16.044	14.434	16.200	33.964	25.527	25.022	21.777	0.412	0.441	0.641	0.029	0.229	0.200	22	chr2R;start=8445000;+
TGGAAGACTAGTGATTTTGTT	miRNA	dme-mir-7		nuclear	12.154	16.183	17.753	13.610	14.958	11.315	7.720	5.824	4.366	18.727	13.648	15.552	14.985	14.362	8.335	24.650	15.388	10.196	12.602	12.894	14.932	9.590	13.376	15.146	0.639	0.159	-0.021	-0.480	-0.659	-0.179	21	chr2R;start=20606081;+
TGGAAGACTAGTGATTTTGTTG	miRNA	dme-mir-7		nuclear	13.390	11.328	21.821	15.270	16.583	13.241	6.123	6.062	3.093	24.179	16.822	10.886	19.266	14.745	8.335	23.817	9.354	10.946	13.289	14.547	15.679	10.539	14.011	14.390	0.573	0.162	0.124	-0.411	-0.449	-0.039	22	chr2R;start=20606081;+
TGGAAGACTAGTGATTTTGTTGT	miRNA	dme-mir-7		nuclear	24.514	23.196	48.327	24.896	14.307	21.667	11.713	8.914	2.911	33.898	23.170	24.624	37.380	31.022	15.107	37.141	21.423	20.243	17.184	9.257	27.048	15.821	26.261	21.049	0.774	0.043	0.362	-0.731	-0.412	0.319	23	chr2R;start=20606081;+
TGGAAGACTAGTGATTTTGTTGTT	miRNA	dme-mir-7		nuclear	423.131	281.405	402.272	284.318	252.816	321.631	224.408	61.449	60.944	443.285	239.794	257.126	407.064	234.386	280.261	346.259	175.605	203.776	152.364	263.500	328.788	222.343	283.726	228.301	0.564	0.213	0.526	-0.352	-0.038	0.314	24	chr2R;start=20606081;+
TGGCAAGATGTCGGCATAGCT	miRNA	dme-mir-31a		nuclear	16.892	8.271	17.136	13.776	19.510	16.491	4.792	2.615	5.640	13.749	9.363	16.589	14.162	10.724	8.335	21.985	10.862	12.445	6.186	10.910	15.117	8.657	11.834	12.478	0.804	0.353	0.277	-0.451	-0.527	-0.076	21	chr2R;start=17783853;-
TGGCAAGATGTCGGCATAGCTG	miRNA	dme-mir-31a		nuclear	185.403	98.896	214.019	164.649	240.948	248.084	70.011	39.936	83.684	215.242	119.976	106.013	166.481	108.193	87.256	262.317	123.708	169.288	95.542	140.180	180.783	131.391	117.584	158.207	0.460	0.621	0.192	0.160	-0.268	-0.428	22	chr2R;start=17783852;-
TGGCAAGATGTCGGCATAGCTGA	miRNA	dme-mir-31a		nuclear	60.565	35.063	80.750	59.586	88.282	84.500	33.808	14.025	30.199	72.300	54.910	45.878	68.832	49.788	29.433	90.937	71.509	64.926	43.533	41.657	64.849	46.967	49.768	62.512	0.465	0.382	0.053	-0.084	-0.413	-0.329	23	chr2R;start=17783851;-
TAATACTGTCAGGTAAAGATG	miRNA	dme-mir-8		nuclear	160.477	151.401	176.294	150.873	143.398	153.713	50.046	25.198	48.391	257.200	129.974	176.774	150.179	154.917	104.968	214.684	85.690	129.103	131.056	150.099	156.489	106.910	143.362	142.126	0.550	0.126	0.139	-0.423	-0.411	0.012	21	chr2R;start=16831484;+
TAATACTGTCAGGTAAAGATGT	miRNA	dme-mir-8		nuclear	221.866	315.209	298.221	220.251	220.300	207.640	100.624	51.940	44.571	380.703	195.041	336.441	370.672	228.832	138.568	319.777	200.347	200.927	157.634	131.915	255.169	157.096	253.911	202.120	0.700	0.007	0.336	-0.693	-0.364	0.329	22	chr2R;start=16831484;+
TAATACTGTCAGGTAAAGATGTC	miRNA	dme-mir-8		nuclear	324.662	342.721	469.584	322.160	354.756	378.566	117.395	60.736	68.949	684.602	318.033	360.806	496.809	364.217	190.400	492.324	203.666	335.427	247.448	227.793	362.777	262.049	346.053	301.332	0.469	0.068	0.268	-0.401	-0.202	0.200	23	chr2R;start=16831484;+
CATCTTACCGGGCAGCATT	miRNA	dme-mir-8		nuclear	33.373	38.120	27.985	9.959	16.258	24.074	16.771	5.111	5.276	19.912	25.709	17.366	51.212	11.298	19.274	13.324	28.664	24.441	10.998	3.967	25.139	14.229	24.972	16.279	0.821	0.010	0.627	-0.812	-0.194	0.617	19	chr2R;start=16831447;+
CATCTTACCGGGCAGCATTAG	miRNA	dme-mir-8		nuclear	43.261	45.492	36.985	13.942	21.461	33.463	11.979	4.635	6.549	36.980	30.788	21.254	50.060	18.000	25.265	22.151	22.026	31.039	11.685	13.225	32.228	18.721	29.073	20.025	0.784	0.149	0.687	-0.635	-0.097	0.538	21	chr2R;start=16831447;+
CATCTTACCGGGCAGCATTAGA	miRNA	dme-mir-8		nuclear	181.695	166.146	159.281	56.930	99.663	141.676	73.205	23.058	34.383	170.439	143.781	89.683	216.541	75.639	114.605	82.110	116.165	158.492	56.134	53.229	132.743	88.553	128.050	93.226	0.584	0.052	0.510	-0.532	-0.074	0.458	22	chr2R;start=16831447;+
TCGGTGGGACTTTCGTCCGTT	miRNA	dme-mir-278		nuclear	46.145	44.413	56.710	42.656	52.677	31.898	25.289	11.410	15.463	52.151	43.007	43.286	52.530	39.830	30.474	83.608	32.285	30.289	32.764	36.698	48.520	27.242	41.826	43.129	0.833	0.214	0.170	-0.619	-0.663	-0.044	21	chr2R;start=15657122;+
TCGGTGGGACTTTCGTCCGTTT	miRNA	dme-mir-278		nuclear	86.315	72.284	75.572	88.631	84.380	57.658	56.169	22.820	29.653	85.812	66.971	90.979	78.054	74.873	59.126	114.420	57.026	45.883	63.466	102.821	81.437	50.422	74.001	76.723	0.692	0.138	0.086	-0.553	-0.606	-0.052	22	chr2R;start=15657122;+
CCGGATGATGGTTCACAACGACC	miRNA	dme-mir-278		nuclear	154.091	75.701	41.053	58.424	127.302	46.945	78.796	5.705	30.927	118.288	57.449	175.478	62.739	48.256	118.512	58.126	32.888	37.486	16.267	115.054	91.314	56.132	92.487	51.964	0.702	-0.018	0.813	-0.720	0.111	0.832	23	chr2R;start=15657083;+
TGGACGGAGAACTGATAAG	miRNA	dme-mir-184		nuclear	28.222	30.748	35.629	28.216	17.884	24.435	2.396	4.160	24.014	36.980	18.250	15.552	23.054	20.107	13.023	33.976	22.630	25.491	16.497	8.265	28.140	18.397	17.997	21.372	0.613	0.645	0.397	0.032	-0.216	-0.248	19	chr2R;start=13329423;-
TGGACGGAGAACTGATAAGG	miRNA	dme-mir-184		nuclear	69.217	64.013	110.092	95.768	43.572	87.028	12.245	10.578	37.294	84.627	63.321	42.509	65.374	50.554	46.102	84.774	38.319	64.626	31.389	20.498	76.532	46.355	53.572	47.921	0.723	0.515	0.675	-0.209	-0.048	0.161	20	chr2R;start=13329422;-
TGGACGGAGAACTGATAAGGG	miRNA	dme-mir-184		nuclear	53.973	57.000	125.255	88.963	50.401	92.084	11.447	12.004	15.827	92.924	81.413	47.693	74.596	72.767	32.819	96.933	51.294	81.270	39.179	21.821	75.119	44.857	61.857	58.099	0.744	0.280	0.371	-0.464	-0.373	0.090	21	chr2R;start=13329421;-
TGGACGGAGAACTGATAAGGGC	miRNA	dme-mir-184		nuclear	281.401	244.544	432.230	283.820	275.253	286.242	96.365	50.752	115.885	539.764	233.605	215.136	275.822	234.003	137.005	336.599	157.200	284.296	97.605	88.605	303.449	217.801	219.114	192.861	0.478	0.470	0.654	-0.009	0.175	0.184	22	chr2R;start=13329420;-
TGGACGGAGAACTGATAAGGGCT	miRNA	dme-mir-184		nuclear	6.180	8.811	24.780	10.788	6.828	13.361	2.130	3.090	1.637	12.327	10.950	15.293	14.985	8.043	5.991	14.656	10.560	11.996	5.499	4.959	11.478	6.509	11.052	9.534	0.818	0.054	0.268	-0.764	-0.551	0.213	23	chr2R;start=13329419;-
CTGTCATGGAATTGCTCTCTT	miRNA	dme-mir-281-1		nuclear	10.300	32.905	5.671	10.291	5.203	3.250	11.180	2.377	138.625	9.719	5.713	20.995	6.257	5.553	13.284	2.998	12.974	5.998	8.707	2.314	12.874	33.030	10.361	6.598	-1.359	0.313	0.964	1.673	2.324	0.651	21	chr2R;start=12170166;-|chr2R;start=12170386;-
CTGTCATGGAATTGCTCTCTTTG	miRNA	dme-mir-281-1		nuclear	10.712	23.375	6.781	11.120	9.430	5.657	11.180	3.209	213.759	17.542	13.331	25.402	8.728	6.128	15.628	7.495	8.147	8.697	7.790	7.935	12.284	50.270	13.843	8.013	-2.033	-0.172	0.616	1.861	2.649	0.789	23	chr2R;start=12170164;-|chr2R;start=12170384;-
GTGTGATTTGTAGCAAAGTGAT	miRNA	dme-mir-988		nuclear	80.135	49.268	33.903	50.789	46.011	31.658	59.629	5.349	20.193	97.665	23.329	88.646	39.521	31.213	69.544	37.141	16.293	18.143	8.477	58.519	52.021	42.899	50.451	27.715	0.278	0.044	0.908	-0.234	0.630	0.864	22	chr2R;start=12158924;-
TTTGTTCGTTTGGCTTAAGT	miRNA	dme-mir-375		nuclear	43.879	7.732	39.204	29.544	13.494	15.528	24.491	7.250	7.459	23.231	6.507	81.907	12.844	10.915	21.358	9.993	12.371	9.447	23.599	18.184	26.771	15.592	26.706	14.719	0.780	0.003	0.863	-0.776	0.083	0.860	20	chr2L;start=857596;+
TTTGTTCGTTTGGCTTAAGTT	miRNA	dme-mir-375		nuclear	401.295	91.884	388.957	287.139	116.409	133.010	248.100	88.667	86.413	190.115	66.177	713.318	110.494	86.937	183.368	116.752	192.803	100.313	284.794	210.601	257.137	149.261	232.059	181.053	0.785	0.148	0.506	-0.637	-0.279	0.358	21	chr2L;start=857596;+
TTTGTTCGTTTGGCTTAAGTTA	miRNA	dme-mir-375		nuclear	83.019	16.183	72.120	54.274	33.655	27.204	40.196	14.738	19.830	40.536	11.585	102.125	19.925	10.915	26.047	19.986	21.121	21.442	45.824	47.939	51.850	28.501	34.119	31.262	0.863	0.604	0.730	-0.260	-0.133	0.126	22	chr2L;start=857596;+
CGGCACATGTTGAAGTACACT	miRNA	dme-mir-305		nuclear	43.673	67.969	38.834	42.490	59.343	22.991	44.189	7.607	22.013	77.041	27.614	35.770	41.497	37.149	40.893	36.974	24.440	25.191	14.434	32.731	50.462	34.768	36.585	26.754	0.537	0.464	0.915	-0.073	0.378	0.451	21	chr2L;start=7426017;+
CGGCACATGTTGAAGTACACTC	miRNA	dme-mir-305		nuclear	189.111	116.338	73.846	102.739	156.080	62.834	100.092	14.382	52.576	230.650	65.543	110.678	83.158	71.809	125.024	98.931	37.716	54.130	29.556	146.793	127.623	92.107	91.242	73.425	0.471	0.484	0.798	0.014	0.327	0.313	22	chr2L;start=7426017;+
CGGCACATGTTGAAGTACACTCA	miRNA	dme-mir-305		nuclear	750.471	396.304	292.180	410.626	624.968	295.269	421.930	52.653	167.551	858.123	291.213	358.214	340.044	295.663	577.973	330.104	133.061	255.657	121.433	611.967	494.910	359.105	372.621	290.444	0.463	0.409	0.769	-0.053	0.306	0.359	23	chr2L;start=7426017;+
ATTGTACTTCATCAGGTGCTCTG	miRNA	dme-mir-305		nuclear	37.287	18.880	18.862	27.884	45.686	19.139	8.785	2.021	10.006	42.195	20.472	20.218	16.796	18.766	29.433	29.313	7.845	16.344	11.227	33.723	29.720	16.429	21.137	19.690	0.855	0.492	0.594	-0.364	-0.261	0.102	23	chr2L;start=7425979;+
ATTGTACTTCATCAGGTGCTCTGG	miRNA	dme-mir-305		nuclear	104.650	57.899	113.174	135.603	147.137	100.991	46.585	17.591	32.382	174.232	90.141	107.309	80.030	117.576	78.400	164.719	33.793	89.817	81.795	152.083	111.693	74.356	94.691	104.441	0.587	0.238	0.097	-0.349	-0.490	-0.141	24	chr2L;start=7425979;+
TCAGGTACCTGAAGTAGCGCG	miRNA	dme-mir-275		nuclear	14.214	11.508	11.712	11.452	21.298	9.509	5.856	12.480	12.189	16.356	8.411	4.666	7.739	10.532	8.595	11.159	11.767	8.097	7.790	45.625	14.037	11.278	7.989	16.888	0.316	0.813	-0.267	0.498	-0.582	-1.080	21	chr2L;start=7425853;+
TCAGGTACCTGAAGTAGCGCGC	miRNA	dme-mir-275		nuclear	42.437	33.085	39.697	41.660	47.962	28.648	15.706	23.415	18.738	52.151	26.820	24.365	38.697	33.894	23.181	33.144	23.233	26.540	22.683	72.405	40.968	27.732	29.392	35.601	0.563	0.479	0.203	-0.084	-0.360	-0.277	22	chr2L;start=7425853;+
TCAGGTACCTGAAGTAGCGCGCG	miRNA	dme-mir-275		nuclear	155.121	81.814	115.639	119.669	155.429	111.704	61.493	35.538	34.201	182.529	100.456	63.504	93.533	99.959	73.712	98.265	60.647	86.818	79.046	140.842	125.534	85.093	86.233	93.124	0.561	0.542	0.431	-0.019	-0.130	-0.111	23	chr2L;start=7425853;+
CGCGCTAATCAGTGACCGGGGCT	miRNA	dme-mir-275		nuclear	47.999	35.243	18.616	12.116	26.989	24.676	35.671	6.537	9.096	33.898	25.233	19.181	26.677	13.213	26.307	12.824	27.155	16.644	8.477	17.853	28.193	21.976	22.122	16.591	0.359	0.350	0.765	-0.010	0.406	0.415	23	chr2L;start=7425814;+
GGGGTAAAACTGTACGTTATATG	miRNA	dme-mir-965		nuclear	76.427	38.120	36.245	61.909	54.790	38.278	33.808	5.943	17.646	109.517	35.390	44.842	33.757	42.894	83.609	50.132	12.673	23.841	13.060	77.033	53.498	41.038	48.098	35.348	0.383	0.154	0.598	-0.229	0.215	0.444	23	chr2L;start=243096;-
TGGAATGTAAAGAAGTAT	miRNA	dme-mir-1		nuclear	7.210	11.148	15.903	8.133	5.853	10.833	5.324	1.545	0.364	17.542	9.681	20.477	16.138	7.277	4.167	12.658	7.241	10.946	3.208	2.645	9.650	7.122	11.548	7.340	0.438	-0.259	0.395	-0.697	-0.043	0.654	18	chr2L;start=20487496;+
TGGAATGTAAAGAAGTATG	miRNA	dme-mir-1		nuclear	13.596	13.126	21.451	21.909	11.218	16.972	2.662	1.664	0.546	21.809	11.902	12.960	15.479	16.468	9.116	25.815	4.526	15.444	9.165	5.951	16.260	8.731	13.185	12.180	0.897	0.302	0.417	-0.595	-0.480	0.114	19	chr2L;start=20487496;+
TGGAATGTAAAGAAGTATGG	miRNA	dme-mir-1		nuclear	248.440	254.433	622.825	361.829	238.834	419.733	72.407	42.907	18.738	589.308	300.417	331.257	370.672	362.110	148.726	505.815	90.216	390.607	129.452	90.919	345.272	228.619	302.637	241.402	0.595	0.190	0.516	-0.405	-0.078	0.326	20	chr2L;start=20487496;+
TGGAATGTAAAGAAGTATGGA	miRNA	dme-mir-1		nuclear	165.627	167.764	353.452	172.284	116.409	189.704	40.995	21.870	11.097	261.230	140.131	271.382	228.891	179.045	76.056	275.142	42.845	211.273	74.922	53.229	195.107	104.979	179.101	131.482	0.894	0.123	0.569	-0.771	-0.325	0.446	21	chr2L;start=20487496;+
TGGAATGTAAAGAAGTATGGAG	miRNA	dme-mir-1		nuclear	1041.348	1230.450	2955.706	1607.981	1089.793	1980.340	306.398	200.986	100.057	2808.338	1436.067	1573.084	1771.190	1675.168	654.029	2392.335	404.012	1806.540	615.871	359.708	1585.055	1079.224	1421.908	1115.693	0.555	0.157	0.507	-0.398	-0.048	0.350	22	chr2L;start=20487496;+
TGGAATGTAAAGAAGTATGGAGC	miRNA	dme-mir-1		nuclear	10.300	35.603	42.163	17.096	12.681	21.065	9.051	6.062	0.728	26.313	15.553	40.694	56.152	16.277	5.209	31.478	17.198	23.242	5.957	2.645	23.569	12.644	26.777	16.104	0.898	-0.184	0.549	-1.083	-0.349	0.734	23	chr2L;start=20487496;+
TCCCTGAGACCCTAACTTG	miRNA	dme-mir-125		nuclear	14.626	10.968	14.671	6.473	7.641	15.769	6.389	3.447	3.093	10.904	12.220	5.702	12.680	7.851	9.898	6.662	10.560	14.395	8.936	4.298	10.876	7.920	9.670	8.970	0.458	0.170	0.278	-0.288	-0.180	0.108	19	chr2L;start=18472343;+
TCCCTGAGACCCTAACTTGT	miRNA	dme-mir-125		nuclear	14.420	15.644	9.123	7.469	5.853	10.352	3.461	3.209	2.183	5.926	6.348	8.035	14.162	4.596	10.679	6.995	13.879	10.196	9.852	2.645	10.502	5.026	8.764	8.714	1.063	0.261	0.269	-0.802	-0.794	0.008	20	chr2L;start=18472343;+
TCCCTGAGACCCTAACTTGTG	miRNA	dme-mir-125		nuclear	23.484	22.656	29.588	22.573	19.347	28.167	7.454	3.922	4.730	28.446	25.551	16.589	20.913	22.979	17.451	29.979	9.957	22.192	14.664	18.184	23.530	14.544	20.697	18.995	0.694	0.185	0.309	-0.509	-0.385	0.124	21	chr2L;start=18472343;+
CTATACAATGTGCTAGCTTTCT	miRNA	dme-let-7		nuclear	32.137	35.603	16.520	20.249	41.784	11.917	36.470	2.853	14.554	40.299	14.918	49.248	25.853	15.128	38.028	21.818	11.767	7.647	5.270	31.408	29.258	21.218	28.635	15.582	0.464	0.031	0.909	-0.432	0.445	0.878	22	chr2L;start=18472082;+
TGAGGTAGTAGGTTGTAT	miRNA	dme-let-7		nuclear	88.788	99.076	118.228	120.831	106.980	105.565	64.421	26.505	23.832	198.411	122.357	47.952	159.895	113.363	67.721	174.046	79.052	78.871	87.065	103.152	106.780	83.747	102.258	104.437	0.351	0.062	0.032	-0.288	-0.319	-0.030	18	chr2L;start=18472044;+
TGAGGTAGTAGGTTGTATA	miRNA	dme-let-7		nuclear	12.154	8.631	10.972	13.942	10.080	13.963	7.454	2.139	1.637	17.542	7.459	8.813	10.539	10.724	6.772	13.657	6.035	9.596	9.394	11.902	11.156	8.547	8.861	10.117	0.384	0.332	0.141	-0.052	-0.243	-0.191	19	chr2L;start=18472044;+
TGAGGTAGTAGGTTGTATAG	miRNA	dme-let-7		nuclear	87.758	63.473	97.887	116.018	100.964	92.445	39.930	16.640	25.651	182.766	96.013	43.546	79.042	115.852	67.721	170.548	39.526	67.325	57.967	115.054	93.220	71.486	80.435	90.084	0.383	0.213	0.049	-0.170	-0.334	-0.163	20	chr2L;start=18472044;+
TGAGGTAGTAGGTTGTATAGT	miRNA	dme-let-7		nuclear	265.951	260.367	484.748	339.256	269.075	318.140	186.607	91.757	49.301	507.288	328.031	294.969	464.863	330.706	206.549	498.320	199.140	275.749	236.680	258.210	323.879	230.619	325.024	293.620	0.490	-0.005	0.142	-0.495	-0.348	0.147	21	chr2L;start=18472044;+
TGAGGTAGTAGGTTGTATAGTA	miRNA	dme-let-7		nuclear	51.913	38.300	66.943	53.278	64.058	45.621	22.361	12.242	15.100	99.087	45.705	55.210	59.281	40.979	45.321	65.121	20.216	38.686	19.246	49.592	54.898	38.882	49.299	38.572	0.498	0.155	0.509	-0.342	0.012	0.354	22	chr2L;start=18472044;+
AACCCGTAAATCCGAACTTGTG	miRNA	dme-mir-100		nuclear	64.273	48.729	57.327	55.436	67.472	58.621	29.815	9.390	12.189	78.464	48.721	46.915	58.952	54.001	49.749	54.296	20.517	40.035	32.077	61.164	58.647	37.695	51.667	41.618	0.638	0.183	0.495	-0.455	-0.143	0.312	22	chr2L;start=18471445;+
TCTTTGGTGATTTTAGCTGTAT	miRNA	dme-mir-9b		nuclear	18.540	15.823	17.260	12.116	14.307	11.315	11.979	4.517	5.640	18.727	15.711	25.142	18.114	12.064	5.209	16.322	13.578	11.396	10.081	16.531	15.609	10.435	15.248	13.581	0.581	0.034	0.201	-0.547	-0.380	0.167	22	chr2L;start=16698758;+
TCTTTGGTGATTTTAGCTGTATG	miRNA	dme-mir-9b		nuclear	99.706	61.316	100.969	81.163	82.592	74.148	35.937	16.402	20.375	119.948	83.000	69.206	81.841	94.405	54.177	103.761	37.716	64.326	65.299	70.751	85.149	53.362	76.526	68.371	0.674	0.154	0.317	-0.520	-0.358	0.163	23	chr2L;start=16698758;+
TCTTTGGTATTCTAGCTGTAG	miRNA	dme-mir-9c		nuclear	35.227	37.401	37.478	42.158	56.254	39.963	14.907	11.291	18.920	72.300	44.277	25.142	33.757	43.660	30.474	47.134	21.423	24.891	34.368	65.462	41.703	31.476	35.462	38.655	0.406	0.234	0.109	-0.172	-0.296	-0.124	21	chr2L;start=16697936;+
AATGGCACTGGAAGAATTCAC	miRNA	dme-mir-263a		nuclear	27.604	15.464	25.643	22.573	15.771	22.750	14.907	7.250	13.280	32.239	23.170	50.285	27.829	20.107	16.670	19.653	12.069	18.443	18.788	29.425	21.411	18.085	27.612	19.676	0.244	-0.367	0.122	-0.610	-0.122	0.489	21	chr2L;start=11953466;-
AATGGCACTGGAAGAATTCACG	miRNA	dme-mir-263a		nuclear	83.637	31.647	82.106	62.739	57.392	74.028	38.067	21.038	24.923	104.065	62.527	146.707	54.012	58.788	53.395	60.791	35.000	57.579	64.841	84.968	63.504	52.424	75.086	60.636	0.277	-0.242	0.067	-0.518	-0.210	0.308	22	chr2L;start=11953465;-
AATGGCACTGGAAGAATTCACGG	miRNA	dme-mir-263a		nuclear	92.084	37.940	123.283	90.955	64.058	84.621	46.319	21.513	25.105	135.356	66.495	90.979	65.539	64.341	62.251	85.274	41.940	65.676	77.900	122.658	81.664	62.583	69.921	78.690	0.384	0.224	0.054	-0.160	-0.330	-0.170	23	chr2L;start=11953464;-
AATGGCACTGGAAGAATTCACGGG	miRNA	dme-mir-263a		nuclear	136.580	36.861	100.476	99.586	75.926	122.176	65.486	26.267	21.467	117.103	71.415	191.808	71.631	63.767	83.089	86.939	37.414	66.876	66.674	141.172	89.886	70.500	96.342	79.815	0.350	-0.100	0.171	-0.451	-0.179	0.272	24	chr2L;start=11953463;-
GAAATATGATGATCAAGTAAAAGCTGCT	Mt_tRNA	SerGCT	5'-half	mito	3.708	8.271	5.548	10.622	9.918	13.000	3.993	10.222	6.731	7.586	6.507	6.221	9.551	7.277	6.512	11.659	5.431	6.748	20.850	14.547	7.613	8.306	7.213	11.847	-0.126	0.078	-0.638	0.204	-0.512	-0.716	28	chrM;start=6191;+	mt-tRNA-Ser-GCT (FlyBase FBtr0100874 FBgn0013705: mitochondrion_genome_4)
GAAATATGATGATCAAGTAAAAGCTGCTAAC	Mt_tRNA	SerGCT	5'-half	mito	6.180	6.653	6.411	13.112	11.381	13.602	4.259	3.566	2.911	4.741	3.809	6.480	4.611	4.596	4.688	12.991	4.526	8.247	12.143	10.910	8.747	5.816	4.837	9.763	0.589	0.855	-0.159	0.266	-0.747	-1.013	31	chrM;start=6191;+	mt-tRNA-Ser-GCT (FlyBase FBtr0100874 FBgn0013705: mitochondrion_genome_4)
GAAATATGATGATCAAGTAAAAGCTGCTAACT	Mt_tRNA	SerGCT	5'-half	mito	6.592	9.890	9.986	7.469	12.844	9.750	5.856	10.459	6.549	10.904	7.618	9.850	12.844	7.660	6.512	11.492	8.147	7.497	10.081	23.474	9.356	8.704	8.897	12.138	0.104	0.073	-0.376	-0.032	-0.480	-0.448	32	chrM;start=6191;+	mt-tRNA-Ser-GCT (FlyBase FBtr0100874 FBgn0013705: mitochondrion_genome_4)
GAAATATGATGATCAAGTAAAAGCTGCTAACTTT	Mt_tRNA	SerGCT	5'-half	mito	6.798	7.192	8.507	7.635	9.105	7.463	11.979	15.095	8.732	9.245	8.094	10.627	7.904	7.851	7.814	11.492	7.845	8.397	8.477	30.086	7.847	10.503	8.458	13.259	-0.421	-0.108	-0.757	0.312	-0.336	-0.649	34	chrM;start=6191;+	mt-tRNA-Ser-GCT (FlyBase FBtr0100874 FBgn0013705: mitochondrion_genome_4)
TCCAATCATAAGGTCTATTA	Mt_tRNA	GlyTCC	i'-tRF	mito	3.708	5.394	2.096	6.141	7.479	5.778	10.914	1.307	1.637	9.719	14.124	1.814	5.763	13.979	5.470	7.495	16.897	3.449	14.664	6.282	4.964	5.871	8.230	9.757	-0.242	-0.730	-0.975	-0.487	-0.733	-0.246	20	chrM;start=5572;+	mt-tRNA-Gly-TCC (FlyBase FBtr0100869 FBgn0013694: mitochondrion_genome_8)
TCCAATCATAAGGTCTATTAATT	Mt_tRNA	GlyTCC	i'-tRF	mito	14.626	24.275	15.287	29.212	26.176	29.852	74.536	7.131	8.914	49.544	74.112	10.627	39.521	64.916	17.972	29.979	106.510	14.095	49.490	22.151	21.915	33.996	41.430	44.445	-0.633	-0.919	-1.020	-0.285	-0.387	-0.101	23	chrM;start=5572;+	mt-tRNA-Gly-TCC (FlyBase FBtr0100869 FBgn0013694: mitochondrion_genome_8)
TCCAATCATAAGGTCTATTAATTA	Mt_tRNA	GlyTCC	i'-tRF	mito	12.978	19.420	10.479	20.747	20.323	21.667	43.391	5.111	11.097	42.669	73.478	4.666	26.347	36.192	19.535	23.484	75.733	11.546	33.910	21.159	16.789	24.787	32.043	33.166	-0.562	-0.932	-0.982	-0.370	-0.420	-0.050	24	chrM;start=5572;+	mt-tRNA-Gly-TCC (FlyBase FBtr0100869 FBgn0013694: mitochondrion_genome_8)
TCCAATCATAAGGTCTATTAATTAAT	Mt_tRNA	GlyTCC	i'-tRF	mito	13.390	27.691	15.287	36.847	22.924	34.787	59.629	8.439	8.368	65.663	90.935	7.776	43.308	57.447	22.921	31.978	77.242	19.343	45.595	28.433	23.228	35.377	44.477	40.518	-0.607	-0.937	-0.803	-0.330	-0.196	0.135	26	chrM;start=5572;+	mt-tRNA-Gly-TCC (FlyBase FBtr0100869 FBgn0013694: mitochondrion_genome_8)
TCCAATCATAAGGTCTATTAATTAATA	Mt_tRNA	GlyTCC	i'-tRF	mito	11.124	12.407	12.575	24.399	15.283	27.685	29.016	2.853	6.185	46.462	62.845	4.925	19.266	39.256	16.409	20.652	40.130	12.296	28.640	24.135	15.157	22.440	28.540	25.170	-0.566	-0.913	-0.732	-0.347	-0.166	0.181	27	chrM;start=5572;+	mt-tRNA-Gly-TCC (FlyBase FBtr0100869 FBgn0013694: mitochondrion_genome_8)
TTCCAATCATAAGGTCTATTAATT	Mt_tRNA	GlyTCC	i'-tRF	mito	6.180	11.508	5.548	11.120	10.405	17.093	33.808	2.615	6.185	28.920	36.659	3.629	16.796	26.426	10.679	11.492	47.975	5.548	24.974	11.241	8.952	17.724	18.838	20.246	-0.985	-1.073	-1.177	-0.088	-0.192	-0.104	24	chrM;start=5571;+	mt-tRNA-Gly-TCC (FlyBase FBtr0100869 FBgn0013694: mitochondrion_genome_8)
TTCCAATCATAAGGTCTATTAATTA	Mt_tRNA	GlyTCC	i'-tRF	mito	5.974	14.025	8.013	18.091	15.283	18.537	24.224	2.139	6.185	22.520	47.768	2.333	15.479	36.383	10.940	20.985	45.561	8.247	25.203	10.249	12.277	14.721	22.581	22.049	-0.262	-0.879	-0.845	-0.617	-0.583	0.034	25	chrM;start=5571;+	mt-tRNA-Gly-TCC (FlyBase FBtr0100869 FBgn0013694: mitochondrion_genome_8)
TTCCAATCATAAGGTCTATTAATTAAT	Mt_tRNA	GlyTCC	i'-tRF	mito	7.828	14.924	9.000	16.930	11.218	17.574	34.606	6.062	4.912	39.587	52.847	4.925	25.524	34.851	10.679	20.652	48.276	9.297	30.473	13.555	11.980	20.548	25.765	24.451	-0.778	-1.105	-1.029	-0.326	-0.251	0.076	27	chrM;start=5571;+	mt-tRNA-Gly-TCC (FlyBase FBtr0100869 FBgn0013694: mitochondrion_genome_8)
TTCCAATCATAAGGTCTATTAATTAATA	Mt_tRNA	GlyTCC	i'-tRF	mito	5.356	7.013	4.315	8.465	6.016	11.796	12.245	2.139	2.365	15.171	30.946	1.555	6.751	16.468	6.512	8.328	15.388	6.148	9.394	11.241	6.233	8.743	12.447	10.100	-0.488	-0.998	-0.696	-0.509	-0.208	0.301	28	chrM;start=5571;+	mt-tRNA-Gly-TCC (FlyBase FBtr0100869 FBgn0013694: mitochondrion_genome_8)
CTTCCAATCATAAGGTCTA	Mt_tRNA	GlyTCC	i'-tRF	mito	5.356	5.754	3.082	9.461	8.454	8.907	18.900	2.377	3.820	17.779	25.868	2.074	9.551	21.447	5.991	7.828	29.267	3.749	16.038	11.902	6.421	10.357	12.986	13.757	-0.690	-1.016	-1.099	-0.326	-0.410	-0.083	19	chrM;start=5570;+	mt-tRNA-Gly-TCC (FlyBase FBtr0100869 FBgn0013694: mitochondrion_genome_8)
CTTCCAATCATAAGGTCTATT	Mt_tRNA	GlyTCC	i'-tRF	mito	4.532	6.473	4.438	8.133	4.715	8.065	19.167	2.021	1.637	12.090	19.520	3.629	10.704	14.362	7.033	7.828	21.423	3.899	13.289	9.257	5.658	8.596	11.049	11.139	-0.603	-0.966	-0.977	-0.362	-0.374	-0.012	21	chrM;start=5570;+	mt-tRNA-Gly-TCC (FlyBase FBtr0100869 FBgn0013694: mitochondrion_genome_8)
CTTCCAATCATAAGGTCTATTA	Mt_tRNA	GlyTCC	i'-tRF	mito	10.094	19.599	13.191	33.195	23.575	35.028	71.608	5.943	11.643	53.573	81.413	9.590	32.275	63.384	28.912	35.475	95.044	17.993	43.762	30.417	19.931	35.559	43.115	44.538	-0.835	-1.113	-1.160	-0.278	-0.325	-0.047	22	chrM;start=5570;+	mt-tRNA-Gly-TCC (FlyBase FBtr0100869 FBgn0013694: mitochondrion_genome_8)
CTTCCAATCATAAGGTCTATTAA	Mt_tRNA	GlyTCC	i'-tRF	mito	11.948	17.981	9.616	23.569	13.982	24.315	34.340	3.566	5.458	40.299	59.988	6.480	18.937	42.511	14.586	23.317	62.156	8.847	34.826	14.547	15.419	21.595	28.500	28.739	-0.486	-0.886	-0.898	-0.400	-0.412	-0.012	23	chrM;start=5570;+	mt-tRNA-Gly-TCC (FlyBase FBtr0100869 FBgn0013694: mitochondrion_genome_8)
CTTCCAATCATAAGGTCTATTAAT	Mt_tRNA	GlyTCC	i'-tRF	mito	4.738	8.811	5.055	9.793	8.129	9.991	18.368	4.160	3.093	14.223	23.964	2.333	12.021	22.405	7.293	8.661	41.035	4.948	15.122	8.927	7.305	9.967	13.603	15.738	-0.448	-0.897	-1.107	-0.449	-0.659	-0.210	24	chrM;start=5570;+	mt-tRNA-Gly-TCC (FlyBase FBtr0100869 FBgn0013694: mitochondrion_genome_8)
CTTCCAATCATAAGGTCTATTAATT	Mt_tRNA	GlyTCC	i'-tRF	mito	21.424	43.155	24.533	56.432	34.142	59.584	115.265	14.382	14.736	87.946	158.382	15.811	61.916	115.852	36.465	53.296	180.433	31.488	81.795	44.633	35.937	58.382	77.685	78.329	-0.700	-1.112	-1.124	-0.412	-0.424	-0.012	25	chrM;start=5570;+	mt-tRNA-Gly-TCC (FlyBase FBtr0100869 FBgn0013694: mitochondrion_genome_8)
CTTCCAATCATAAGGTCTATTAATTA	Mt_tRNA	GlyTCC	i'-tRF	mito	45.115	71.565	45.122	116.847	62.920	113.149	166.642	19.492	32.564	188.929	314.224	22.810	103.248	203.938	82.828	116.919	250.433	53.830	149.385	78.356	68.314	104.155	145.410	129.785	-0.608	-1.090	-0.926	-0.481	-0.317	0.164	26	chrM;start=5570;+	mt-tRNA-Gly-TCC (FlyBase FBtr0100869 FBgn0013694: mitochondrion_genome_8)
CTTCCAATCATAAGGTCTATTAATTAA	Mt_tRNA	GlyTCC	i'-tRF	mito	19.776	23.735	17.383	40.830	24.062	44.176	55.370	9.390	9.642	62.344	117.279	8.035	32.934	69.894	31.777	41.971	95.044	18.293	54.530	33.061	25.157	36.184	51.984	48.580	-0.524	-1.047	-0.949	-0.523	-0.425	0.098	27	chrM;start=5570;+	mt-tRNA-Gly-TCC (FlyBase FBtr0100869 FBgn0013694: mitochondrion_genome_8)
CTTCCAATCATAAGGTCTATTAATTAAT	Mt_tRNA	GlyTCC	i'-tRF	mito	20.600	45.312	29.588	69.378	35.931	73.787	104.883	20.919	20.193	104.776	182.980	13.997	61.751	132.512	38.028	62.290	148.751	30.139	90.502	53.560	40.162	64.912	85.854	77.048	-0.693	-1.096	-0.940	-0.403	-0.247	0.156	28	chrM;start=5570;+	mt-tRNA-Gly-TCC (FlyBase FBtr0100869 FBgn0013694: mitochondrion_genome_8)
CTTCCAATCATAAGGTCTATTAATTAATA	Mt_tRNA	GlyTCC	i'-tRF	mito	24.720	35.423	29.834	73.694	42.597	79.806	75.335	12.242	20.193	126.822	227.733	14.256	64.386	120.640	52.875	66.121	105.604	37.186	98.292	60.833	41.254	62.880	95.978	73.607	-0.608	-1.218	-0.835	-0.610	-0.227	0.383	29	chrM;start=5570;+	mt-tRNA-Gly-TCC (FlyBase FBtr0100869 FBgn0013694: mitochondrion_genome_8)
CTTCCAATCATAAGGTCTATTAATTAATAG	Mt_tRNA	GlyTCC	i'-tRF	mito	4.532	11.148	8.753	22.573	7.967	27.685	14.907	3.090	2.911	35.558	56.973	4.925	15.808	38.681	11.460	20.153	23.836	11.396	21.308	18.845	10.995	16.830	25.570	19.108	-0.614	-1.218	-0.797	-0.603	-0.183	0.420	30	chrM;start=5570;+	mt-tRNA-Gly-TCC (FlyBase FBtr0100869 FBgn0013694: mitochondrion_genome_8)
CTTCCAATCATAAGGTCTATTAATTAATAGT	Mt_tRNA	GlyTCC	i'-tRF	mito	7.622	17.622	12.575	23.403	10.080	24.195	35.405	5.230	4.548	34.372	53.164	5.184	23.054	36.575	9.637	15.656	37.716	11.696	26.349	11.902	14.260	20.750	25.523	20.664	-0.541	-0.840	-0.535	-0.299	0.006	0.305	31	chrM;start=5570;+	mt-tRNA-Gly-TCC (FlyBase FBtr0100869 FBgn0013694: mitochondrion_genome_8)
CTTCCAATCATAAGGTCTATTAATTAATAGTA	Mt_tRNA	GlyTCC	i'-tRF	mito	3.502	3.596	4.315	12.448	4.552	8.907	9.317	1.902	2.547	18.727	23.011	2.592	5.928	23.362	5.991	7.994	11.767	4.348	14.434	11.241	5.683	8.280	12.177	9.957	-0.543	-1.099	-0.809	-0.556	-0.266	0.290	32	chrM;start=5570;+	mt-tRNA-Gly-TCC (FlyBase FBtr0100869 FBgn0013694: mitochondrion_genome_8)
TATATTTGACTTCCAATC	Mt_tRNA	GlyTCC	i'-tRF	mito	19.364	23.196	16.520	26.058	39.020	24.195	43.391	3.922	14.372	36.980	74.906	5.702	24.371	50.745	29.693	19.986	81.466	10.496	39.638	42.980	24.832	24.572	37.084	38.913	0.015	-0.579	-0.648	-0.594	-0.663	-0.069	18	chrM;start=5561;+	mt-tRNA-Gly-TCC (FlyBase FBtr0100869 FBgn0013694: mitochondrion_genome_8)
GTATATTTGACTTCCAATC	Mt_tRNA	GlyTCC	i'-tRF	mito	7.004	10.968	5.794	11.618	14.632	8.426	22.361	2.258	7.459	16.594	27.772	1.814	5.928	25.851	13.544	9.327	22.630	3.449	22.225	15.539	10.004	11.420	14.982	14.634	-0.191	-0.583	-0.549	-0.392	-0.358	0.034	19	chrM;start=5560;+	mt-tRNA-Gly-TCC (FlyBase FBtr0100869 FBgn0013694: mitochondrion_genome_8)
AGTATATTTGACTTCCAATC	Mt_tRNA	GlyTCC	i'-tRF	mito	30.901	39.918	23.054	46.639	61.944	47.426	93.703	9.152	28.016	65.900	102.996	8.294	46.931	93.448	59.126	43.969	117.070	19.043	74.922	68.768	40.491	48.839	62.159	64.754	-0.270	-0.618	-0.677	-0.348	-0.407	-0.059	20	chrM;start=5559;+	mt-tRNA-Gly-TCC (FlyBase FBtr0100869 FBgn0013694: mitochondrion_genome_8)
AAGTATATTTGACTTCCAATC	Mt_tRNA	GlyTCC	i'-tRF	mito	19.364	25.353	12.945	22.905	34.468	22.750	40.995	3.803	14.736	40.062	58.877	4.925	26.183	45.192	30.735	26.981	58.535	9.596	43.074	44.302	23.007	24.469	33.182	36.498	-0.089	-0.528	-0.666	-0.439	-0.577	-0.137	21	chrM;start=5558;+	mt-tRNA-Gly-TCC (FlyBase FBtr0100869 FBgn0013694: mitochondrion_genome_8)
ATCTATATAGTATAAAAGTATATTTGACTTCCAATC	Mt_tRNA	GlyTCC	5'-half	mito	15.450	14.924	12.082	13.112	16.421	11.315	13.842	5.111	6.367	43.854	39.516	6.221	16.467	19.915	20.056	18.154	17.500	9.147	9.623	33.061	14.398	16.098	20.435	17.497	-0.161	-0.505	-0.281	-0.344	-0.120	0.224	36	chrM;start=5543;+	mt-tRNA-Gly-TCC (FlyBase FBtr0100869 FBgn0013694: mitochondrion_genome_8)
TAGGGTAAATCATGCAGTTTTCTG	Mt_tRNA	IleGAT	i'-tRF	mito	7.416	5.215	4.438	4.979	8.129	6.741	11.447	2.021	3.457	15.408	15.553	2.851	3.129	10.724	9.377	6.329	6.035	4.648	6.186	12.894	6.035	7.815	8.327	7.218	-0.373	-0.464	-0.258	-0.092	0.114	0.206	24	chrM;start=33;+	mt-tRNA-Ile-GAT (FlyBase FBtr0100854 FBgn0013696: mitochondrion_genome_11)
AAACTGCATGATTTACCCTATC	Mt_tRNA	IleGAT	i'-tRF	mito	8.240	7.372	6.041	6.639	10.405	6.500	12.245	2.971	5.640	14.223	20.631	1.555	10.539	12.638	11.460	8.661	26.552	3.149	12.143	12.894	7.740	8.316	11.365	12.680	-0.104	-0.554	-0.712	-0.451	-0.609	-0.158	22	chrM;start=31;-	mt-tRNA-Ile-GAT (FlyBase FBtr0100854 FBgn0013696: mitochondrion_genome_11)
AGAAAACTGCATGATTTACCCTATC	Mt_tRNA	IleGAT	i'-tRF	mito	5.562	8.991	4.068	4.481	4.552	4.213	11.713	1.902	3.275	12.327	18.726	0.518	6.257	8.043	11.200	5.163	14.181	2.999	9.165	9.918	5.531	6.686	8.949	8.285	-0.274	-0.694	-0.583	-0.421	-0.309	0.111	25	chrM;start=31;-	mt-tRNA-Ile-GAT (FlyBase FBtr0100854 FBgn0013696: mitochondrion_genome_11)
GAAAACTGCATGATTTACCCTATC	Mt_tRNA	IleGAT	i'-tRF	mito	4.944	10.968	4.315	6.805	7.804	5.778	11.180	2.496	4.366	12.327	20.790	2.074	8.563	9.575	9.898	6.329	19.009	4.049	10.310	11.902	6.967	7.229	10.180	10.320	-0.053	-0.547	-0.567	-0.494	-0.513	-0.020	24	chrM;start=31;-	mt-tRNA-Ile-GAT (FlyBase FBtr0100854 FBgn0013696: mitochondrion_genome_11)
CAGAAAACTGCATGATTTACCCTATCAAGGT	Mt_tRNA	IleGAT	i'-tRF	mito	6.180	10.789	6.287	6.141	8.454	5.657	13.310	2.971	2.547	19.912	22.377	1.296	10.868	13.213	7.814	7.328	20.216	4.348	4.811	12.233	7.570	8.880	11.114	9.787	-0.230	-0.554	-0.371	-0.324	-0.140	0.183	31	chrM;start=26;-	mt-tRNA-Ile-GAT (FlyBase FBtr0100854 FBgn0013696: mitochondrion_genome_11)
TAAGCTACTGGGTTCATA	Mt_tRNA	MetCAT	i'-tRF	mito	18.128	28.590	17.629	45.312	35.931	42.371	74.803	6.062	12.007	69.930	107.439	8.554	35.239	89.810	28.912	37.640	92.328	18.143	57.509	33.723	29.118	41.034	53.991	47.869	-0.495	-0.891	-0.717	-0.396	-0.222	0.174	18	chrM;start=187;+	mt-tRNA-Met-CAT (FlyBase FBtr0100856 FBgn0013700: mitochondrion_genome_2)
TAAGCTACTGGGTTCATAC	Mt_tRNA	MetCAT	i'-tRF	mito	6.180	13.126	4.068	11.286	11.381	11.676	20.498	2.971	3.457	13.749	26.820	1.814	9.880	27.383	10.679	9.993	25.043	5.098	22.912	6.943	9.208	10.470	15.315	13.998	-0.185	-0.734	-0.604	-0.549	-0.419	0.130	19	chrM;start=187;+	mt-tRNA-Met-CAT (FlyBase FBtr0100856 FBgn0013700: mitochondrion_genome_2)
TAAGCTACTGGGTTCATACC	Mt_tRNA	MetCAT	i'-tRF	mito	6.798	8.631	6.041	18.423	13.494	15.287	31.678	2.496	4.730	28.683	43.801	2.333	13.174	33.511	11.721	14.990	37.414	7.947	27.494	19.176	10.678	16.575	20.908	21.404	-0.634	-0.969	-1.003	-0.335	-0.369	-0.034	20	chrM;start=187;+	mt-tRNA-Met-CAT (FlyBase FBtr0100856 FBgn0013700: mitochondrion_genome_2)
TTAAGCTACTGGGTTCATA	Mt_tRNA	MetCAT	i'-tRF	mito	6.180	10.609	4.068	10.788	10.568	13.963	21.030	3.090	2.729	17.068	29.677	2.333	10.210	27.000	11.721	13.491	29.871	7.197	17.871	10.580	8.443	11.576	16.188	15.802	-0.455	-0.939	-0.904	-0.484	-0.449	0.035	19	chrM;start=186;+	mt-tRNA-Met-CAT (FlyBase FBtr0100856 FBgn0013700: mitochondrion_genome_2)
AATTAAGCTACTGGGTTC	Mt_tRNA	MetCAT	i'-tRF	mito	12.772	25.174	10.356	19.917	26.664	17.695	29.815	4.160	9.096	39.587	49.831	2.074	18.772	39.639	19.535	19.653	40.130	9.596	28.182	25.457	18.976	20.071	25.970	24.604	-0.081	-0.453	-0.375	-0.372	-0.294	0.078	18	chrM;start=184;+	mt-tRNA-Met-CAT (FlyBase FBtr0100856 FBgn0013700: mitochondrion_genome_2)
AATTAAGCTACTGGGTTCATA	Mt_tRNA	MetCAT	i'-tRF	mito	11.948	18.161	8.876	14.772	17.234	17.454	25.822	4.517	8.368	26.076	46.181	3.110	17.620	26.617	15.628	16.322	37.414	9.297	21.766	18.184	14.198	16.447	21.831	20.597	-0.212	-0.621	-0.537	-0.409	-0.325	0.084	21	chrM;start=184;+	mt-tRNA-Met-CAT (FlyBase FBtr0100856 FBgn0013700: mitochondrion_genome_2)
AATTAAGCTACTGGGTTCATACC	Mt_tRNA	MetCAT	i'-tRF	mito	3.708	7.912	3.698	7.137	5.690	6.861	13.842	1.783	4.548	12.801	22.377	1.555	6.916	13.979	7.293	7.994	16.293	3.449	8.707	7.935	5.629	7.967	10.424	8.876	-0.501	-0.889	-0.657	-0.388	-0.156	0.232	23	chrM;start=184;+	mt-tRNA-Met-CAT (FlyBase FBtr0100856 FBgn0013700: mitochondrion_genome_2)
TAATTAAGCTACTGGGTT	Mt_tRNA	MetCAT	i'-tRF	mito	9.476	16.003	5.055	10.954	15.771	13.000	21.829	5.467	6.549	18.727	27.772	3.629	12.680	22.213	13.284	14.323	33.190	6.897	24.516	14.216	11.452	13.114	15.915	18.629	-0.196	-0.475	-0.702	-0.279	-0.506	-0.227	18	chrM;start=183;+	mt-tRNA-Met-CAT (FlyBase FBtr0100856 FBgn0013700: mitochondrion_genome_2)
TAATTAAGCTACTGGGTTC	Mt_tRNA	MetCAT	i'-tRF	mito	18.128	31.827	13.068	26.888	31.216	22.028	43.125	5.230	14.918	39.350	57.290	4.666	22.066	48.256	22.661	27.647	53.406	11.096	32.764	31.739	24.225	24.930	30.988	31.330	-0.041	-0.355	-0.371	-0.314	-0.330	-0.016	19	chrM;start=183;+	mt-tRNA-Met-CAT (FlyBase FBtr0100856 FBgn0013700: mitochondrion_genome_2)
TAATTAAGCTACTGGGTTCA	Mt_tRNA	MetCAT	i'-tRF	mito	5.356	7.013	3.945	8.797	7.641	7.222	8.518	1.545	2.729	9.008	18.726	1.296	6.916	15.511	8.335	5.496	17.198	2.999	10.310	10.249	6.550	5.805	10.157	9.251	0.174	-0.633	-0.498	-0.807	-0.672	0.135	20	chrM;start=183;+	mt-tRNA-Met-CAT (FlyBase FBtr0100856 FBgn0013700: mitochondrion_genome_2)
TAATTAAGCTACTGGGTTCATA	Mt_tRNA	MetCAT	i'-tRF	mito	15.038	23.735	9.739	23.569	21.298	21.426	37.534	5.586	10.733	40.773	73.160	3.888	28.982	48.830	23.181	22.984	50.690	13.495	34.368	28.763	18.676	23.211	35.608	30.060	-0.314	-0.931	-0.687	-0.617	-0.373	0.244	22	chrM;start=183;+	mt-tRNA-Met-CAT (FlyBase FBtr0100856 FBgn0013700: mitochondrion_genome_2)
TAATTAAGCTACTGGGTTCATAC	Mt_tRNA	MetCAT	i'-tRF	mito	5.150	7.372	3.205	6.141	7.479	8.065	10.648	1.545	1.819	6.874	13.489	0.518	5.763	11.298	7.814	5.330	15.388	2.699	10.998	3.637	5.870	5.790	7.777	7.610	0.020	-0.406	-0.375	-0.425	-0.394	0.031	23	chrM;start=183;+	mt-tRNA-Met-CAT (FlyBase FBtr0100856 FBgn0013700: mitochondrion_genome_2)
TAATTAAGCTACTGGGTTCATACC	Mt_tRNA	MetCAT	i'-tRF	mito	6.180	7.372	5.794	8.631	8.129	7.583	15.173	1.783	4.002	17.542	23.170	1.814	9.386	13.596	4.167	8.328	15.992	3.299	12.372	9.918	7.221	9.217	10.427	9.982	-0.352	-0.530	-0.467	-0.178	-0.115	0.063	24	chrM;start=183;+	mt-tRNA-Met-CAT (FlyBase FBtr0100856 FBgn0013700: mitochondrion_genome_2)
AGATAAGCTAATTAAGCTACTGGG	Mt_tRNA	MetCAT	5'-tRF	mito	8.858	11.868	6.287	7.967	10.080	9.750	15.173	1.902	7.459	22.046	28.407	3.888	11.362	16.660	13.284	9.327	19.914	5.698	14.664	19.837	9.012	11.266	14.720	13.888	-0.322	-0.708	-0.624	-0.386	-0.302	0.084	24	chrM;start=175;+	mt-tRNA-Met-CAT (FlyBase FBtr0100856 FBgn0013700: mitochondrion_genome_2)
AAAAAGATAAGCTAATTAAGCTACTGG	Mt_tRNA	MetCAT	5'-half	mito	7.004	5.934	5.178	6.473	7.154	5.657	10.382	1.664	4.912	19.675	18.726	2.851	6.257	9.000	13.023	7.162	17.802	3.899	6.186	13.555	6.349	8.458	9.972	9.721	-0.414	-0.651	-0.615	-0.238	-0.201	0.037	27	chrM;start=171;+	mt-tRNA-Met-CAT (FlyBase FBtr0100856 FBgn0013700: mitochondrion_genome_2)
AAAAAGATAAGCTAATTAAGCTACTGGG	Mt_tRNA	MetCAT	5'-half	mito	53.561	69.048	42.533	51.951	64.708	65.843	93.437	18.660	33.656	152.186	176.315	22.810	67.350	102.065	86.735	65.621	110.734	40.935	57.738	114.723	56.360	72.756	91.055	77.950	-0.368	-0.692	-0.468	-0.324	-0.099	0.224	28	chrM;start=171;+	mt-tRNA-Met-CAT (FlyBase FBtr0100856 FBgn0013700: mitochondrion_genome_2)
AAAAAGATAAGCTAATTAAGCTACTGGGT	Mt_tRNA	MetCAT	5'-half	mito	10.300	18.880	10.232	14.108	11.869	11.315	26.088	4.398	5.822	28.920	29.042	5.702	17.126	20.490	17.972	12.158	34.095	6.148	14.893	29.755	13.078	15.308	18.066	19.410	-0.227	-0.466	-0.570	-0.239	-0.342	-0.103	29	chrM;start=171;+	mt-tRNA-Met-CAT (FlyBase FBtr0100856 FBgn0013700: mitochondrion_genome_2)
AAAAAGATAAGCTAATTAAGCTACTGGGTTC	Mt_tRNA	MetCAT	5'-half	mito	5.150	10.249	6.657	11.120	11.543	8.306	11.180	3.090	2.183	20.149	20.790	3.629	8.892	17.617	7.554	12.158	12.673	4.948	5.499	23.143	8.944	8.982	11.696	11.684	-0.006	-0.387	-0.386	-0.381	-0.379	0.001	31	chrM;start=171;+	mt-tRNA-Met-CAT (FlyBase FBtr0100856 FBgn0013700: mitochondrion_genome_2)
AAAAAGATAAGCTAATTAAGCTACTGGGTTCATA	Mt_tRNA	MetCAT	5'-half	mito	8.858	12.767	8.137	9.129	11.218	11.194	11.180	3.803	3.638	27.972	27.931	5.184	13.174	16.660	10.419	12.824	20.216	7.347	10.310	30.086	10.022	11.558	14.673	16.157	-0.206	-0.550	-0.689	-0.344	-0.483	-0.139	34	chrM;start=171;+	mt-tRNA-Met-CAT (FlyBase FBtr0100856 FBgn0013700: mitochondrion_genome_2)
AAAAAGATAAGCTAATTAAGCTACTGGGTTCATACC	Mt_tRNA	MetCAT	5'-half	mito	7.828	11.328	6.657	6.805	10.080	10.352	10.914	3.328	3.457	27.498	25.709	4.147	9.716	17.809	8.856	12.658	16.595	7.947	6.415	17.853	8.540	11.110	13.247	12.294	-0.380	-0.633	-0.526	-0.254	-0.146	0.108	36	chrM;start=171;+	mt-tRNA-Met-CAT (FlyBase FBtr0100856 FBgn0013700: mitochondrion_genome_2)
AAAAAGATAAGCTAATTAAGCTACTGGGTTCATACCC	Mt_tRNA	MetCAT	5'-half	mito	9.064	8.631	6.287	8.963	11.706	9.509	14.109	3.090	5.458	24.890	32.057	4.147	11.692	15.511	12.502	11.825	20.819	5.998	14.893	23.804	8.930	11.411	15.182	15.468	-0.354	-0.766	-0.792	-0.412	-0.439	-0.027	37	chrM;start=171;+	mt-tRNA-Met-CAT (FlyBase FBtr0100856 FBgn0013700: mitochondrion_genome_2)
AAAAAGATAAGCTAATTAAGCTACTGGGTTCATACCCC	Mt_tRNA	MetCAT	5'-half	mito	10.918	10.609	7.644	10.291	9.918	11.796	15.972	3.209	5.094	26.550	39.357	2.333	12.680	17.617	13.023	8.827	20.216	7.947	14.664	19.506	9.876	12.524	17.002	14.232	-0.343	-0.784	-0.527	-0.441	-0.184	0.257	38	chrM;start=171;+	mt-tRNA-Met-CAT (FlyBase FBtr0100856 FBgn0013700: mitochondrion_genome_2)
AAAAAGATAAGCTAATTAAGCTACTGGGTTCATACCCCATT	Mt_tRNA	MetCAT	5'-half	mito	21.012	42.435	15.903	24.731	26.664	31.176	54.039	12.242	13.462	63.767	87.284	6.739	41.003	42.703	32.037	28.147	73.923	18.893	26.807	41.657	26.149	34.937	41.953	37.886	-0.418	-0.682	-0.535	-0.264	-0.117	0.147	41	chrM;start=171;+	mt-tRNA-Met-CAT (FlyBase FBtr0100856 FBgn0013700: mitochondrion_genome_2)
CCTTAGTAAAACTTACTCCTTCAAAATTGCAGTTTG	Mt_tRNA	CysGCA	3'-half	mito	8.446	9.350	9.246	5.311	10.405	8.306	6.123	4.041	4.002	18.253	25.233	1.296	9.716	13.021	14.065	12.491	16.595	5.098	8.936	25.457	8.552	8.145	12.666	13.715	0.070	-0.567	-0.682	-0.637	-0.752	-0.115	36	chrM;start=1325;+	mt-tRNA-Cys-GCA (FlyBase FBtr0100859 FBgn0013690: mitochondrion_genome_22)
CCTTAGTAAAACTTACTCCTTCAAAATTGCAGTTTGA	Mt_tRNA	CysGCA	3'-half	mito	16.480	20.499	13.315	15.270	22.599	10.833	21.030	8.082	8.187	36.032	47.451	4.147	18.772	27.575	33.079	23.484	33.190	11.246	14.664	48.931	17.632	16.833	26.205	26.303	0.067	-0.572	-0.577	-0.639	-0.644	-0.005	37	chrM;start=1325;+	mt-tRNA-Cys-GCA (FlyBase FBtr0100859 FBgn0013690: mitochondrion_genome_22)
CCTTAGTAAAACTTACTCCTTCAAAATTGCAGTTTGATA	Mt_tRNA	CysGCA	3'-half	mito	13.390	12.047	11.835	9.129	14.307	10.833	16.238	6.775	8.005	30.817	43.325	5.702	13.174	20.681	19.274	15.822	18.707	7.797	15.580	36.037	12.142	14.534	20.431	18.789	-0.259	-0.751	-0.630	-0.491	-0.370	0.121	39	chrM;start=1325;+	mt-tRNA-Cys-GCA (FlyBase FBtr0100859 FBgn0013690: mitochondrion_genome_22)
AATTTCTTTATTTATAGCTTTGA	Mt_tRNA	TrpTCA	i'-tRF	mito	21.630	29.669	9.000	8.963	24.387	12.519	26.354	6.062	10.370	18.727	41.420	3.370	19.431	23.745	25.526	14.990	37.716	7.797	19.933	32.400	18.730	14.806	22.698	22.567	0.339	-0.277	-0.269	-0.616	-0.608	0.008	23	chrM;start=1294;-	mt-tRNA-Trp-TCA (FlyBase FBtr0100858 FBgn0013709: mitochondrion_genome_16)
AATTTCTTTATTTATAGCTTTGAA	Mt_tRNA	TrpTCA	i'-tRF	mito	18.746	24.454	11.219	9.959	23.249	15.167	22.361	5.349	10.733	30.817	40.786	2.074	15.973	18.958	29.693	12.658	33.190	7.647	18.559	31.078	17.525	16.885	21.497	20.626	0.054	-0.295	-0.235	-0.348	-0.289	0.060	24	chrM;start=1293;-	mt-tRNA-Trp-TCA (FlyBase FBtr0100858 FBgn0013709: mitochondrion_genome_16)
AATTTCTTTATTTATAGCTTTGAAG	Mt_tRNA	TrpTCA	i'-tRF	mito	13.596	10.789	5.671	6.639	12.681	7.583	14.375	2.734	6.003	16.356	22.535	1.037	7.739	13.213	18.233	9.327	14.181	5.398	10.310	17.853	9.875	9.410	12.551	11.414	0.070	-0.346	-0.209	-0.416	-0.278	0.137	25	chrM;start=1292;-	mt-tRNA-Trp-TCA (FlyBase FBtr0100858 FBgn0013709: mitochondrion_genome_16)
AATTTCTTTATTTATAGCTTTGAAGG	Mt_tRNA	TrpTCA	i'-tRF	mito	7.828	5.574	4.192	3.154	7.967	5.778	7.986	1.664	3.093	9.008	15.553	0.518	4.611	11.681	10.940	4.830	10.560	3.299	6.415	13.225	5.743	5.506	8.660	7.666	0.061	-0.593	-0.417	-0.654	-0.478	0.176	26	chrM;start=1291;-	mt-tRNA-Trp-TCA (FlyBase FBtr0100858 FBgn0013709: mitochondrion_genome_16)
AATTTCTTTATTTATAGCTTTGAAGGT	Mt_tRNA	TrpTCA	i'-tRF	mito	9.064	10.069	4.438	7.137	6.991	3.972	10.116	3.566	2.547	11.853	13.489	2.333	8.069	6.511	14.065	4.663	12.974	2.699	11.685	10.580	7.540	6.411	8.893	8.520	0.234	-0.238	-0.176	-0.472	-0.410	0.062	27	chrM;start=1290;-	mt-tRNA-Trp-TCA (FlyBase FBtr0100858 FBgn0013709: mitochondrion_genome_16)
CTTAAAGAAATTTCTTTATTTATAGCTTTGAAGGT	Mt_tRNA	TrpTCA	3'-tRF	mito	12.978	19.779	11.342	7.137	13.982	10.111	19.699	5.943	6.003	22.757	33.009	5.184	17.949	19.724	21.879	14.157	35.000	5.548	12.143	32.731	13.044	12.903	19.549	19.916	0.016	-0.584	-0.611	-0.599	-0.626	-0.027	35	chrM;start=1290;-	mt-tRNA-Trp-TCA (FlyBase FBtr0100858 FBgn0013709: mitochondrion_genome_16)
CTTAAAGAAATTTCTTTATTTATAGCTTTGAAGGTT	Mt_tRNA	TrpTCA	3'-tRF	mito	13.184	18.341	9.369	10.457	17.234	11.074	31.678	8.082	8.187	31.291	36.977	4.406	20.913	16.085	21.619	14.823	35.604	8.397	11.685	29.094	13.717	18.062	20.000	19.921	-0.397	-0.544	-0.538	-0.147	-0.141	0.006	36	chrM;start=1289;-	mt-tRNA-Trp-TCA (FlyBase FBtr0100858 FBgn0013709: mitochondrion_genome_16)
TTTCTTTATTTATAGCTTTGAAGGTT	Mt_tRNA	TrpTCA	i'-tRF	mito	4.532	11.148	6.041	4.481	7.641	5.657	13.044	2.853	3.820	8.771	13.807	1.037	8.233	12.064	11.460	6.329	20.216	2.249	8.019	12.563	6.769	6.829	9.320	9.875	-0.013	-0.461	-0.545	-0.449	-0.532	-0.083	26	chrM;start=1289;-	mt-tRNA-Trp-TCA (FlyBase FBtr0100858 FBgn0013709: mitochondrion_genome_16)
AGCCAATTGTGGAACTTTCTTGCTAAAATTTTA	no_anno			nuclear	20.188	21.218	27.985	2.324	8.292	1.324	15.440	24.722	7.459	12.090	26.979	5.443	10.210	6.319	8.595	16.155	22.931	11.396	3.666	9.918	16.001	12.207	11.509	12.813	0.391	0.475	0.321	0.085	-0.070	-0.155	33	chrX;start=23454702;-
GCCGCCGGCGGTGGTGGAGTGAGTAGAGCTCCGAGACCCC	no_anno			nuclear	14.008	17.622	5.178	9.129	13.820	11.435	15.173	5.230	6.185	18.016	28.407	2.333	10.868	15.894	20.316	9.993	28.664	6.148	20.162	23.804	11.951	11.208	15.564	17.754	0.093	-0.381	-0.571	-0.474	-0.664	-0.190	40	chr2L;start=22428441;-|chr2L;start=22507164;-|chr2L;start=22393041;-|chr2L;start=22476847;-|chr2L;start=22452393;-|chr2L;start=22410645;-|chr2L;start=22501185;-|chr2L;start=22490232;-|chr2L;start=22409242;-|chr2L;start=22425687;-|chr2L;start=22432583;-|chr2L;start=22470778;-|chr2L;start=22458437;-|chr2L;start=22443610;-|chr2L;start=22439480;-|chr2L;start=22438102;-|chr2L;start=22440857;-|chr2L;st…
CTTTGGTTGGATTGTAAC	piRNA			nuclear	63.243	53.404	19.972	18.257	55.278	9.389	47.916	31.259	215.396	21.809	33.168	11.405	6.587	14.170	32.298	28.980	24.138	9.147	6.874	30.747	42.031	65.154	19.526	19.977	-0.632	1.106	1.073	1.738	1.706	-0.033	18	chrX;start=6095363;-
ACTGGCACGGACTTGGGA	piRNA			nuclear	8.858	11.148	9.123	4.481	4.390	4.093	20.498	52.178	24.923	4.267	4.285	5.702	10.868	5.936	7.033	5.163	17.500	4.498	4.124	8.596	7.600	21.192	6.765	7.976	-1.479	0.168	-0.070	1.647	1.410	-0.238	18	chrX;start=23535174;-
GTTTATGTGCTCGTTCTA	piRNA			nuclear	43.879	60.237	34.889	11.286	26.989	9.509	41.527	21.275	25.469	22.283	30.946	11.146	31.781	19.341	20.316	35.975	74.225	22.192	22.683	16.861	35.456	24.013	22.706	34.387	0.562	0.643	0.044	0.081	-0.518	-0.599	18	chrX;start=23442122;+
ATGGTTTATGTGCTCGTTCTA	piRNA			nuclear	9.270	15.823	9.000	5.145	8.779	4.694	11.979	10.697	8.914	5.926	7.776	8.035	13.338	4.596	7.293	6.995	12.371	6.298	7.790	4.629	9.604	8.442	8.208	7.616	0.186	0.227	0.334	0.041	0.149	0.108	21	chrX;start=23442119;+
ATAACATGGTTTATGTGCTCGTTCTA	piRNA			nuclear	11.330	32.186	18.862	5.477	11.056	4.213	18.368	12.361	8.368	14.460	22.853	12.960	19.925	9.575	8.856	22.151	22.630	14.995	7.790	8.596	15.782	11.554	14.834	15.232	0.450	0.089	0.051	-0.360	-0.399	-0.038	26	chrX;start=23442114;+
ACGCGCATGAATGGATTAATG	piRNA			nuclear	15.450	11.688	2.466	6.805	3.902	4.454	18.900	2.258	10.552	13.986	20.472	0.778	4.281	2.489	18.754	8.827	15.086	1.949	7.790	166.630	8.062	10.030	9.355	40.056	-0.315	-0.215	-2.313	0.101	-1.998	-2.098	21	chrX;start=23353717;+|chrX;start=23406406;+
ATAATTTTGAACGAAAGGGAATACA	piRNA			nuclear	57.681	103.032	88.887	57.262	53.652	59.704	100.358	239.020	111.337	73.486	39.040	150.854	132.724	53.426	49.749	66.787	96.854	61.777	54.072	76.703	72.103	116.781	85.159	71.239	-0.696	-0.240	0.017	0.456	0.713	0.257	25	chrX;start=23278154;-
AGTAACTATGACTCTCTTAAGGA	piRNA			nuclear	7.210	7.552	4.192	1.992	3.577	2.769	15.706	104.356	50.211	4.504	1.904	2.592	5.599	2.106	4.428	4.497	13.276	1.949	2.291	16.861	4.904	35.509	3.326	7.775	-2.856	0.560	-0.665	3.416	2.191	-1.225	23	chrX;start=23201035;+
ATCCGACTGTTTAATTAA	piRNA			nuclear	9.476	5.934	2.342	6.805	5.528	5.657	13.842	1.426	5.640	11.853	13.172	0.518	5.105	5.170	12.242	3.164	25.647	7.197	14.205	4.959	6.017	7.684	7.241	11.035	-0.353	-0.267	-0.875	0.086	-0.522	-0.608	18	chrX;start=23200910;+
AATCCGACTGTTTAATTA	piRNA			nuclear	11.742	11.688	3.205	7.801	6.991	9.028	24.491	3.447	11.461	12.327	20.472	1.814	8.398	12.638	26.047	6.162	38.923	11.246	30.244	8.265	8.285	12.151	13.874	18.968	-0.552	-0.744	-1.195	-0.191	-0.643	-0.451	18	chrX;start=23200909;+
AATCCGACTGTTTAATTAA	piRNA			nuclear	8.240	7.013	1.726	11.120	6.178	5.657	21.030	1.545	8.550	9.245	14.759	1.037	8.069	12.064	16.409	5.330	37.414	5.698	18.100	8.265	6.855	9.206	10.468	14.961	-0.425	-0.611	-1.126	-0.185	-0.701	-0.515	19	chrX;start=23200909;+
AATCCGACTGTTTAATTAAA	piRNA			nuclear	6.798	5.394	2.096	5.145	5.365	3.491	13.576	2.377	6.367	6.400	10.315	1.296	4.446	7.468	11.981	3.831	26.552	5.548	16.726	7.935	4.960	6.442	7.101	12.118	-0.377	-0.518	-1.289	-0.141	-0.912	-0.771	20	chrX;start=23200909;+
GGAATCCGACTGTTTAAT	piRNA			nuclear	6.180	78.218	1.479	5.477	4.390	10.111	100.358	3.090	41.660	47.173	10.474	0.259	6.257	6.702	10.679	19.986	83.880	2.999	29.098	53.229	19.149	40.479	6.874	37.838	-1.080	1.478	-0.983	2.558	0.097	-2.461	18	chrX;start=23200907;+
GGGAATCCGACTGTTTAA	piRNA			nuclear	11.536	14.924	2.589	5.145	4.877	6.259	26.620	2.496	11.461	15.171	15.711	0.518	8.563	7.277	17.451	6.329	35.905	4.648	17.642	90.919	7.814	12.402	9.904	31.089	-0.666	-0.342	-1.992	0.324	-1.326	-1.650	18	chrX;start=23200906;+
GGGAATCCGACTGTTTAAT	piRNA			nuclear	16.068	58.259	4.685	10.125	7.479	10.232	82.523	9.033	41.296	42.906	30.788	1.814	19.431	11.872	39.070	18.154	122.803	8.697	44.220	376.570	19.323	37.198	20.595	114.089	-0.945	-0.092	-2.562	0.853	-1.617	-2.470	19	chrX;start=23200906;+
GGGAATCCGACTGTTTAATT	piRNA			nuclear	8.446	11.688	3.452	6.141	3.577	4.935	31.146	5.349	9.460	7.112	18.726	1.037	11.527	7.085	20.577	5.163	53.707	5.548	13.976	7.935	6.661	11.600	11.790	17.266	-0.800	-0.824	-1.374	-0.023	-0.574	-0.550	20	chrX;start=23200906;+
GGGAATCCGACTGTTTAATTA	piRNA			nuclear	5.974	5.754	1.479	6.307	4.065	3.972	16.238	1.664	6.731	5.689	7.776	0.000	3.952	11.298	12.763	3.664	25.345	4.498	16.267	6.943	4.716	6.859	7.158	11.344	-0.540	-0.602	-1.266	-0.062	-0.726	-0.664	21	chrX;start=23200906;+
GGGGAATCCGACTGTTTA	piRNA			nuclear	13.802	25.174	3.329	6.307	10.080	10.833	36.736	2.021	11.825	18.727	10.474	1.037	13.997	9.766	24.223	9.493	40.130	9.596	28.182	123.980	11.738	16.028	11.899	42.276	-0.449	-0.020	-1.849	0.430	-1.399	-1.829	18	chrX;start=23200905;+
GGGGAATCCGACTGTTTAAT	piRNA			nuclear	7.004	17.801	1.479	3.983	4.390	5.296	25.555	1.307	8.732	11.141	6.348	0.000	6.916	6.702	7.814	7.661	27.759	4.198	12.831	104.144	6.932	10.407	5.556	31.319	-0.586	0.319	-2.176	0.905	-1.590	-2.495	20	chrX;start=23200905;+
CGGACTTGGGGAATCCGACTGTT	piRNA			nuclear	6.386	14.565	8.876	6.473	5.853	7.343	10.648	4.873	3.457	3.319	4.444	13.478	14.985	6.894	9.116	6.829	13.578	4.648	8.477	3.637	8.431	5.928	9.783	7.434	0.508	-0.215	0.182	-0.723	-0.327	0.396	23	chrX;start=23200898;+
TGTAAAATTCTCGCCTCCTCTGGACG	piRNA			nuclear	10.094	11.148	8.630	8.797	13.169	8.667	15.173	4.635	6.003	21.572	27.772	1.296	9.386	16.851	11.721	9.826	19.612	8.097	17.642	20.167	10.368	11.210	13.405	15.069	-0.113	-0.371	-0.540	-0.258	-0.427	-0.169	26	chrX;start=22356762;+|chrX;start=22315603;+|chrX;start=22364230;+|chrX;start=22355641;+|chrX;start=22276930;+|chrX;start=22371863;+|chrX;start=22060882;+|chrX;start=22064355;+|chrX;start=22275810;+|chrX;start=22279057;+|chrX;start=21964933;+|chrX;start=22027965;+|chrX;start=22024456;+|chrX;start=22031474;+|chrX;start=21996737;+|chrX;start=21889744;+|chrX;start=21819048;+|chrX;start=22137629;+
TGTTTCATCGTTAGACGGCTCGGG	piRNA			nuclear	6.592	10.968	6.657	6.805	10.243	8.546	11.447	6.181	4.002	14.934	21.424	0.778	10.704	16.851	12.502	9.327	22.630	5.998	10.310	21.821	8.253	9.022	12.452	14.017	-0.129	-0.593	-0.764	-0.465	-0.636	-0.171	24	chrX;start=21996708;+|chrX;start=21889715;+|chrX;start=21819019;+|chrX;start=22137600;+|chrX;start=22356733;+|chrX;start=22315574;+|chrX;start=22364201;+|chrX;start=22355612;+|chrX;start=22276901;+|chrX;start=22371834;+|chrX;start=22109397;+|chrX;start=22095375;+|chrX;start=22098872;+|chrX;start=22102381;+|chrX;start=22105890;+|chrX;start=22021138;+|chrX;start=22057566;+|chrX;start=22280493;+|chr…
TTAATGCCGGAAGCGATCCCACTGC	piRNA			nuclear	4.944	12.407	7.027	7.635	13.820	9.630	20.764	7.013	6.003	14.460	27.455	2.333	17.784	12.638	14.847	11.825	39.224	7.197	18.100	16.531	9.167	11.574	15.011	18.576	-0.336	-0.712	-1.019	-0.375	-0.683	-0.307	25	chrX;start=21996673;+|chrX;start=21889680;+|chrX;start=21818984;+|chrX;start=22109362;+|chrX;start=22095340;+|chrX;start=22098837;+|chrX;start=22102346;+|chrX;start=22105855;+|chrX;start=22280458;+|chrX;start=22275746;+|chrX;start=22278993;+|chrX;start=22356698;+|chrX;start=22355577;+|chrX;start=22276866;+|chrX;start=22021103;+|chrX;start=22057531;+|chrX;start=22371799;+|chrX;start=22060818;+|chr…
AGCGGAGGAAAAGAAACT	piRNA			nuclear	30.695	23.375	6.534	9.129	7.967	11.074	43.657	17.472	14.736	12.090	29.677	1.555	23.877	14.362	22.921	15.323	87.802	5.698	43.533	35.376	15.540	19.806	18.478	37.546	-0.350	-0.250	-1.273	0.100	-0.923	-1.023	18	chrX;start=21568637;-
CAAGAGGTAGTTTATTTAAAATA	piRNA			mito	17.510	15.464	8.137	9.793	15.608	9.269	21.829	4.279	7.641	26.787	36.025	4.666	12.844	19.915	18.754	13.491	28.362	8.247	13.976	27.441	13.302	13.961	18.441	18.303	-0.070	-0.471	-0.460	-0.402	-0.391	0.011	23	chrM;start=9946;-
CAAGAGGTAGTTTATTTAAAATATT	piRNA			mito	10.094	20.858	8.013	8.963	16.909	12.880	25.822	6.299	7.823	35.558	31.740	5.443	19.760	18.192	21.619	12.991	33.793	8.397	12.831	31.408	12.967	17.676	19.351	19.884	-0.447	-0.577	-0.617	-0.131	-0.170	-0.039	25	chrM;start=9944;-
CAAGAGGTAGTTTATTTAAAATATTAA	piRNA			mito	4.532	5.035	6.164	3.486	6.341	5.176	10.382	1.664	3.093	12.801	12.696	2.333	6.422	6.894	5.209	6.829	10.259	3.299	4.353	13.886	5.111	6.623	6.711	7.725	-0.374	-0.393	-0.596	-0.019	-0.222	-0.203	27	chrM;start=9942;-
CAAGAGGTAGTTTATTTAAAATATTAAT	piRNA			mito	7.828	9.350	5.548	5.145	6.503	6.500	13.576	3.209	4.730	13.749	14.918	2.074	7.410	9.766	7.033	7.828	10.862	4.198	9.623	12.233	6.875	8.353	8.240	8.949	-0.281	-0.261	-0.380	0.020	-0.099	-0.119	28	chrM;start=9941;-
TTCCGATTAGAAACAAAACAAAATA	piRNA			mito	6.592	5.934	3.575	3.651	11.706	5.537	7.720	1.189	5.458	11.378	14.442	0.778	3.952	8.809	10.679	3.331	7.845	2.399	3.437	11.902	6.292	6.256	7.732	5.783	0.008	-0.297	0.122	-0.305	0.114	0.419	25	chrM;start=9759;+
TTCCGATTAGAAACAAAACAAAATAAC	piRNA			mito	8.034	7.552	4.438	3.486	8.292	4.574	6.921	1.189	5.822	13.749	16.346	2.333	4.611	7.660	12.502	3.997	11.767	3.149	5.041	17.853	6.360	6.451	8.690	8.361	-0.020	-0.450	-0.395	-0.430	-0.374	0.056	27	chrM;start=9759;+
GTATCTTATGAACGTCTT	piRNA			mito	9.064	15.284	4.931	5.809	12.519	8.306	19.699	3.328	5.822	16.119	23.646	1.037	11.033	13.021	13.805	7.661	26.854	4.198	9.623	18.184	9.521	10.655	12.508	13.304	-0.162	-0.394	-0.483	-0.231	-0.320	-0.089	18	chrM;start=8571;-
TGTATCTTATGAACGTCTT	piRNA			mito	25.544	40.637	16.027	22.573	32.679	19.019	46.585	9.033	17.101	42.669	67.447	4.925	34.745	39.256	41.154	17.155	67.587	12.146	39.867	50.915	27.492	26.881	37.505	37.534	0.032	-0.448	-0.449	-0.480	-0.482	-0.001	19	chrM;start=8571;-
AATGTATCTTATGAACGTCTTG	piRNA			mito	18.540	26.612	8.630	12.448	29.265	14.685	19.965	4.635	14.008	29.394	40.151	3.110	17.126	22.596	27.609	16.155	28.362	6.748	16.267	39.674	19.099	16.538	22.118	21.441	0.208	-0.212	-0.167	-0.419	-0.375	0.045	22	chrM;start=8570;-
GTATCTTATGAACGTCTTG	piRNA			mito	54.179	65.092	26.506	56.930	86.331	59.102	85.983	13.431	35.293	92.450	170.919	9.590	60.434	103.788	77.619	54.795	127.932	33.438	70.339	95.548	57.808	57.252	84.470	76.410	0.014	-0.547	-0.403	-0.561	-0.416	0.145	19	chrM;start=8570;-
TAATGTATCTTATGAACGTCTTG	piRNA			mito	25.750	35.603	14.671	16.266	34.142	14.204	23.160	4.398	15.645	29.631	48.244	4.925	19.102	31.213	32.558	14.990	32.586	7.947	16.955	43.972	25.286	17.408	27.208	23.290	0.539	-0.106	0.119	-0.644	-0.420	0.224	23	chrM;start=8570;-
TATCTTATGAACGTCTTG	piRNA			mito	27.398	38.300	15.657	28.216	49.100	34.546	55.104	5.586	18.738	48.832	92.045	5.184	39.685	55.533	42.977	31.811	103.794	14.995	57.051	47.278	31.734	32.561	47.085	50.986	-0.037	-0.569	-0.684	-0.532	-0.647	-0.115	18	chrM;start=8570;-
TGTATCTTATGAACGTCTTG	piRNA			mito	133.696	190.600	84.325	152.698	230.542	158.889	261.410	38.272	91.507	275.690	442.453	32.659	164.011	290.684	204.205	151.728	378.064	80.221	201.853	257.549	158.373	165.154	226.803	213.883	-0.060	-0.518	-0.433	-0.458	-0.373	0.085	20	chrM;start=8570;-
AATGTATCTTATGAACGTCTTGG	piRNA			mito	14.832	18.521	12.082	8.299	20.485	8.426	12.778	4.160	8.187	19.438	22.535	4.406	8.563	13.787	23.702	8.661	15.992	5.848	9.165	32.731	14.844	10.598	14.599	14.479	0.486	0.024	0.036	-0.462	-0.450	0.012	23	chrM;start=8569;-
ATCTTATGAACGTCTTGG	piRNA			mito	25.544	35.962	15.903	25.062	38.857	20.222	35.937	4.517	16.373	34.846	56.656	4.925	20.254	42.511	31.516	16.988	45.259	9.297	44.220	38.351	28.266	22.379	31.172	30.823	0.337	-0.141	-0.125	-0.478	-0.462	0.016	18	chrM;start=8569;-
GTATCTTATGAACGTCTTGG	piRNA			mito	56.445	73.543	30.944	49.461	76.902	42.611	68.680	13.906	30.927	83.916	123.627	9.072	52.036	81.192	73.451	37.974	94.440	25.641	60.029	116.707	57.459	48.008	67.876	66.958	0.259	-0.240	-0.221	-0.500	-0.480	0.020	20	chrM;start=8569;-
TAATGTATCTTATGAACGTCTTGG	piRNA			mito	11.536	16.003	11.219	6.805	22.274	8.787	10.116	3.328	9.824	19.675	28.566	2.851	10.045	14.936	20.837	12.658	9.957	6.748	6.874	42.319	13.567	10.346	15.447	15.711	0.391	-0.187	-0.212	-0.578	-0.603	-0.024	24	chrM;start=8569;-
TATCTTATGAACGTCTTGG	piRNA			mito	33.785	43.514	22.684	27.386	62.594	32.620	50.578	9.390	21.103	59.737	95.378	5.702	38.368	61.086	54.177	31.478	88.708	13.795	50.406	58.849	37.993	34.686	50.942	48.647	0.131	-0.423	-0.357	-0.555	-0.488	0.067	19	chrM;start=8569;-
TGTATCTTATGAACGTCTTGG	piRNA			mito	112.066	149.783	80.011	103.403	161.282	95.213	140.288	28.763	63.491	195.567	249.792	18.662	95.344	186.513	160.186	91.769	207.286	51.281	137.929	243.332	121.309	104.665	142.100	146.320	0.213	-0.228	-0.270	-0.441	-0.483	-0.042	21	chrM;start=8569;-
AATGTATCTTATGAACGTCTTGGA	piRNA			mito	26.986	35.962	16.766	15.270	33.004	10.954	26.354	7.013	12.553	35.795	43.484	4.147	21.407	25.660	28.912	13.990	18.405	8.997	14.664	46.617	25.598	18.534	24.722	20.535	0.466	0.050	0.318	-0.416	-0.148	0.268	24	chrM;start=8568;-
ATCTTATGAACGTCTTGGA	piRNA			mito	22.248	26.972	13.808	21.245	34.955	20.343	35.405	5.467	12.553	33.898	59.036	4.147	24.042	42.128	31.516	19.153	47.371	10.496	28.411	42.980	23.846	21.533	32.174	29.682	0.147	-0.432	-0.316	-0.579	-0.463	0.116	19	chrM;start=8568;-
GTATCTTATGAACGTCTTGGA	piRNA			mito	41.819	54.483	28.355	38.839	58.042	31.296	51.643	10.816	22.013	70.404	88.554	6.998	36.392	67.788	53.395	33.144	63.966	13.795	41.241	76.041	44.307	37.234	50.626	45.637	0.251	-0.192	-0.043	-0.443	-0.294	0.150	21	chrM;start=8568;-
TAATGTATCTTATGAACGTCTTGGA	piRNA			mito	21.630	30.748	15.041	12.946	29.427	9.750	17.037	5.349	8.732	28.446	33.168	2.851	16.302	21.639	27.870	13.657	20.819	6.748	16.267	38.351	21.958	13.863	20.366	19.169	0.664	0.109	0.196	-0.555	-0.468	0.087	25	chrM;start=8568;-
TATCTTATGAACGTCTTGGA	piRNA			mito	25.956	30.748	13.561	18.589	38.370	14.926	31.944	5.111	10.370	36.743	47.768	2.074	21.572	45.192	33.861	15.989	39.224	8.697	27.952	33.723	25.445	19.819	30.093	25.117	0.361	-0.242	0.019	-0.603	-0.342	0.261	20	chrM;start=8568;-
TGTATCTTATGAACGTCTTGGA	piRNA			mito	105.474	144.748	82.600	90.623	146.812	94.491	148.274	32.091	58.943	204.812	251.697	20.218	110.823	179.428	141.954	84.608	154.484	40.335	113.185	219.859	114.051	107.722	140.824	122.494	0.082	-0.304	-0.103	-0.387	-0.185	0.201	22	chrM;start=8568;-
ATCTTATGAACGTCTTGGAA	piRNA			mito	11.124	13.306	5.055	8.465	13.982	8.306	16.238	2.971	4.730	13.986	19.679	0.518	8.233	13.021	11.981	8.994	17.500	4.198	17.413	14.547	10.386	9.246	10.687	12.530	0.168	-0.041	-0.271	-0.209	-0.439	-0.230	20	chrM;start=8567;-
GTATCTTATGAACGTCTTGGAA	piRNA			mito	12.566	17.981	9.986	12.116	15.933	10.954	14.907	2.734	6.731	25.601	29.359	0.778	14.820	17.617	17.712	7.994	16.293	6.298	15.351	25.127	13.717	12.185	16.057	14.213	0.171	-0.227	-0.051	-0.398	-0.222	0.176	22	chrM;start=8567;-
TATCTTATGAACGTCTTGGAA	piRNA			mito	9.476	11.688	4.068	8.133	9.592	7.102	10.116	1.426	4.548	13.038	18.250	0.778	8.233	13.787	10.158	8.827	19.009	2.699	11.227	11.241	8.591	7.246	10.241	10.601	0.246	-0.253	-0.303	-0.499	-0.549	-0.050	21	chrM;start=8567;-
TGTATCTTATGAACGTCTTGGAA	piRNA			mito	42.437	42.256	27.122	30.208	41.946	23.111	39.398	10.697	20.193	45.277	74.271	5.443	35.404	58.213	38.288	22.984	52.199	15.594	32.306	60.172	36.794	27.735	42.324	36.651	0.408	-0.202	0.006	-0.610	-0.402	0.208	23	chrM;start=8567;-
AATGTATCTTATGAACGTCTTGGAAG	piRNA			mito	71.689	96.918	49.067	50.623	103.728	55.491	63.356	13.668	39.477	117.814	160.921	9.331	58.458	99.193	91.944	45.302	62.457	27.140	54.530	151.091	74.405	57.961	83.969	68.104	0.360	-0.174	0.128	-0.535	-0.233	0.302	26	chrM;start=8566;-
ATCTTATGAACGTCTTGGAAG	piRNA			mito	54.179	57.180	31.930	51.951	63.407	53.806	62.025	11.529	31.655	89.842	118.866	3.888	37.215	104.363	60.949	39.806	80.259	20.842	68.277	84.637	51.729	49.771	65.056	58.764	0.056	-0.331	-0.184	-0.386	-0.240	0.147	21	chrM;start=8566;-
CTTATGAACGTCTTGGAAG	piRNA			mito	10.300	11.688	6.781	8.299	13.657	8.667	8.518	2.139	6.367	12.564	22.377	1.555	6.587	15.894	13.805	6.495	10.560	3.899	12.602	17.192	10.145	7.651	12.043	10.150	0.407	-0.247	-0.001	-0.655	-0.408	0.247	19	chrM;start=8566;-
GTATCTTATGAACGTCTTGGAAG	piRNA			mito	95.792	119.754	69.901	107.055	129.416	104.963	107.545	24.247	44.935	192.011	237.096	10.627	82.170	215.428	123.200	70.618	149.958	41.985	112.726	167.621	104.384	94.740	133.704	108.582	0.140	-0.357	-0.057	-0.497	-0.197	0.300	23	chrM;start=8566;-
TAATGTATCTTATGAACGTCTTGGAAG	piRNA			mito	76.427	96.739	52.272	45.146	101.127	52.722	40.995	15.451	36.021	116.866	154.732	5.962	51.871	93.639	96.112	41.971	65.475	29.389	47.657	142.495	74.342	52.411	80.463	65.397	0.504	-0.114	0.185	-0.618	-0.319	0.299	27	chrM;start=8566;-
TATCTTATGAACGTCTTGGAAG	piRNA			mito	58.299	73.723	41.793	64.565	78.853	62.352	71.874	15.095	32.746	100.746	132.038	8.813	53.188	100.342	79.963	43.137	94.139	24.741	75.380	100.176	63.446	56.563	74.869	67.515	0.166	-0.239	-0.090	-0.405	-0.255	0.149	22	chrM;start=8566;-
TGTATCTTATGAACGTCTTGGAAG	piRNA			mito	245.762	302.443	194.047	256.268	335.896	277.936	298.944	68.937	122.616	527.438	669.234	31.622	232.349	513.580	330.010	194.365	362.676	111.109	291.668	461.207	266.883	259.174	355.359	284.205	0.042	-0.413	-0.091	-0.455	-0.133	0.322	24	chrM;start=8566;-
AATGTATCTTATGAACGTCTTGGAAGT	piRNA			mito	60.153	104.650	49.806	33.195	69.911	29.370	70.810	20.919	28.926	85.575	107.598	10.368	57.305	66.831	63.033	29.479	72.113	19.793	31.160	108.442	63.543	47.120	61.027	52.197	0.431	0.058	0.284	-0.373	-0.148	0.225	27	chrM;start=8565;-
ATCTTATGAACGTCTTGGAAGT	piRNA			mito	32.137	51.786	25.643	28.382	41.621	25.519	60.428	10.935	14.554	47.884	75.541	4.666	35.569	56.681	40.112	22.318	84.182	15.444	36.201	57.858	35.914	31.864	42.514	43.200	0.173	-0.243	-0.267	-0.416	-0.439	-0.023	22	chrM;start=8565;-
ATGTATCTTATGAACGTCTTGGAAGT	piRNA			mito	10.094	21.577	10.479	9.627	17.722	8.426	18.634	5.349	4.002	18.964	21.424	3.110	15.973	16.468	13.805	8.494	19.914	3.749	8.936	19.506	13.900	11.075	14.156	12.120	0.328	-0.026	0.198	-0.354	-0.130	0.224	26	chrM;start=8565;-
CTTATGAACGTCTTGGAAGT	piRNA			mito	23.690	33.085	13.684	16.266	28.127	16.009	38.067	8.914	12.917	35.321	47.768	3.370	22.724	30.830	27.349	14.656	49.483	9.596	28.640	31.408	22.971	22.245	26.408	26.757	0.046	-0.201	-0.220	-0.247	-0.266	-0.019	20	chrM;start=8565;-
GTATCTTATGAACGTCTTGGAAGT	piRNA			mito	58.299	100.515	49.806	54.274	74.626	50.435	110.207	28.050	32.928	113.784	144.733	15.034	69.326	95.363	82.828	43.636	118.277	27.290	55.676	108.772	67.504	67.081	81.457	70.730	0.009	-0.271	-0.067	-0.280	-0.076	0.204	24	chrM;start=8565;-
TATCTTATGAACGTCTTGGAAGT	piRNA			mito	40.995	67.789	33.533	34.523	53.165	33.583	92.106	15.214	19.102	69.456	100.774	6.998	48.248	65.490	59.907	26.648	94.139	15.444	44.449	81.001	46.001	45.892	56.284	52.336	0.003	-0.291	-0.186	-0.294	-0.190	0.105	23	chrM;start=8565;-
TGTATCTTATGAACGTCTTGGAAGT	piRNA			mito	181.901	323.121	165.199	162.823	242.574	163.223	330.356	78.089	85.140	353.917	460.227	43.805	224.775	292.408	241.452	122.748	343.968	91.467	160.383	343.839	215.124	202.145	252.533	212.481	0.090	-0.231	0.018	-0.321	-0.072	0.249	25	chrM;start=8565;-
AATGTATCTTATGAACGTCTTGGAAGTC	piRNA			mito	292.113	386.954	206.622	150.873	407.433	141.436	223.343	84.031	155.362	456.559	539.259	32.659	234.984	277.663	418.829	174.379	319.830	123.405	152.135	665.857	288.799	212.146	300.679	287.121	0.445	-0.058	0.008	-0.503	-0.437	0.067	28	chrM;start=8564;-
ATCTTATGAACGTCTTGGAAGTC	piRNA			mito	195.291	262.704	129.570	134.773	264.685	140.473	252.892	61.805	124.435	341.590	429.757	30.067	181.302	258.322	312.559	152.394	370.219	88.168	190.398	417.235	197.405	184.239	242.401	243.683	0.100	-0.296	-0.304	-0.396	-0.403	-0.008	23	chrM;start=8564;-
ATGTATCTTATGAACGTCTTGGAAGTC	piRNA			mito	58.711	77.679	44.382	40.166	76.902	34.787	57.766	17.947	27.106	109.517	122.516	11.405	51.048	66.448	83.870	41.804	75.432	31.189	33.451	121.005	59.568	49.425	67.057	60.576	0.269	-0.171	-0.024	-0.440	-0.294	0.147	27	chrM;start=8564;-
CTTATGAACGTCTTGGAAGTC	piRNA			mito	121.336	154.098	67.806	61.411	164.209	66.324	133.367	27.456	70.768	159.772	222.655	11.923	97.979	127.150	178.419	69.618	175.907	42.584	101.270	224.157	113.772	91.537	127.625	122.707	0.314	-0.166	-0.109	-0.479	-0.423	0.057	21	chrM;start=8564;-
GTATCTTATGAACGTCTTGGAAGTC	piRNA			mito	183.343	225.663	140.666	123.487	220.462	119.408	197.788	62.756	94.964	326.182	408.491	35.251	177.844	243.194	266.456	134.073	242.890	80.071	145.261	416.243	178.724	160.219	226.247	203.708	0.158	-0.340	-0.189	-0.498	-0.346	0.151	25	chrM;start=8564;-
TATCTTATGAACGTCTTGGAAGTC	piRNA			mito	251.736	322.762	163.473	162.989	311.671	155.038	296.549	71.433	136.806	400.378	535.927	33.955	244.041	312.897	367.517	179.375	416.081	109.010	199.104	493.607	242.526	212.041	298.867	279.436	0.194	-0.301	-0.204	-0.495	-0.398	0.097	24	chrM;start=8564;-
TATGAACGTCTTGGAAGTC	piRNA			mito	21.218	23.555	9.493	6.805	28.777	9.028	15.972	4.041	8.550	22.757	29.518	1.555	12.186	15.319	33.079	8.494	22.026	6.598	11.685	36.698	17.970	12.070	18.331	17.100	0.574	-0.029	0.072	-0.603	-0.503	0.100	19	chrM;start=8564;-
TCTTATGAACGTCTTGGAAGTC	piRNA			mito	44.497	56.101	27.122	31.038	48.287	22.148	51.377	12.599	26.925	62.344	96.806	6.221	35.733	56.681	70.065	33.810	52.500	19.943	35.972	86.290	41.409	35.079	53.101	45.703	0.239	-0.359	-0.142	-0.598	-0.382	0.216	22	chrM;start=8564;-
TGTATCTTATGAACGTCTTGGAAGTC	piRNA			mito	1080.489	1396.775	815.639	773.451	1356.266	736.669	1280.696	354.549	539.583	2021.093	2602.664	165.370	1053.394	1405.931	1594.831	787.785	1565.962	516.861	833.304	2247.847	1084.524	986.518	1364.438	1190.352	0.137	-0.331	-0.134	-0.468	-0.271	0.197	26	chrM;start=8564;-
ATCTTATGAACGTCTTGGAAGTCG	piRNA			mito	28.634	24.994	15.780	28.050	34.955	25.639	27.685	5.943	13.644	45.040	63.797	2.074	22.889	53.043	28.912	16.322	40.733	11.996	25.890	54.882	26.483	23.590	34.143	29.965	0.167	-0.367	-0.178	-0.533	-0.345	0.188	24	chrM;start=8563;-
CTTATGAACGTCTTGGAAGTCG	piRNA			mito	19.364	18.880	11.835	11.286	23.412	15.046	11.979	3.685	9.278	26.076	33.644	1.814	13.009	21.447	20.577	10.326	19.009	5.398	12.143	31.078	16.956	13.213	18.098	15.591	0.360	-0.094	0.121	-0.454	-0.239	0.215	22	chrM;start=8563;-
GTATCTTATGAACGTCTTGGAAGTCG	piRNA			mito	59.947	62.754	44.012	61.245	72.024	59.824	68.946	14.619	30.563	118.288	163.301	11.146	53.518	111.065	77.879	40.805	63.664	25.791	56.363	124.642	59.997	58.448	83.382	62.253	0.038	-0.475	-0.053	-0.513	-0.091	0.422	26	chrM;start=8563;-
TATCTTATGAACGTCTTGGAAGTCG	piRNA			mito	43.055	32.546	24.657	32.531	48.612	40.204	35.139	9.271	18.010	64.478	89.348	4.147	29.641	63.192	33.600	23.317	40.733	16.194	35.284	70.421	36.280	33.420	43.986	37.190	0.118	-0.278	-0.036	-0.396	-0.154	0.242	25	chrM;start=8563;-
TGTATCTTATGAACGTCTTGGAAGTCG	piRNA			mito	174.073	193.297	136.967	168.300	225.828	174.899	165.311	42.669	78.045	340.168	476.732	27.734	145.239	331.663	224.782	126.245	185.562	77.672	161.070	318.382	179.693	160.218	241.230	173.786	0.165	-0.425	0.048	-0.590	-0.117	0.473	27	chrM;start=8563;-
TATCTTATGAACGTCTTGGAAGTCGA	piRNA			mito	7.210	11.148	5.055	7.303	9.267	4.333	8.518	2.021	4.002	11.615	17.457	1.555	6.751	12.064	7.554	5.330	8.448	3.449	8.936	11.902	7.997	6.098	9.076	7.613	0.391	-0.183	0.071	-0.574	-0.320	0.254	26	chrM;start=8562;-
TTTGGTTTTGAAGCAGCTGCATGAT	piRNA			mito	5.768	13.126	6.411	5.311	10.405	8.907	15.440	2.971	2.183	16.831	19.996	1.037	11.527	15.128	9.898	4.330	20.517	4.198	7.561	10.249	8.204	9.266	11.517	9.371	-0.176	-0.489	-0.192	-0.314	-0.016	0.297	25	chrM;start=5435;+
TTTTGGTTTTGAAGCAGCTGCATG	piRNA			mito	41.819	53.044	35.259	37.013	57.229	36.472	53.507	12.955	24.196	91.976	95.378	8.813	41.003	56.299	53.916	24.983	52.802	21.742	35.972	85.960	44.873	43.821	51.082	44.292	0.034	-0.187	0.019	-0.221	-0.015	0.206	24	chrM;start=5434;+
TTTTGGTTTTGAAGCAGCTGCATGA	piRNA			mito	10.918	11.328	10.726	6.805	11.056	9.750	10.648	2.971	6.731	24.890	25.868	1.555	8.563	12.638	13.805	4.663	15.992	5.548	7.332	15.869	10.167	10.998	12.486	9.881	-0.113	-0.296	0.041	-0.183	0.155	0.338	25	chrM;start=5434;+
TTTTGGTTTTGAAGCAGCTGCATGAT	piRNA			mito	56.033	100.874	44.875	41.826	68.285	44.658	99.293	24.722	31.655	111.177	130.451	13.478	68.503	92.107	86.735	35.475	111.035	26.840	48.115	98.192	62.379	62.301	78.255	63.932	0.002	-0.327	-0.035	-0.329	-0.037	0.292	26	chrM;start=5434;+
TTTTGGTTTTGAAGCAGCTGCATGATA	piRNA			mito	8.652	14.745	10.726	9.461	13.820	10.593	14.375	4.160	4.548	24.179	30.629	2.074	12.680	21.256	14.586	7.661	13.276	6.448	8.019	20.498	11.480	11.571	16.245	11.180	-0.011	-0.501	0.038	-0.489	0.050	0.539	27	chrM;start=5434;+
TTTTTTATTAATCGACCGGG	piRNA			mito	1.030	1.798	1.849	7.469	2.439	10.593	9.317	0.951	0.910	7.823	16.187	0.259	4.940	16.851	2.344	5.496	16.293	2.849	13.518	1.322	2.917	5.919	8.116	7.896	-1.021	-1.476	-1.437	-0.456	-0.416	0.040	20	chrM;start=3632;+
TATGTAGTAGCTCATTTTCATTATG	piRNA			mito	6.798	8.811	5.301	18.091	9.267	16.130	19.433	2.139	3.457	32.713	37.453	1.555	15.150	29.107	9.116	11.825	28.664	5.848	21.308	13.886	9.654	14.774	18.476	16.306	-0.614	-0.937	-0.756	-0.323	-0.142	0.180	25	chrM;start=2581;+|chr2L;start=21794105;-
AGATGTAGATACTCGAGCT	piRNA			mito	11.330	17.622	5.671	3.320	10.080	3.370	7.454	3.685	5.094	11.853	9.839	1.296	8.233	8.043	10.419	4.497	16.897	5.248	5.041	13.555	9.604	6.291	7.566	9.047	0.610	0.344	0.086	-0.266	-0.524	-0.258	19	chrM;start=2358;+
AATAGATGTAGATACTCGAGCT	piRNA			mito	11.948	22.656	6.534	4.315	17.722	2.287	7.187	4.992	10.188	11.615	14.600	0.778	9.880	4.596	21.879	5.496	19.009	4.198	6.644	23.143	12.635	7.254	10.347	11.698	0.801	0.288	0.111	-0.512	-0.689	-0.177	22	chrM;start=2355;+
TATTCGTGGGAATGCTATATCAGGAGCA	piRNA			mito	6.798	8.631	4.315	5.311	8.617	6.380	6.389	2.853	2.001	9.008	19.996	1.814	6.422	10.341	14.065	6.662	14.181	3.149	8.707	14.878	6.734	5.326	10.528	9.515	0.338	-0.645	-0.499	-0.983	-0.837	0.146	28	chrM;start=1731;-
TGGATTTGGAAATTGATT	piRNA			mito	5.150	7.732	3.452	4.149	7.967	3.852	11.979	2.258	3.275	8.771	13.807	0.518	10.045	6.894	8.335	6.162	20.216	3.149	7.790	12.894	5.690	6.027	7.920	10.042	-0.083	-0.477	-0.820	-0.394	-0.737	-0.343	18	chrM;start=1695;+
TGGATTTGGAAATTGATTAGTG	piRNA			mito	31.107	29.669	20.588	24.896	39.833	25.880	38.599	8.914	20.557	68.982	79.032	5.184	32.934	56.490	54.698	28.813	63.966	17.843	37.117	77.033	29.219	32.586	45.668	44.955	-0.157	-0.644	-0.622	-0.487	-0.464	0.023	22	chrM;start=1695;+
TGGATTTGGAAATTGATTAGTGC	piRNA			mito	8.652	10.968	6.781	7.967	10.730	8.787	18.900	4.635	5.094	23.942	28.090	3.370	10.704	16.277	20.316	7.661	24.138	7.497	13.518	20.829	9.020	12.272	15.751	14.729	-0.444	-0.804	-0.707	-0.360	-0.263	0.097	23	chrM;start=1695;+
TGGTGGATTTGGAAATTGATTAGTG	piRNA			mito	4.532	4.495	3.698	5.145	6.503	4.454	6.655	2.139	2.365	13.512	12.220	1.037	3.952	11.107	11.981	6.495	9.354	4.798	6.644	18.845	4.875	5.825	8.059	9.227	-0.257	-0.725	-0.921	-0.468	-0.664	-0.195	25	chrM;start=1692;+
TAGGACATCCTGGAGCATTAATTGG	piRNA			mito	8.858	7.912	5.424	7.967	8.129	6.620	10.648	4.041	4.002	14.460	26.344	2.074	7.410	10.915	11.200	8.161	16.595	4.948	6.644	15.869	7.658	7.954	11.589	10.444	-0.055	-0.598	-0.448	-0.543	-0.393	0.150	25	chrM;start=1589;+
CTGAATTAGGACATCCTGGAGC	piRNA			mito	10.918	13.306	7.644	12.116	13.982	8.185	13.044	4.517	5.640	21.809	27.138	1.037	11.692	17.426	19.014	10.160	25.043	6.148	9.623	25.127	11.593	10.639	15.261	15.220	0.124	-0.397	-0.393	-0.521	-0.517	0.004	22	chrM;start=1583;+
GCTGAATTAGGACATCCTGG	piRNA			mito	4.120	10.609	4.685	5.477	8.292	5.417	9.051	2.139	2.001	9.482	11.902	0.000	4.281	8.043	13.023	3.997	10.560	1.949	8.477	13.225	6.637	5.618	7.450	7.642	0.240	-0.167	-0.203	-0.407	-0.444	-0.037	20	chrM;start=1582;+
TCGAGCTGAATTAGGACATCCTGG	piRNA			mito	5.562	7.372	4.068	6.639	5.528	5.537	7.720	2.258	2.729	16.594	16.346	0.778	8.069	6.702	11.200	3.831	18.405	4.348	9.623	15.869	5.834	6.968	8.619	10.415	-0.256	-0.563	-0.836	-0.307	-0.580	-0.273	24	chrM;start=1578;+
ATGTCCTAATTCAGCTCGAAT	piRNA			mito	6.386	12.407	3.575	4.647	9.918	5.417	15.972	3.922	4.548	9.245	15.711	1.555	8.069	9.766	8.335	4.164	19.612	3.299	9.852	14.216	7.387	7.821	8.687	10.229	-0.082	-0.234	-0.470	-0.152	-0.387	-0.236	21	chrM;start=1576;-
CCAGGATGTCCTAATTCAGCTCGAATT	piRNA			mito	7.622	8.271	4.315	3.651	10.243	4.213	9.583	2.496	5.094	12.564	10.950	0.259	7.739	5.553	9.116	3.664	12.974	2.699	5.499	12.233	6.821	6.790	6.724	7.414	0.006	0.021	-0.120	0.014	-0.127	-0.141	27	chrM;start=1575;-
AATAGTTGGAACATCTTTAAGAATT	piRNA			mito	4.738	8.271	4.068	3.486	7.316	3.972	15.706	2.615	5.640	7.823	12.220	0.000	5.269	5.936	11.721	4.830	14.181	2.699	8.936	11.572	5.576	7.151	7.029	8.443	-0.359	-0.334	-0.599	0.025	-0.240	-0.264	25	chrM;start=1548;+
CTGGAATAGTTGGAACATCTTTAAG	piRNA			mito	8.652	6.114	4.808	3.320	8.292	5.778	8.518	2.021	3.093	13.512	16.505	1.814	8.398	8.234	13.544	4.663	13.578	3.149	5.957	11.241	6.237	6.584	9.699	7.718	-0.078	-0.637	-0.307	-0.559	-0.229	0.330	25	chrM;start=1544;+
CTTGAGCTGGAATAGTTGGAACA	piRNA			mito	7.622	9.530	5.055	7.137	8.617	6.500	6.389	3.803	4.912	14.223	20.631	0.778	8.233	10.532	16.930	3.997	16.595	4.198	5.270	14.216	7.592	7.165	11.421	8.855	0.083	-0.589	-0.222	-0.673	-0.305	0.367	23	chrM;start=1538;+
GCTTGAGCTGGAATAGTTGGAACA	piRNA			mito	9.270	12.767	7.890	6.307	11.869	9.269	13.310	2.615	3.820	20.386	20.948	1.814	11.198	13.787	14.326	7.661	13.879	5.098	13.518	13.555	9.621	9.880	12.415	10.742	-0.038	-0.368	-0.159	-0.329	-0.121	0.209	24	chrM;start=1537;+
AGCTTGAGCTGGAATAGTTGGAACA	piRNA			mito	14.832	19.959	10.602	7.635	14.470	10.472	15.706	5.586	6.549	18.727	37.136	2.333	14.491	18.958	22.661	7.828	24.742	8.397	11.914	21.490	13.500	11.408	19.115	14.874	0.243	-0.502	-0.140	-0.745	-0.383	0.362	25	chrM;start=1536;+
TCTTTATGATTTGTAGAAAATAATCATTG	piRNA			mito	9.270	13.126	4.931	5.145	13.820	8.546	13.310	1.664	7.459	13.038	19.361	0.778	6.422	11.681	15.367	7.328	17.198	5.248	13.747	23.804	9.259	8.803	10.722	13.465	0.073	-0.212	-0.540	-0.284	-0.613	-0.329	29	chrM;start=1480;-
TTAACACTATAGAAAGCTAGATT	piRNA			mito	9.476	21.038	9.000	7.801	13.820	8.907	26.088	4.992	6.731	20.149	23.329	3.629	16.302	19.915	19.535	8.827	31.078	3.899	15.809	24.796	12.227	13.374	16.542	16.882	-0.129	-0.436	-0.465	-0.307	-0.336	-0.029	23	chrM;start=10679;-
CAATTTTAAATAGAGGATGGGAATT	piRNA			mito	3.296	7.552	5.671	3.320	6.503	3.130	12.778	2.139	3.275	13.986	13.807	2.074	6.422	10.724	5.991	3.997	10.862	3.599	5.728	11.572	5.268	7.061	7.803	7.152	-0.423	-0.567	-0.441	-0.144	-0.018	0.126	25	chrM;start=10517;-
ATATGGTTGGACCACAATCTTT	piRNA			nuclear	9.476	14.745	9.986	12.448	10.893	13.963	22.627	2.734	5.458	9.008	8.094	21.254	17.620	7.660	9.637	9.493	16.293	9.147	13.289	7.274	11.510	10.758	12.853	11.099	0.097	-0.159	0.052	-0.257	-0.045	0.212	22	chr3R;start=6822777;+|chr3R;start=6820131;-
GATATGGTTGGACCACAATCTTT	piRNA			nuclear	10.094	15.644	10.602	16.100	11.056	15.769	18.634	3.090	6.731	13.986	9.205	20.477	18.114	9.383	12.763	12.824	15.992	8.997	13.747	10.580	12.699	11.642	13.988	12.428	0.125	-0.139	0.031	-0.265	-0.094	0.171	23	chr3R;start=6822776;+|chr3R;start=6820131;-
CCGATATGGTTGGACCACAATCTT	piRNA			nuclear	10.300	16.722	9.863	15.768	12.194	11.676	14.109	5.111	5.094	8.771	9.205	19.958	18.608	11.107	12.242	9.826	24.742	8.997	9.623	16.200	12.969	8.952	14.224	13.878	0.535	-0.133	-0.098	-0.668	-0.632	0.036	24	chr3R;start=6822774;+|chr3R;start=6820132;-
CCGATATGGTTGGACCACAATCTTT	piRNA			nuclear	12.772	18.341	16.890	20.083	15.120	21.426	23.426	4.517	4.002	18.727	9.205	29.549	21.407	16.277	13.023	15.822	23.233	13.195	13.747	13.555	16.641	14.420	17.892	15.911	0.207	-0.105	0.065	-0.311	-0.142	0.169	25	chr3R;start=6822774;+|chr3R;start=6820131;-
ACCGATATGGTTGGACCACAATCTT	piRNA			nuclear	38.729	41.536	29.095	38.839	47.312	48.148	44.456	16.759	20.375	39.350	32.375	41.731	36.557	37.149	40.112	38.473	44.656	23.391	32.077	57.858	39.102	33.818	37.585	39.291	0.209	0.057	-0.007	-0.152	-0.216	-0.064	25	chr3R;start=6822773;+|chr3R;start=6820132;-
ACCGATATGGTTGGACCACAATCTTT	piRNA			nuclear	128.958	145.827	109.845	135.271	159.819	172.852	182.348	34.231	64.583	152.424	121.722	135.562	128.607	149.172	139.349	152.894	130.346	92.516	108.602	146.462	135.944	121.287	134.882	126.164	0.165	0.011	0.108	-0.153	-0.057	0.096	26	chr3R;start=6822773;+|chr3R;start=6820131;-
ACCGATATGGTTGGACCACAATCTTTT	piRNA			nuclear	26.162	28.051	17.876	20.913	26.176	28.287	34.606	6.894	11.097	27.498	24.916	25.920	21.407	22.787	26.567	26.648	24.440	14.995	21.537	27.772	23.836	21.676	24.320	23.078	0.137	-0.029	0.047	-0.166	-0.090	0.076	27	chr3R;start=6822773;+|chr3R;start=6820130;-
AACCGATATGGTTGGACCACAATCTT	piRNA			nuclear	386.257	384.077	273.811	216.931	496.691	191.991	440.564	206.929	276.704	619.413	454.514	141.523	287.843	366.323	350.587	398.556	314.701	301.690	188.106	632.796	351.553	347.120	320.158	367.170	0.018	0.135	-0.063	0.117	-0.081	-0.198	26	chr3R;start=6822772;+|chr3R;start=6820132;-
AACCGATATGGTTGGACCACAATCTTT	piRNA			nuclear	1488.376	1532.713	1157.503	785.899	1394.148	752.558	1821.884	380.459	855.946	2585.748	1721.725	592.012	1316.537	1561.613	1129.379	1842.551	1045.181	1215.606	704.998	1528.100	1271.728	1279.319	1264.253	1267.287	-0.009	0.009	0.005	0.017	0.014	-0.003	27	chr3R;start=6822772;+|chr3R;start=6820131;-
AACCGATATGGTTGGACCACAATCTTTT	piRNA			nuclear	205.180	225.124	135.734	87.968	188.759	96.056	239.848	51.703	113.702	315.040	218.687	90.202	155.778	179.236	153.414	223.178	128.536	135.251	95.084	198.038	168.553	163.270	159.463	156.017	0.046	0.080	0.111	0.034	0.066	0.032	28	chr3R;start=6822772;+|chr3R;start=6820130;-
AACCGATATGGTTGGACCACAATCTTTTT	piRNA			nuclear	79.105	98.177	48.943	30.374	67.472	28.167	89.178	17.828	42.570	102.169	84.269	30.067	58.458	54.192	52.354	60.291	51.897	52.931	25.661	45.955	64.814	55.982	55.868	47.347	0.211	0.214	0.453	0.003	0.242	0.239	29	chr3R;start=6822772;+|chr3R;start=6820129;-
CAACCGATATGGTTGGACCACAATCTTT	piRNA			nuclear	28.634	25.533	29.834	23.071	34.630	20.583	38.333	8.795	17.646	70.641	35.390	21.514	35.239	37.724	24.223	51.797	19.311	28.190	13.976	40.996	28.341	31.200	30.818	30.854	-0.139	-0.121	-0.123	0.018	0.016	-0.002	28	chr3R;start=6822771;+|chr3R;start=6820131;-
TTCCCGGACGAGCCCCCA	piRNA			nuclear	5.974	26.252	11.219	7.967	9.267	19.019	28.750	4.041	12.189	2.608	9.998	11.923	26.018	5.553	14.326	4.830	21.423	15.894	11.914	6.612	12.136	13.321	13.564	12.135	-0.134	-0.160	0.000	-0.026	0.135	0.161	18	chr3R;start=2568141;-
TGTAGCTACTTTTATGGT	piRNA			nuclear	4.326	12.767	5.671	3.154	5.040	3.972	10.914	2.139	0.910	3.082	1.904	10.368	11.692	2.872	3.126	4.164	19.009	4.348	5.270	5.290	6.191	4.203	5.992	7.616	0.559	0.047	-0.299	-0.512	-0.857	-0.346	18	chr3L;start=7231045;-
TGTCGCAAGACTGGGGCCAT	piRNA			nuclear	16.480	12.227	8.383	2.822	8.454	11.194	17.037	1.902	9.824	4.267	26.503	3.110	9.386	6.128	10.940	5.163	11.466	11.846	5.041	4.629	9.673	8.845	11.213	7.629	0.129	-0.213	0.343	-0.342	0.213	0.556	20	chr3L;start=3090905;+
CTGTCGCAAGACTGGGGCCAT	piRNA			nuclear	7.004	14.745	7.767	6.141	6.016	6.861	12.778	1.902	4.002	3.793	11.109	9.072	13.832	4.596	5.730	3.498	10.862	8.997	10.081	3.306	8.334	5.867	8.868	7.349	0.506	-0.089	0.182	-0.596	-0.325	0.271	21	chr3L;start=3090904;+
TGTAAACGGTAGCTAATTCGAGCGGC	piRNA			nuclear	11.948	16.543	9.986	16.100	17.234	11.796	24.224	8.439	8.005	24.890	37.612	2.333	20.748	27.958	21.879	15.323	31.681	8.547	19.933	31.408	14.362	15.471	22.106	21.379	-0.107	-0.622	-0.574	-0.515	-0.467	0.048	26	chr3L;start=23651085;+|chr3L;start=23242643;+|chr4;start=303376;+|chr2R;start=2806042;+|chr2R;start=319931;+|chr3R;start=30819940;+|chr2L;start=19740386;+|chrY;start=1308364;+|chr2R;start=2994194;+|chrY;start=1205270;+|chrY;start=1151303;+|chrY;start=1171317;+|chrY;start=911923;+|chrY;start=978170;+|chrY;start=2769913;+|chrY;start=906462;+|chrY;start=977186;+|chrY;start=1002068;+|chr3L;start=2438…
GGTGAGATCATCCTGTGC	piRNA			nuclear	7.416	11.148	0.986	8.133	6.991	5.778	9.583	0.594	7.459	5.452	5.396	16.848	3.623	6.702	11.200	8.661	17.802	1.649	1.604	15.869	6.935	5.773	8.754	9.117	0.264	-0.336	-0.395	-0.601	-0.659	-0.059	18	chr3L;start=19887287;-
TCACCGTGTAGAGGACAGCCTTTCAGATC	piRNA			nuclear	16.892	17.981	22.191	19.585	19.998	17.454	6.921	5.467	3.457	29.868	15.553	16.589	22.230	19.341	15.628	23.983	11.767	14.845	16.497	14.878	19.329	12.633	17.868	16.394	0.614	0.113	0.238	-0.500	-0.376	0.124	29	chr2L;start=4457602;-
ATCACGTCGGGGTCACCA	piRNA			nuclear	16.892	57.719	23.917	27.054	28.615	40.204	65.752	6.656	23.650	15.645	20.790	43.027	44.461	27.575	39.070	11.825	47.673	31.039	29.327	21.490	30.839	30.381	34.984	28.271	0.022	-0.182	0.125	-0.204	0.104	0.307	18	chr2L;start=22384037;+|chr3L;start=24808911;+|chr2R;start=3162312;+|chr2R;start=1744492;+|chr3R;start=3941145;+|chr3L;start=23693137;+|chr3L;start=24050686;+|chr2L;start=22381533;+|chr2L;start=22386703;+|chrY;start=1009734;+|chrY;start=3655414;+|chr2L;start=22862909;+|chr2L;start=22389222;+|chr2R;start=1322275;+|chr2R;start=1619687;+|chr2L;start=22739520;-|chr2R;start=790187;-|chr2R;start=3909231…
ATCCTACCGACTGCGCCA	piRNA			nuclear	7.416	35.063	10.726	9.295	10.893	25.880	42.326	3.328	15.463	4.504	12.855	12.960	23.218	9.000	22.661	4.997	32.586	14.845	20.621	4.629	14.679	18.300	16.139	15.535	-0.318	-0.137	-0.082	0.181	0.236	0.055	18	chr2L;start=16160356;+|chr3L;start=27283818;+|chr3R;start=627055;+|chr3L;start=24859779;+|chr3R;start=706079;+|chr3R;start=712535;+|chr3R;start=718989;+|chrY;start=2176496;+|chrY;start=2062211;+|chrY;start=2183203;+|chrY;start=799273;+|chrY;start=2169564;+|chrY;start=2055276;+|chr3L;start=23447559;+|chrY;start=495736;+|chr3R;start=926242;+|chr3R;start=1114450;+|chr3R;start=1079329;+|chr3L;start=2…
ACGGGCTTGGAATAATCA	piRNA			nuclear	2.060	13.486	0.247	0.332	2.439	5.176	13.310	0.238	12.189	18.964	2.222	0.259	0.494	0.766	8.335	6.162	15.388	0.450	8.936	179.524	3.713	9.975	2.415	42.092	-1.426	0.620	-3.503	2.046	-2.077	-4.123	18	chr2L;start=10015779;+
AACGGGCTTGGAATAATC	piRNA			nuclear	12.772	41.896	15.410	8.631	11.869	12.880	49.780	25.792	30.927	25.364	7.141	13.478	24.536	8.426	13.544	17.821	45.259	9.297	20.850	158.695	18.116	28.948	13.425	50.384	-0.676	0.432	-1.476	1.109	-0.799	-1.908	18	chr2L;start=10015778;+
AACGGGCTTGGAATAATCA	piRNA			nuclear	0.206	33.445	0.123	0.498	4.552	3.731	42.326	0.594	26.925	38.639	3.650	0.259	1.482	0.766	24.744	14.490	44.052	0.750	12.602	396.737	7.765	22.443	6.180	93.726	-1.531	0.329	-3.593	1.861	-2.062	-3.923	19	chr2L;start=10015778;+
AACTCTAAGCGGTGGATCACTCGGCTCATGA	protein_coding			nuclear	21.424	87.748	56.094	34.689	28.940	36.472	79.062	38.034	11.643	21.098	34.279	109.901	105.883	26.809	27.349	34.309	92.630	37.936	33.910	37.690	45.779	37.262	60.844	47.295	0.297	-0.410	-0.047	-0.707	-0.344	0.363	31	chrX;start=23213889;+|chrX;start=23538154;-
CAAGAGGTAGTTTATTTAAAATATTAATTT	protein_coding			mito	21.424	26.252	13.561	15.436	23.900	17.454	40.995	7.845	8.732	42.195	52.212	10.109	28.323	25.468	29.954	17.488	43.750	14.545	20.392	34.053	20.115	23.444	29.213	26.046	-0.221	-0.538	-0.373	-0.317	-0.152	0.166	30	chrM;start=9939;-
CAAGAGGTAGTTTATTTAAAATATTAATTTT	protein_coding			mito	7.210	11.148	6.411	8.797	7.479	8.185	16.771	4.279	2.547	18.253	21.583	4.147	10.539	14.745	11.200	11.159	17.802	7.047	8.019	16.531	8.209	10.007	12.443	12.112	-0.286	-0.600	-0.561	-0.314	-0.275	0.039	31	chrM;start=9938;-
TTCTAATCGGAAACATTTACTTTCAAT	protein_coding			mito	10.712	20.319	6.164	6.473	13.657	9.509	18.634	3.209	7.459	16.594	25.709	3.110	13.009	18.575	18.233	8.827	25.647	4.498	11.227	18.184	11.465	11.081	15.727	13.677	0.049	-0.456	-0.254	-0.505	-0.304	0.202	27	chrM;start=9744;-
ACGAATTATAGAAACTAAAATTGATA	protein_coding			mito	6.592	8.631	5.794	5.643	11.218	5.537	9.317	2.377	3.457	14.460	14.759	1.037	5.269	9.575	13.284	5.663	14.181	4.348	3.208	16.861	7.576	7.030	8.785	8.852	0.108	-0.214	-0.225	-0.322	-0.333	-0.011	26	chrM;start=9587;+
GTACGAATTATAGAAACTAAAATTGATA	protein_coding			mito	8.652	10.249	4.931	3.486	7.804	5.176	5.856	3.447	3.820	18.016	16.346	1.296	5.434	10.915	10.419	5.996	15.086	3.299	5.270	18.514	7.024	7.263	8.882	9.633	-0.048	-0.338	-0.456	-0.290	-0.407	-0.117	28	chrM;start=9585;+
TGAGTACGAATTATAGAAACTAAAATTGATA	protein_coding			mito	8.652	11.328	6.534	6.141	11.381	4.935	5.324	3.209	3.820	15.171	20.313	2.851	5.105	9.000	16.149	5.829	6.638	2.249	2.291	19.176	8.807	6.492	10.684	7.237	0.440	-0.279	0.283	-0.719	-0.157	0.562	31	chrM;start=9582;+
ATGAGTACGAATTATAGAAACTAAAATTGATA	protein_coding			mito	6.386	8.451	5.301	4.315	7.316	3.852	5.324	2.971	4.184	11.615	20.472	1.555	7.081	10.532	9.377	8.994	11.466	1.949	3.208	22.151	6.354	5.589	9.803	9.553	0.185	-0.626	-0.588	-0.811	-0.773	0.037	32	chrM;start=9581;+
TTACCATGAGTACGAATTATAGAAACTAAAATTGATA	protein_coding			mito	7.416	9.350	6.164	4.481	8.129	4.574	4.792	3.803	3.457	17.542	20.313	2.074	7.739	10.532	11.981	8.328	9.957	4.198	3.666	17.192	7.108	6.833	10.528	8.668	0.057	-0.567	-0.286	-0.624	-0.343	0.280	37	chrM;start=9576;+
CATTACCATGAGTACGAATTATAGAAACTAAAATTGATA	protein_coding			mito	8.858	12.047	9.986	5.975	15.120	6.019	6.389	4.279	3.638	20.149	25.709	2.333	13.668	14.362	19.014	8.494	9.052	5.998	6.644	28.102	10.397	8.095	15.017	11.658	0.361	-0.530	-0.165	-0.892	-0.526	0.365	39	chrM;start=9574;+
TAATGTATCTTATGAACGTCTTGGAAGT	protein_coding			mito	54.591	94.041	40.067	28.382	70.561	30.695	48.182	16.283	26.015	70.167	99.822	6.998	46.602	54.001	62.251	30.812	60.949	16.794	24.057	100.176	57.528	38.268	53.935	46.558	0.588	0.093	0.305	-0.495	-0.283	0.212	28	chrM;start=8565;-
TAATGTATCTTATGAACGTCTTGGAAGTC	protein_coding			mito	218.158	324.020	156.939	116.018	306.143	104.963	166.376	65.133	122.980	355.813	431.820	27.216	171.915	203.364	352.410	134.740	193.407	95.965	111.352	540.224	224.256	163.053	237.345	215.137	0.460	-0.082	0.060	-0.542	-0.400	0.142	29	chrM;start=8564;-
AATGTATCTTATGAACGTCTTGGAAGTCG	protein_coding			mito	55.827	53.224	38.957	28.880	79.666	35.630	32.743	11.767	21.831	78.938	109.661	4.666	30.135	72.384	68.502	26.482	36.811	21.442	34.139	111.748	51.311	36.182	57.069	46.124	0.504	-0.153	0.154	-0.657	-0.350	0.307	29	chrM;start=8563;-
ATGTATCTTATGAACGTCTTGGAAGTCG	protein_coding			mito	11.742	15.284	7.397	10.457	17.071	10.352	6.921	3.685	5.458	23.705	29.677	1.037	7.575	19.724	10.679	6.329	11.767	4.948	9.623	20.167	12.390	10.024	13.738	10.567	0.306	-0.149	0.230	-0.455	-0.076	0.379	28	chrM;start=8563;-
TAATGTATCTTATGAACGTCTTGGAAGTCG	protein_coding			mito	49.441	56.461	37.725	31.370	68.773	29.130	32.210	10.103	22.740	75.382	97.124	4.406	30.299	45.575	61.991	25.982	29.569	18.293	31.847	105.135	48.754	33.913	47.879	42.165	0.524	0.026	0.209	-0.498	-0.314	0.183	30	chrM;start=8563;-
AATGTATCTTATGAACGTCTTGGAAGTCGA	protein_coding			mito	9.888	12.407	6.534	7.137	13.657	6.620	7.454	2.496	3.638	14.934	17.457	1.555	9.222	9.000	10.158	5.496	7.241	3.749	2.520	14.878	9.925	7.029	9.478	6.777	0.498	0.066	0.550	-0.431	0.053	0.484	30	chrM;start=8562;-
GTATCTTATGAACGTCTTGGAAGTCGA	protein_coding			mito	16.068	14.924	11.712	14.772	20.973	11.556	13.576	3.685	8.732	27.261	37.929	3.888	13.668	18.766	17.972	9.160	14.483	6.598	12.602	21.159	15.690	12.962	18.445	12.800	0.276	-0.233	0.294	-0.509	0.018	0.527	27	chrM;start=8562;-
TAATGTATCTTATGAACGTCTTGGAAGTCGA	protein_coding			mito	8.446	11.148	8.137	6.141	11.869	3.972	6.655	1.189	3.093	11.141	15.711	1.037	6.751	8.617	10.940	3.331	5.129	3.149	3.437	13.886	9.148	5.210	8.611	5.786	0.812	0.087	0.661	-0.725	-0.151	0.574	31	chrM;start=8562;-
TGTATCTTATGAACGTCTTGGAAGTCGA	protein_coding			mito	32.137	43.694	23.917	33.361	34.468	27.324	39.664	9.865	11.097	58.789	80.936	2.333	25.689	50.745	35.684	17.155	29.267	11.996	25.661	54.882	33.515	29.348	39.077	27.792	0.192	-0.222	0.270	-0.413	0.079	0.492	28	chrM;start=8562;-
TGTATCTTATGAACGTCTTGGAAGTCGAA	protein_coding			mito	10.506	8.811	7.644	9.959	10.730	7.824	8.518	2.377	3.093	11.141	21.266	1.037	7.410	15.511	5.991	5.996	9.655	3.149	7.103	15.208	9.530	6.591	10.243	8.222	0.532	-0.104	0.213	-0.636	-0.319	0.317	29	chrM;start=8561;-
TATGTAGTAGCTCATTTTCATTATGTT	protein_coding			mito	4.944	16.183	7.027	12.946	8.942	14.204	30.347	2.615	2.911	26.550	32.375	3.370	17.620	26.043	9.116	11.492	22.328	4.049	16.955	9.918	10.008	15.325	17.705	12.948	-0.615	-0.823	-0.372	-0.208	0.243	0.451	27	chrM;start=2581;+
TATTATGTAGTAGCTCATTTTCATTATG	protein_coding			mito	17.098	21.218	15.903	27.054	21.786	32.982	32.477	5.467	7.095	59.026	86.491	5.443	28.653	51.703	17.451	24.650	37.716	14.995	29.327	22.482	20.612	27.409	37.948	25.834	-0.411	-0.881	-0.326	-0.469	0.085	0.555	28	chrM;start=2578;+
TATTATGTAGTAGCTCATTTTCATTATGTT	protein_coding			mito	13.390	24.095	13.561	22.905	17.234	19.741	37.534	4.635	6.003	45.751	68.399	7.517	32.275	40.788	18.754	17.654	49.785	12.745	20.392	21.821	18.237	22.733	33.547	24.479	-0.318	-0.879	-0.425	-0.561	-0.107	0.455	30	chrM;start=2578;+
TATTATGTAGTAGCTCATTTTCATTATGTTTT	protein_coding			mito	3.502	9.350	6.534	5.145	9.267	6.620	11.447	3.328	1.637	14.697	22.853	2.333	9.716	12.447	5.470	5.829	18.707	2.849	7.332	7.274	6.760	7.546	10.564	8.398	-0.159	-0.644	-0.313	-0.485	-0.154	0.331	32	chrM;start=2578;+
AAATCTTATATTATTTATTCGTGGGAATGCTATATC	protein_coding			mito	4.944	8.991	5.055	4.979	6.828	3.370	4.259	2.853	4.002	14.697	13.807	1.037	7.081	8.234	13.805	8.494	10.862	5.248	4.124	21.821	6.159	5.836	8.793	10.110	0.078	-0.514	-0.715	-0.591	-0.793	-0.201	36	chrM;start=1738;-
AAATCTTATATTATTTATTCGTGGGAATGCTATATCAGGAGC	protein_coding			mito	9.476	11.328	6.781	7.967	4.877	5.898	10.382	3.685	3.638	24.416	25.551	4.147	10.374	11.872	13.284	11.825	14.785	5.698	6.186	21.159	8.086	9.604	13.046	11.931	-0.248	-0.690	-0.561	-0.442	-0.313	0.129	42	chrM;start=1732;-
CAAAATCTTATATTATTTATTCGTGGGAATGCTATATCAGGAGC	protein_coding			mito	10.094	12.227	9.000	5.477	3.739	5.537	5.856	4.160	0.728	20.860	18.568	3.370	9.222	12.447	4.688	9.826	12.069	7.347	8.019	10.249	8.108	7.428	9.659	9.502	0.126	-0.253	-0.229	-0.379	-0.355	0.024	44	chrM;start=1732;-
TATTTATTCGTGGGAATGCTATATCAGGAGC	protein_coding			mito	6.180	10.789	6.657	7.137	9.918	4.935	11.447	3.685	1.819	13.038	20.472	2.333	6.751	10.532	14.326	6.495	13.578	4.648	5.499	23.804	8.136	6.985	10.883	10.805	0.220	-0.420	-0.409	-0.640	-0.629	0.010	31	chrM;start=1732;-
TCTTATATTATTTATTCGTGGGAATGCTATATCAGGAGC	protein_coding			mito	9.064	15.284	12.328	10.622	13.657	10.232	13.576	5.111	6.185	27.735	32.851	4.406	13.997	19.149	21.619	11.825	20.216	7.647	10.310	38.021	12.191	12.568	18.404	17.604	-0.044	-0.594	-0.530	-0.550	-0.486	0.064	39	chrM;start=1732;-
TTATTCGTGGGAATGCTATATCAGGAGC	protein_coding			mito	6.180	4.315	4.068	5.477	6.178	2.889	7.986	2.139	2.001	10.667	10.792	1.037	6.422	8.426	10.940	5.829	12.673	1.799	4.124	16.531	5.244	5.137	7.523	8.191	0.030	-0.521	-0.643	-0.551	-0.673	-0.123	28	chrM;start=1732;-
TATTTATTCGTGGGAATGCTATATCAGGAGCA	protein_coding			mito	10.094	10.069	7.644	6.971	12.844	4.213	7.986	4.041	3.820	24.179	29.042	3.370	8.563	15.319	19.274	10.659	20.517	3.749	4.582	20.498	9.524	8.848	15.114	12.001	0.106	-0.666	-0.333	-0.772	-0.440	0.333	32	chrM;start=1731;-
TTATTCGTGGGAATGCTATATCAGGAGCA	protein_coding			mito	6.798	5.215	5.301	4.813	6.828	3.611	7.454	2.258	2.183	13.749	14.283	1.296	6.751	5.553	10.679	4.330	12.974	2.549	4.811	19.506	5.791	5.851	7.713	8.834	-0.015	-0.413	-0.609	-0.399	-0.594	-0.196	29	chrM;start=1731;-
TGGATTTGGAAATTGATTAGTGCCTTTAATATTAGGTG	protein_coding			mito	17.098	25.353	22.191	22.407	31.541	19.500	23.692	9.390	11.097	48.832	62.369	6.221	22.395	37.724	40.112	27.481	32.285	10.946	22.225	61.825	23.718	22.502	33.764	30.952	0.076	-0.509	-0.384	-0.585	-0.460	0.125	38	chrM;start=1695;+
TGGATTTGGAAATTGATTAGTGCCTTTAATATTAGGTGCT	protein_coding			mito	28.428	51.426	23.547	16.432	29.102	21.426	47.650	16.046	12.189	54.048	66.812	8.554	40.673	40.788	47.405	24.483	58.837	14.695	21.766	72.735	29.787	30.272	40.846	38.503	-0.023	-0.456	-0.370	-0.432	-0.347	0.085	40	chrM;start=1695;+
TGGATTTGGAAATTGATTAGTGCCTTTAATATTAGGTGCTC	protein_coding			mito	6.180	7.552	5.178	4.979	10.080	4.694	9.583	1.902	3.820	15.645	15.553	1.555	5.105	10.341	11.981	6.329	7.845	2.099	5.957	14.878	6.794	7.129	8.907	7.422	-0.069	-0.391	-0.127	-0.321	-0.058	0.263	41	chrM;start=1695;+
TGGATTTGGAAATTGATTAGTGCCTTTAATATTAGGTGCTCC	protein_coding			mito	13.390	11.868	9.123	5.975	12.031	7.704	8.518	4.635	7.095	17.542	25.392	1.814	8.069	11.872	20.316	9.993	17.500	5.248	8.707	23.143	10.477	9.099	13.493	12.918	0.204	-0.365	-0.302	-0.568	-0.506	0.063	42	chrM;start=1695;+
TGGTGGATTTGGAAATTGATTAGTGCCTTTAATATTAGGTGCT	protein_coding			mito	4.738	10.429	4.808	5.643	4.390	2.648	7.986	3.328	2.365	12.327	12.379	1.555	7.904	5.362	10.940	4.830	11.164	3.749	7.103	8.927	6.002	5.731	7.628	7.154	0.067	-0.346	-0.253	-0.413	-0.320	0.092	43	chrM;start=1692;+
TATTATAATTGGTGGATTTGGAAATTGATT	protein_coding			mito	8.240	11.328	5.178	5.975	9.592	5.537	8.252	4.279	4.912	18.253	19.361	3.110	7.575	12.830	10.940	8.827	20.216	3.599	5.957	16.861	8.063	8.247	10.763	11.092	-0.033	-0.417	-0.460	-0.384	-0.428	-0.043	30	chrM;start=1683;+
CTATTATAATTGGTGGATTTGGAAATTGATTAGTG	protein_coding			mito	7.828	7.372	6.534	7.967	11.056	6.139	7.187	2.853	2.547	20.386	16.663	2.074	5.928	10.915	13.805	8.661	7.543	4.648	7.103	26.119	8.151	7.822	9.877	10.815	0.059	-0.277	-0.408	-0.336	-0.467	-0.131	35	chrM;start=1682;+
CCTATTATAATTGGTGGATTTGGAAATTGATT	protein_coding			mito	6.798	10.968	5.301	4.481	5.365	3.491	6.921	2.853	4.548	12.564	13.807	3.629	8.069	6.894	10.158	4.330	17.802	3.749	5.270	13.225	6.583	6.075	8.511	8.875	0.116	-0.371	-0.431	-0.486	-0.547	-0.060	32	chrM;start=1681;+
TTATACCTATTATAATTGGTGGATTTGGAAATTGATT	protein_coding			mito	7.622	13.845	9.123	4.149	11.543	5.296	13.576	5.230	4.548	18.727	22.377	3.888	9.880	10.532	10.419	9.160	14.785	5.548	9.852	26.449	9.257	9.475	11.419	13.159	-0.034	-0.303	-0.507	-0.269	-0.474	-0.205	37	chrM;start=1676;+
TTATACCTATTATAATTGGTGGATTTGGAAATTGATTAGT	protein_coding			mito	6.386	11.328	5.794	7.635	7.967	5.296	12.511	3.447	3.457	13.275	22.377	1.814	11.856	9.000	14.326	9.160	12.974	4.648	5.270	18.514	7.822	7.597	11.875	10.113	0.042	-0.602	-0.371	-0.644	-0.413	0.232	40	chrM;start=1676;+
TTATACCTATTATAATTGGTGGATTTGGAAATTGATTAGTG	protein_coding			mito	15.656	19.240	15.410	15.104	21.298	13.482	17.303	5.111	6.549	41.958	54.910	3.370	15.973	25.085	27.349	17.987	22.630	12.445	18.329	48.931	17.342	16.881	25.337	24.065	0.039	-0.547	-0.473	-0.586	-0.512	0.074	41	chrM;start=1676;+
TGCTCCAGGATGTCCTAATTCAGCTCGAAT	protein_coding			mito	6.592	7.732	4.068	3.154	6.503	3.972	16.238	3.803	2.911	10.904	11.902	1.037	6.751	6.894	8.856	4.164	11.767	2.999	4.124	12.233	5.610	7.566	7.088	7.057	-0.432	-0.337	-0.331	0.094	0.100	0.006	30	chrM;start=1576;-
ATTTTAATTCGAGCTGAATTAGGACATCCTG	protein_coding			mito	7.622	9.710	5.794	4.481	8.617	6.019	7.454	2.377	2.365	17.542	19.044	3.110	7.245	11.489	9.898	6.662	12.974	3.599	4.582	14.878	7.245	7.151	10.157	8.539	0.019	-0.487	-0.237	-0.506	-0.256	0.250	31	chrM;start=1570;+
ATTTTAATTCGAGCTGAATTAGGACATCCTGG	protein_coding			mito	12.154	11.868	9.493	8.797	12.356	11.074	11.979	5.586	4.366	22.283	31.422	2.851	13.503	23.745	22.140	11.325	14.785	3.449	9.394	33.061	10.934	11.058	18.732	14.403	-0.016	-0.777	-0.398	-0.760	-0.381	0.379	32	chrM;start=1570;+
ATTTTAATTCGAGCTGAATTAGGACATCCTGGAGC	protein_coding			mito	12.154	15.464	8.260	11.784	15.608	10.954	13.576	5.705	6.185	24.416	33.962	2.592	13.338	17.234	17.451	10.826	16.293	6.448	6.874	25.788	12.654	12.167	16.915	13.246	0.057	-0.419	-0.066	-0.475	-0.123	0.353	35	chrM;start=1570;+
AATTTTAATTCGAGCTGAATTAGGACATCCTG	protein_coding			mito	9.476	15.284	9.246	8.797	12.194	6.861	11.180	4.873	5.822	20.623	28.090	2.592	13.338	13.787	12.502	10.160	18.405	8.397	9.852	32.070	10.999	9.872	14.062	15.777	0.156	-0.354	-0.520	-0.510	-0.676	-0.166	32	chrM;start=1569;+
AATTTTAATTCGAGCTGAATTAGGACATCCTGG	protein_coding			mito	12.978	16.003	14.178	14.938	22.762	12.398	16.771	5.943	8.005	33.898	39.199	4.666	13.338	23.170	24.744	14.490	18.405	5.548	8.936	50.253	16.172	15.403	21.023	19.526	0.070	-0.379	-0.272	-0.449	-0.342	0.107	33	chrM;start=1569;+
AATTTTAATTCGAGCTGAATTAGGACATCCTGGA	protein_coding			mito	6.798	10.429	5.055	7.303	9.430	4.093	6.655	2.734	3.820	21.809	15.076	2.074	6.587	12.064	8.335	8.161	12.069	3.149	5.270	27.441	7.803	7.822	8.827	11.218	-0.004	-0.178	-0.524	-0.174	-0.520	-0.346	34	chrM;start=1569;+
AATTTTAATTCGAGCTGAATTAGGACATCCTGGAGC	protein_coding			mito	16.274	16.543	12.945	14.938	15.771	10.954	14.641	6.181	9.642	30.342	39.199	3.629	17.784	25.660	19.795	12.991	22.026	8.097	13.518	39.012	15.294	14.352	21.213	19.129	0.092	-0.472	-0.323	-0.564	-0.415	0.149	36	chrM;start=1569;+
AATTTTAATTCGAGCTGAATTAGGACATCCTGGAGCATTAATT	protein_coding			mito	4.120	9.530	6.904	3.320	4.227	5.296	10.116	2.971	2.911	8.534	16.029	1.555	11.198	6.894	4.167	4.330	13.879	3.899	4.811	11.241	5.620	5.966	7.969	7.632	-0.086	-0.504	-0.441	-0.418	-0.355	0.062	43	chrM;start=1569;+
TCTTTAAGAATTTTAATTCGAGCTGAATTAGGACATCCTG	protein_coding			mito	22.866	22.656	20.958	17.262	27.151	16.491	22.095	10.935	14.554	47.884	59.830	4.925	22.724	33.128	36.465	26.148	41.940	13.645	18.788	63.809	22.179	22.392	31.414	32.866	-0.014	-0.502	-0.567	-0.488	-0.554	-0.065	40	chrM;start=1561;+
TCTTTAAGAATTTTAATTCGAGCTGAATTAGGACATCCTGG	protein_coding			mito	45.527	45.492	42.533	34.025	54.465	34.546	31.678	19.017	21.103	97.428	114.739	11.664	44.626	66.065	58.865	47.300	65.475	22.192	37.117	137.536	44.408	40.754	59.192	61.924	0.124	-0.415	-0.480	-0.538	-0.604	-0.065	41	chrM;start=1561;+
TCTTTAAGAATTTTAATTCGAGCTGAATTAGGACATCCTGGA	protein_coding			mito	5.562	8.811	4.808	4.149	4.715	4.093	5.324	2.258	2.183	11.615	11.268	1.814	6.257	11.681	8.856	5.496	10.259	4.198	3.437	15.539	5.609	5.095	7.975	7.786	0.139	-0.508	-0.473	-0.647	-0.612	0.035	42	chrM;start=1561;+
ATCTTTAAGAATTTTAATTCGAGCTGAATTAGGACATCCTG	protein_coding			mito	5.562	8.631	7.397	6.307	8.292	7.463	3.194	4.398	5.458	13.986	24.916	2.851	8.069	11.681	12.242	7.994	8.750	3.749	6.186	21.159	7.238	6.900	11.952	9.568	0.069	-0.724	-0.403	-0.793	-0.472	0.321	41	chrM;start=1560;+
ATCTTTAAGAATTTTAATTCGAGCTGAATTAGGACATCCTGG	protein_coding			mito	13.184	13.845	8.630	10.125	17.071	8.546	11.180	5.111	5.276	25.839	29.042	5.443	13.338	15.894	19.795	13.324	20.216	7.047	13.747	34.384	12.571	11.190	16.703	17.744	0.168	-0.410	-0.497	-0.578	-0.665	-0.087	42	chrM;start=1560;+
CATCTTTAAGAATTTTAATTCGAGCTGAATTAGGACATCCTG	protein_coding			mito	5.150	8.092	6.041	5.311	10.568	6.380	5.856	3.209	3.093	13.749	18.568	1.555	7.081	8.043	10.940	7.828	10.259	3.449	6.644	22.812	7.032	6.457	9.237	10.198	0.123	-0.393	-0.536	-0.517	-0.659	-0.143	42	chrM;start=1559;+
CATCTTTAAGAATTTTAATTCGAGCTGAATTAGGACATCCTGG	protein_coding			mito	10.300	19.420	13.438	12.614	21.136	12.157	15.972	6.062	5.276	39.350	39.357	2.851	15.644	22.979	19.535	16.322	18.707	8.097	10.539	39.343	15.382	15.763	20.073	18.602	-0.035	-0.384	-0.274	-0.349	-0.239	0.110	43	chrM;start=1559;+
CATCTTTAAGAATTTTAATTCGAGCTGAATTAGGACATCCTGGA	protein_coding			mito	8.034	8.631	8.260	6.805	10.080	5.898	5.856	3.090	2.911	22.283	17.933	3.370	7.575	12.830	13.805	11.492	12.371	4.049	7.103	20.167	8.362	8.008	11.102	11.036	0.062	-0.409	-0.400	-0.471	-0.463	0.009	44	chrM;start=1559;+
ACATCTTTAAGAATTTTAATTCGAGCTGAATTAGGACATCCTG	protein_coding			mito	10.506	15.104	10.232	10.125	12.031	7.222	10.914	2.853	5.458	23.705	28.248	3.370	12.844	19.341	15.628	16.322	15.388	6.748	10.998	24.796	11.600	10.030	15.886	14.850	0.210	-0.454	-0.356	-0.663	-0.566	0.097	43	chrM;start=1558;+
ACATCTTTAAGAATTTTAATTCGAGCTGAATTAGGACATCCTGG	protein_coding			mito	18.128	18.880	22.807	17.262	22.762	18.056	15.972	8.082	9.642	44.328	57.608	6.998	20.254	28.532	29.693	21.818	31.681	12.296	15.809	63.147	19.968	19.216	28.617	28.950	0.055	-0.519	-0.536	-0.575	-0.591	-0.017	44	chrM;start=1558;+
ACATCTTTAAGAATTTTAATTCGAGCTGAATTAGGACATCCTGGA	protein_coding			mito	8.034	14.924	10.356	7.967	8.617	6.982	8.785	4.279	3.275	24.653	30.946	2.592	11.527	17.043	11.460	14.823	15.992	7.347	10.769	24.465	9.980	9.595	14.714	14.679	0.057	-0.560	-0.557	-0.617	-0.613	0.003	45	chrM;start=1558;+
AACATCTTTAAGAATTTTAATTCGAGCTGAATTAGGACA	protein_coding			mito	10.918	9.710	6.534	6.141	10.893	5.898	5.590	2.734	3.275	14.223	19.044	1.814	9.222	11.298	15.888	8.494	11.466	3.749	8.019	20.167	8.839	6.344	11.453	10.379	0.479	-0.374	-0.232	-0.852	-0.710	0.142	39	chrM;start=1557;+
AACATCTTTAAGAATTTTAATTCGAGCTGAATTAGGACAT	protein_coding			mito	8.652	12.047	6.657	4.149	9.430	4.213	7.454	4.398	3.638	16.356	20.631	2.851	8.069	8.043	12.242	5.330	13.879	4.948	4.582	15.869	8.187	7.212	10.367	8.922	0.183	-0.341	-0.124	-0.524	-0.307	0.217	40	chrM;start=1557;+
AACATCTTTAAGAATTTTAATTCGAGCTGAATTAGGACATC	protein_coding			mito	6.592	7.192	8.137	5.975	9.267	7.704	11.180	3.566	5.458	16.119	20.472	2.851	10.539	16.277	13.023	10.326	10.560	5.098	8.248	21.490	7.433	8.805	12.632	11.145	-0.244	-0.765	-0.584	-0.521	-0.340	0.181	41	chrM;start=1557;+
AACATCTTTAAGAATTTTAATTCGAGCTGAATTAGGACATCCTG	protein_coding			mito	13.184	24.095	19.109	20.083	19.185	17.454	18.102	6.062	9.096	44.566	53.640	5.962	23.054	25.085	31.516	22.984	29.267	13.795	17.184	48.600	19.131	19.056	27.851	26.366	0.006	-0.542	-0.463	-0.548	-0.468	0.079	44	chrM;start=1557;+
AACATCTTTAAGAATTTTAATTCGAGCTGAATTAGGACATCCTGG	protein_coding			mito	31.519	46.391	37.848	27.054	39.508	28.167	29.548	15.927	16.373	88.894	92.680	9.331	37.215	58.213	51.833	42.637	48.578	23.541	30.931	89.266	36.464	35.782	49.855	46.991	0.027	-0.451	-0.366	-0.479	-0.393	0.085	45	chrM;start=1557;+
AACATCTTTAAGAATTTTAATTCGAGCTGAATTAGGACATCCTGGA	protein_coding			mito	10.918	21.398	18.862	17.925	12.681	11.676	21.296	6.418	6.367	35.558	38.088	3.629	19.925	29.681	19.014	22.151	35.905	10.346	19.933	41.988	16.357	16.263	22.067	26.065	0.008	-0.432	-0.672	-0.440	-0.681	-0.240	46	chrM;start=1557;+
TGGAACATCTTTAAGAATTTTAATTCGAGC	protein_coding			mito	7.622	12.587	7.274	6.805	10.730	8.546	9.051	3.447	4.730	15.645	26.503	1.296	7.245	13.213	14.586	10.659	19.311	4.648	10.539	23.804	9.004	8.284	12.569	13.792	0.120	-0.481	-0.615	-0.601	-0.735	-0.134	30	chrM;start=1554;+
TGGAACATCTTTAAGAATTTTAATTCGAGCTGAATT	protein_coding			mito	8.034	12.587	7.397	6.141	10.405	6.982	9.583	4.635	3.457	19.675	24.122	2.851	10.210	12.447	13.284	9.160	18.405	4.948	6.186	18.845	8.913	8.866	12.583	11.509	0.008	-0.497	-0.369	-0.505	-0.376	0.129	36	chrM;start=1554;+
TGGAACATCTTTAAGAATTTTAATTCGAGCTGAATTAGG	protein_coding			mito	7.004	8.991	7.274	5.809	5.528	4.935	7.986	2.377	4.002	14.460	25.709	1.555	7.245	11.681	10.158	8.994	9.354	4.348	6.644	18.845	6.921	6.752	11.270	9.637	0.036	-0.703	-0.478	-0.739	-0.513	0.226	39	chrM;start=1554;+
TGGAACATCTTTAAGAATTTTAATTCGAGCTGAATTAGGACATCCTGG	protein_coding			mito	9.888	12.047	10.109	6.307	5.528	7.102	6.921	3.090	3.275	21.809	26.344	4.147	12.515	15.894	12.242	9.160	14.483	7.647	7.332	13.555	8.776	8.439	14.228	10.435	0.056	-0.697	-0.250	-0.754	-0.306	0.447	48	chrM;start=1554;+
AATAGTTGGAACATCTTTAAGAATTTTAATT	protein_coding			mito	7.622	10.429	6.164	5.809	11.056	5.417	9.849	4.635	3.275	13.275	17.139	2.592	9.551	10.532	10.940	6.662	19.612	3.449	5.957	17.192	8.216	7.290	10.151	10.574	0.172	-0.305	-0.364	-0.478	-0.537	-0.059	31	chrM;start=1548;+
AATAGTTGGAACATCTTTAAGAATTTTAATTCG	protein_coding			mito	7.416	7.912	6.041	3.320	8.129	4.454	4.525	2.377	3.275	11.853	15.870	1.296	5.105	14.553	10.679	7.661	11.164	2.849	6.415	15.208	6.563	5.297	9.501	8.660	0.309	-0.534	-0.400	-0.843	-0.709	0.134	33	chrM;start=1548;+
AATAGTTGGAACATCTTTAAGAATTTTAATTCGA	protein_coding			mito	8.858	8.811	6.781	5.311	7.641	6.259	10.648	3.328	5.276	15.882	15.553	2.592	6.916	8.617	11.460	8.827	12.069	5.398	6.186	19.176	7.480	8.279	9.028	10.331	-0.146	-0.271	-0.466	-0.125	-0.320	-0.195	34	chrM;start=1548;+
AATAGTTGGAACATCTTTAAGAATTTTAATTCGAG	protein_coding			mito	8.034	5.754	6.287	6.307	7.641	5.537	8.252	2.853	4.548	14.697	21.266	1.814	7.410	14.362	12.763	8.827	10.560	5.248	8.019	20.829	6.805	7.177	11.523	10.697	-0.077	-0.760	-0.653	-0.683	-0.576	0.107	35	chrM;start=1548;+
AATAGTTGGAACATCTTTAAGAATTTTAATTCGAGCTGAATT	protein_coding			mito	6.592	11.328	9.493	5.643	5.853	6.139	9.583	7.013	1.819	19.201	17.298	2.333	10.210	12.447	11.200	9.327	14.785	2.999	6.415	16.531	7.782	8.751	10.698	10.011	-0.169	-0.459	-0.363	-0.290	-0.194	0.096	42	chrM;start=1548;+
TGGAATAGTTGGAACATCTTTAAGAATTTTAATT	protein_coding			mito	4.738	5.754	6.041	5.477	7.154	4.815	4.259	3.566	2.547	12.564	14.442	2.333	7.904	10.532	8.335	5.829	14.181	4.049	4.811	17.853	5.833	5.550	8.709	9.345	0.072	-0.578	-0.680	-0.650	-0.752	-0.102	34	chrM;start=1545;+
TGGAATAGTTGGAACATCTTTAAGAATTTTAATTCGAGCT	protein_coding			mito	6.592	10.429	6.164	4.979	8.942	4.213	8.785	3.090	2.547	14.460	17.774	4.925	8.233	10.724	7.033	3.498	14.785	3.899	4.582	14.547	7.421	6.619	9.738	8.262	0.165	-0.392	-0.155	-0.557	-0.320	0.237	40	chrM;start=1545;+
GCTTGAGCTGGAATAGTTGGAACATCTTTAAGA	protein_coding			mito	7.416	9.530	6.287	7.137	9.105	5.898	6.655	2.021	4.548	16.119	20.472	2.851	6.093	11.489	10.158	9.493	9.957	4.348	6.186	20.829	7.895	7.048	10.213	10.163	0.164	-0.371	-0.364	-0.535	-0.528	0.007	33	chrM;start=1537;+
AGCTTGAGCTGGAATAGTTGGAACATCTTTAAG	protein_coding			mito	7.004	8.631	7.520	5.477	7.479	5.296	6.389	2.377	3.457	14.934	19.361	2.333	5.599	13.213	11.460	8.161	9.957	4.948	7.103	19.506	7.222	6.491	10.393	9.935	0.154	-0.525	-0.460	-0.679	-0.614	0.065	33	chrM;start=1536;+
AGCTTGAGCTGGAATAGTTGGAACATCTTTAAGA	protein_coding			mito	10.712	12.946	8.630	6.141	11.869	6.500	11.180	3.803	4.184	23.942	25.709	3.370	10.539	18.192	11.981	8.827	12.069	5.698	9.394	23.474	10.060	9.922	13.958	11.892	0.020	-0.473	-0.241	-0.492	-0.261	0.231	34	chrM;start=1536;+
AGCTTGAGCTGGAATAGTTGGAACATCTTTAAGAATTTTAATT	protein_coding			mito	4.738	11.508	5.918	4.979	7.641	3.852	6.123	2.734	3.457	14.223	17.933	1.814	8.728	11.681	7.293	6.162	10.862	3.899	2.062	11.572	6.957	6.078	9.490	6.911	0.195	-0.448	0.009	-0.643	-0.185	0.457	43	chrM;start=1536;+
AACTTTATATTTTATTTTTGGAGCTTGAGCTG	protein_coding			mito	11.948	10.069	7.520	5.311	9.430	7.824	9.051	3.209	6.549	16.119	20.790	1.296	9.716	14.170	19.535	7.328	17.198	5.098	5.957	14.878	8.856	8.551	13.101	10.092	0.051	-0.565	-0.189	-0.616	-0.239	0.377	32	chrM;start=1515;+
AACTTTATATTTTATTTTTGGAGCTTGAGCTGG	protein_coding			mito	6.592	7.372	6.041	5.477	7.479	5.417	6.389	2.377	3.457	14.934	19.361	1.555	6.916	9.383	13.805	6.829	11.466	4.049	5.499	13.886	6.592	6.515	10.204	8.345	0.017	-0.630	-0.340	-0.647	-0.357	0.290	33	chrM;start=1515;+
ATATCTTTATGATTTGTAGAAAATAA	protein_coding			mito	4.944	10.609	4.561	4.647	10.243	4.935	8.785	1.426	5.640	12.801	14.124	1.037	4.611	8.617	12.242	5.829	12.673	2.699	9.394	15.539	7.001	6.717	8.126	9.227	0.060	-0.215	-0.398	-0.275	-0.458	-0.183	26	chrM;start=1486;-
ATATCTTTATGATTTGTAGAAAATAATCATTG	protein_coding			mito	19.158	23.375	11.835	11.286	24.550	12.639	15.440	6.181	7.823	28.920	42.690	2.851	14.820	23.745	26.307	14.490	26.250	5.548	14.664	53.560	18.041	14.200	22.083	22.902	0.345	-0.292	-0.344	-0.637	-0.690	-0.053	32	chrM;start=1480;-
ATCTTTATGATTTGTAGAAAATAATCATTG	protein_coding			mito	6.386	11.688	5.178	5.311	9.105	5.898	6.123	1.426	5.276	9.482	17.774	1.037	7.739	11.298	8.856	7.162	11.466	4.348	6.186	17.192	7.534	5.641	9.341	9.271	0.417	-0.310	-0.299	-0.728	-0.717	0.011	30	chrM;start=1480;-
TATCTTTATGATTTGTAGAAAATAATCATTG	protein_coding			mito	12.360	10.968	5.794	5.809	10.243	6.019	7.720	2.734	5.276	11.141	19.044	1.555	8.892	13.021	14.586	3.997	13.879	2.849	7.332	23.143	9.035	6.578	11.420	10.240	0.458	-0.338	-0.181	-0.796	-0.639	0.157	31	chrM;start=1480;-
ATATCTTTATGATTTGTAGAAAATAATCATTGTCGCGATTATT	protein_coding			mito	3.708	10.249	4.068	3.486	3.577	5.056	5.058	2.496	2.365	10.667	11.902	2.333	10.704	8.809	7.033	3.331	9.354	4.648	3.895	13.225	5.018	5.128	8.156	6.890	-0.031	-0.701	-0.458	-0.669	-0.426	0.243	43	chrM;start=1469;-
TTTCTTTAAGCCTTAGTAAAACTTACTCCTTCAAAATTGCAGTTTGA	protein_coding			mito	9.682	11.868	8.876	5.477	5.203	5.657	7.720	2.139	1.637	20.149	19.837	1.296	8.728	12.638	8.595	9.660	10.259	5.548	4.353	15.539	8.221	7.461	10.219	9.072	0.140	-0.314	-0.142	-0.454	-0.282	0.172	47	chrM;start=1315;+
TTTCTTTAAGCCTTAGTAAAACTTACTCCTTCAAAATTGCAGTTTGATA	protein_coding			mito	8.652	9.530	10.479	9.129	4.390	7.824	9.051	3.447	2.183	18.490	25.074	1.814	9.716	12.064	5.730	10.826	10.560	5.398	7.561	7.935	8.436	8.199	10.880	8.456	0.041	-0.367	-0.003	-0.408	-0.045	0.364	49	chrM;start=1315;+
CAACCATAATTAACGTCTCGACAAATATGATTAACACTATAGAAAG	protein_coding			mito	5.562	9.890	7.027	8.133	6.178	8.667	6.123	2.615	2.911	22.994	25.233	2.333	8.728	13.404	10.158	12.491	8.448	6.148	7.561	17.523	7.358	8.662	11.971	10.434	-0.235	-0.702	-0.504	-0.467	-0.269	0.198	46	chrM;start=10686;-
CATAATTAACGTCTCGACAAATATGATTAACACTATAGAAAG	protein_coding			mito	8.240	6.653	6.287	5.477	11.381	7.222	4.259	2.496	2.183	15.882	21.583	1.037	6.093	10.915	12.242	8.161	10.259	4.798	8.019	27.441	7.608	6.409	10.374	11.736	0.247	-0.447	-0.625	-0.695	-0.873	-0.178	42	chrM;start=10686;-
ACCATAATTAACGTCTCGACAAATATGATTAACACTATAGAAAGCT	protein_coding			mito	14.626	17.981	16.027	14.440	11.218	11.194	13.576	6.299	3.275	37.454	43.801	7.258	19.760	23.170	15.628	20.819	28.362	9.896	10.081	25.457	14.858	14.360	21.923	18.923	0.049	-0.561	-0.349	-0.610	-0.398	0.212	46	chrM;start=10684;-
CAACCATAATTAACGTCTCGACAAATATGATTAACACTATAGAAAGCT	protein_coding			mito	19.570	31.287	27.985	18.257	9.267	16.732	31.146	15.332	2.001	56.655	74.430	11.664	31.617	32.171	16.149	30.812	42.845	14.995	12.831	32.731	21.273	24.373	33.206	26.843	-0.196	-0.642	-0.335	-0.446	-0.139	0.307	48	chrM;start=10684;-
CGTCTCGACAAATATGATTAACACTATAGAAAGCT	protein_coding			mito	8.652	12.767	8.753	5.145	11.706	5.898	14.375	3.566	2.001	15.882	24.122	4.925	8.728	10.149	14.326	8.827	22.328	5.248	7.561	23.474	9.405	8.344	12.450	13.488	0.173	-0.405	-0.520	-0.577	-0.693	-0.115	35	chrM;start=10684;-
AATATGATTAACACTATAGAAAGCTAGATT	protein_coding			mito	5.768	8.451	5.548	4.813	5.690	5.537	8.252	2.496	2.547	10.904	12.537	2.074	8.728	11.489	4.949	4.830	15.992	2.999	5.957	12.894	6.054	5.947	7.955	8.534	0.026	-0.394	-0.495	-0.420	-0.521	-0.101	30	chrM;start=10679;-
TTAACACTATAGAAAGCTAGATTAATAT	protein_coding			mito	5.150	7.192	5.548	6.971	7.641	6.380	11.180	2.615	1.455	13.986	17.139	2.592	8.563	9.383	9.637	4.497	16.897	3.149	8.936	11.241	6.501	7.123	9.463	8.944	-0.132	-0.542	-0.460	-0.410	-0.328	0.081	28	chrM;start=10674;-
ATTTTTACCAAAATGACTTGTAATTCAAC	protein_coding			mito	12.566	15.104	7.274	5.477	13.169	6.259	16.505	2.853	4.730	18.727	26.185	2.074	9.551	13.213	14.586	8.661	14.483	4.648	10.081	19.176	10.718	9.815	13.122	11.410	0.127	-0.292	-0.090	-0.419	-0.217	0.202	29	chrM;start=1004;+
ATTTTTACCAAAATGACTTGTAATTCAACA	protein_coding			mito	7.416	10.249	9.123	6.307	11.218	8.907	13.044	3.090	6.913	20.149	21.266	1.296	8.892	12.638	12.763	6.329	17.802	5.848	11.227	24.796	8.863	10.421	11.371	13.200	-0.234	-0.360	-0.575	-0.126	-0.341	-0.215	30	chrM;start=1004;+
TGGACTGCCGTTATCAGCCCAACCGATATGGTTGGACCACAATCTT	protein_coding			nuclear	43.673	37.940	37.355	30.042	26.989	35.750	33.808	25.198	14.190	55.233	34.438	37.584	47.919	36.383	25.265	39.639	29.267	28.040	21.995	45.625	35.200	32.836	36.318	32.913	0.100	-0.045	0.097	-0.145	-0.003	0.142	46	chr3R;start=6822752;+|chr3R;start=6820132;-
TGGACTGCCGTTATCAGCCCAACCGATATGGTTGGACCACAATCTTT	protein_coding			nuclear	91.260	86.669	113.790	93.777	46.011	89.556	94.235	42.669	28.016	173.995	89.665	171.331	129.925	100.533	52.614	119.250	73.923	90.267	52.697	67.445	86.301	85.694	108.814	80.717	0.010	-0.334	0.097	-0.345	0.086	0.431	47	chr3R;start=6822752;+|chr3R;start=6820131;-
TGGACTGCCGTTATCAGCCCAACCGATATGGTTGGACCACAATCTTTT	protein_coding			nuclear	56.033	56.820	64.230	50.457	28.452	60.426	75.069	26.743	14.008	94.820	71.732	100.829	90.733	60.320	30.995	74.781	48.880	63.127	41.241	33.061	51.199	54.213	70.922	52.218	-0.083	-0.470	-0.028	-0.388	0.054	0.442	48	chr3R;start=6822752;+|chr3R;start=6820130;-
AAGGCAGAACTCAATTCAGACTAATCTGTGACTGACTAC	protein_coding			nuclear	7.416	5.215	21.328	14.772	4.552	15.046	3.993	1.664	1.637	6.163	15.553	8.294	7.410	18.192	22.140	4.330	2.414	10.196	6.644	12.563	10.657	5.701	14.318	7.230	0.903	-0.426	0.560	-1.329	-0.343	0.986	39	chr3R;start=31217362;-
TATAGTGATGTAAAAACCCTAGCGATCCAGCTACTTTATTGTGT	protein_coding			nuclear	15.862	27.691	22.931	4.315	2.439	5.778	6.123	4.873	0.546	27.024	19.837	13.478	17.455	8.617	3.386	23.817	16.595	15.444	5.041	3.306	14.648	8.869	12.555	12.841	0.724	0.222	0.190	-0.501	-0.534	-0.032	44	chr3R;start=29863235;+
CGTGCGTGTAATTTTTGGTAGCCGGGAATGGCGTTCGCGCCGTCCCGAC	protein_coding			nuclear	9.064	21.757	18.986	19.585	5.365	18.657	14.907	2.377	0.910	15.645	20.313	18.144	19.102	12.255	8.856	21.818	11.466	19.793	12.372	5.290	14.951	10.499	15.734	14.148	0.510	-0.074	0.080	-0.584	-0.430	0.153	49	chr3R;start=23827986;+|chr3R;start=23859466;-|chr2L;start=901490;-
TCGTGCGTGTAATTTTTGGTAGCCGGGAATGGCGTTCGCGCCGTCCCGAC	protein_coding			nuclear	24.308	30.568	38.464	31.204	7.154	31.537	26.354	5.943	1.819	21.335	32.057	32.400	50.883	31.596	9.377	34.643	32.888	41.835	24.974	7.274	26.340	17.398	31.263	28.323	0.598	-0.247	-0.105	-0.846	-0.703	0.142	50	chr3R;start=23827985;+|chr3R;start=23859466;-|chr2L;start=901490;-
ATCGATCTTAAACCGCCTTTAACTTTTAAT	protein_coding			nuclear	8.446	12.767	9.616	6.473	12.194	8.787	10.648	2.971	1.819	10.904	9.522	5.962	11.198	5.936	15.107	11.992	6.638	8.547	8.019	5.290	9.899	7.026	9.545	8.097	0.495	0.053	0.290	-0.442	-0.205	0.237	30	chr3L;start=10640090;+
CATCGATCTTAAACCGCCTTTAACTTT	protein_coding			nuclear	9.476	15.104	9.246	9.959	10.568	19.019	16.771	2.853	1.819	30.580	17.139	8.035	17.620	25.085	48.968	7.328	8.448	8.397	15.580	12.894	10.871	14.208	23.369	10.530	-0.386	-1.104	0.046	-0.718	0.432	1.150	27	chr3L;start=10640089;+
TCATCGATCTTAAACCGCCTTTAACTTT	protein_coding			nuclear	12.154	15.644	8.013	8.631	14.632	25.398	14.109	3.090	2.001	18.490	16.346	4.406	14.656	24.128	60.949	8.328	8.448	8.997	16.497	12.894	11.815	12.618	24.097	11.033	-0.095	-1.028	0.099	-0.933	0.194	1.127	28	chr3L;start=10640088;+
TCATCGATCTTAAACCGCCTTTAACTTTTAAT	protein_coding			nuclear	5.150	13.306	5.794	4.813	12.519	9.028	8.518	3.328	1.273	6.400	12.379	3.629	6.587	9.958	14.326	10.160	6.638	6.748	16.955	4.298	8.317	5.710	9.375	8.960	0.543	-0.173	-0.107	-0.715	-0.650	0.065	32	chr3L;start=10640088;+
ACTTCATCGATCTTAAACCGCCTTTAACTTT	protein_coding			nuclear	5.356	10.429	2.959	3.817	6.828	10.472	9.849	2.139	0.910	12.564	7.618	1.296	7.081	12.064	27.870	10.493	4.526	5.548	7.332	3.637	5.878	7.187	11.186	6.307	-0.290	-0.928	-0.102	-0.638	0.188	0.827	31	chr3L;start=10640085;+
GTGACGGCAACTTCATCGATCTTAAAC	protein_coding			nuclear	11.330	10.249	11.958	3.320	7.641	4.213	9.317	1.189	3.638	6.400	8.411	1.555	4.446	5.553	7.554	14.490	11.466	4.498	11.914	5.290	8.900	4.951	5.504	9.532	0.846	0.693	-0.099	-0.153	-0.945	-0.792	27	chr3L;start=10640076;+
AGGCGTGACGGCAACTTC	protein_coding			nuclear	9.888	15.284	12.205	7.635	16.096	9.148	13.842	2.258	5.640	5.926	14.600	3.370	7.575	9.575	14.847	16.155	9.655	7.497	14.205	9.257	12.222	7.363	9.993	11.354	0.731	0.290	0.106	-0.441	-0.625	-0.184	18	chr3L;start=10640072;+
AGGCGTGACGGCAACTTCATC	protein_coding			nuclear	8.652	11.328	9.616	5.477	12.519	9.630	10.648	2.021	3.093	9.245	15.553	3.110	5.599	9.766	8.074	13.657	8.448	7.497	14.434	5.951	9.518	6.927	8.420	9.998	0.458	0.177	-0.071	-0.282	-0.529	-0.248	21	chr3L;start=10640072;+
AAGGCGTGACGGCAACTTC	protein_coding			nuclear	15.244	17.622	17.999	9.129	11.869	7.102	12.245	2.139	3.457	5.689	20.472	2.074	8.233	8.043	11.200	11.659	19.914	5.548	10.310	8.596	14.372	6.126	10.004	11.205	1.230	0.523	0.359	-0.708	-0.871	-0.164	19	chr3L;start=10640071;+
ATCTCCATTTGGAGCAAGGCGTGACGGCAACTTC	protein_coding			nuclear	19.364	14.924	17.260	3.651	11.543	5.296	13.044	2.734	6.003	14.223	21.583	3.629	7.081	8.809	10.419	16.988	15.992	9.896	7.790	5.620	13.349	8.260	10.304	11.257	0.692	0.373	0.246	-0.319	-0.447	-0.128	34	chr3L;start=10640056;+
TGCTGCGGCTAGACATCT	protein_coding			nuclear	7.210	14.205	7.520	6.141	13.332	12.759	14.375	1.426	6.003	5.926	11.268	5.184	8.728	13.213	12.502	11.492	9.052	6.448	15.122	9.257	9.682	8.098	10.179	10.274	0.258	-0.072	-0.086	-0.330	-0.343	-0.013	18	chr3L;start=10640042;+
GCACGATGACGTCGCCTGCTGCGGCT	protein_coding			nuclear	6.386	11.328	6.657	4.813	11.869	9.509	9.583	3.328	0.546	2.845	10.792	3.370	8.069	5.745	10.679	6.329	11.767	6.148	10.539	5.290	8.211	5.162	7.731	8.015	0.670	0.087	0.035	-0.583	-0.635	-0.052	26	chr3L;start=10640026;+
AGCACGATGACGTCGCCTGCTGCGGCT	protein_coding			nuclear	12.360	15.284	8.630	6.141	16.421	11.074	19.965	0.832	2.911	6.400	23.805	4.147	8.398	12.255	12.242	15.656	11.767	9.896	16.955	4.298	11.767	8.236	12.170	11.714	0.515	-0.049	0.006	-0.563	-0.508	0.055	27	chr3L;start=10640025;+
AGCACGATGACGTCGCCTGCTGCGGCTAGACA	protein_coding			nuclear	2.060	5.934	2.959	3.651	13.007	12.759	9.583	1.545	1.455	4.741	6.983	4.666	4.446	11.489	17.191	12.158	3.922	4.648	9.852	7.274	5.522	6.017	8.955	7.571	-0.124	-0.697	-0.455	-0.574	-0.331	0.242	32	chr3L;start=10640025;+
GAGGACGTTCAGGCTCAGCACA	protein_coding			nuclear	3.914	10.609	6.904	3.486	10.893	8.185	6.123	1.545	2.729	3.319	10.792	4.925	4.611	10.915	10.940	8.994	3.922	8.097	15.351	6.943	7.161	4.380	8.436	8.661	0.709	-0.236	-0.274	-0.946	-0.984	-0.038	22	chr3L;start=10640003;+
AACTGAACAACGAGGCCCCCATGGTTGGC	protein_coding			nuclear	12.978	9.170	9.246	2.822	11.218	6.019	8.518	1.426	3.275	9.482	20.155	1.037	5.105	7.468	9.377	9.493	13.276	11.096	7.103	4.959	9.087	5.744	8.628	9.185	0.662	0.075	-0.016	-0.587	-0.677	-0.090	29	chr3L;start=10639929;+
ACTCGTGTGCACTCTCATC	protein_coding			nuclear	4.738	10.968	4.561	7.303	28.615	16.009	8.785	1.070	1.637	3.319	7.935	3.629	4.611	11.107	16.149	12.158	7.241	5.698	34.826	9.257	11.237	6.164	8.686	13.836	0.866	0.372	-0.300	-0.495	-1.167	-0.672	19	chr3L;start=10639810;+
ACTCGTGTGCACTCTCATCC	protein_coding			nuclear	8.652	17.082	5.424	11.120	36.419	21.546	13.310	1.189	1.455	3.319	10.792	4.406	6.587	14.553	29.172	15.656	5.733	7.347	59.113	9.918	15.740	8.164	13.102	19.553	0.947	0.265	-0.313	-0.682	-1.260	-0.578	20	chr3L;start=10639810;+
ACTCGTGTGCACTCTCATCCT	protein_coding			nuclear	3.502	12.227	5.055	5.809	23.412	15.407	9.317	1.902	2.547	3.556	10.315	4.666	10.374	13.979	14.586	9.660	12.069	7.497	30.473	5.620	10.001	6.546	10.784	13.064	0.612	-0.109	-0.385	-0.720	-0.997	-0.277	21	chr3L;start=10639810;+
TACTCGTGTGCACTCTCA	protein_coding			nuclear	5.356	5.574	4.192	5.643	16.583	12.519	5.856	1.189	2.729	4.030	6.665	0.778	7.410	11.681	21.098	8.161	8.750	5.998	27.723	6.282	7.470	5.264	9.526	11.383	0.505	-0.351	-0.608	-0.856	-1.112	-0.257	18	chr3L;start=10639809;+
TACTCGTGTGCACTCTCATC	protein_coding			nuclear	5.562	9.890	5.055	5.477	23.900	17.093	13.842	1.070	1.819	4.741	5.713	1.814	7.081	10.341	17.451	9.327	7.543	5.248	30.244	6.943	9.977	7.713	8.480	11.861	0.371	0.234	-0.250	-0.137	-0.621	-0.484	20	chr3L;start=10639809;+
TACTCGTGTGCACTCTCATCC	protein_coding			nuclear	4.120	12.047	5.794	6.639	26.013	20.824	11.180	1.426	2.001	3.319	6.507	3.629	6.257	10.915	19.014	11.659	8.448	5.098	43.074	5.951	10.923	7.750	9.264	14.846	0.495	0.238	-0.443	-0.257	-0.938	-0.680	21	chr3L;start=10639809;+
TACTCGTGTGCACTCTCATCCT	protein_coding			nuclear	2.678	11.868	5.301	7.137	14.632	13.361	14.641	1.426	2.001	5.452	5.396	4.147	10.374	11.489	15.628	6.829	12.673	6.448	22.454	3.306	8.323	7.376	9.407	10.342	0.174	-0.177	-0.313	-0.351	-0.487	-0.137	22	chr3L;start=10639809;+
GTTCCTACTCGTGTGCACTCTCATCCTGGGC	protein_coding			nuclear	19.982	15.104	20.342	10.125	14.958	8.065	16.771	2.853	5.276	30.580	18.409	3.110	5.599	12.638	10.158	20.486	22.328	19.043	21.995	10.580	16.102	12.709	9.983	18.886	0.341	0.690	-0.230	0.348	-0.572	-0.920	31	chr3L;start=10639804;+
AGTTCCTACTCGTGTGCACTCT	protein_coding			nuclear	5.356	10.789	7.520	6.805	16.909	13.241	10.382	1.426	2.183	7.112	9.205	3.110	8.728	10.149	11.200	9.160	9.957	11.396	14.434	5.290	9.476	6.869	8.478	10.047	0.464	0.160	-0.085	-0.304	-0.549	-0.245	22	chr3L;start=10639803;+
AGTTCCTACTCGTGTGCACTCTCATCCTGGGC	protein_coding			nuclear	16.686	12.587	16.643	6.639	12.356	6.500	11.979	2.139	4.548	21.335	18.568	3.888	7.081	11.681	9.377	15.489	15.992	14.995	19.933	12.894	12.982	9.300	10.119	15.861	0.481	0.360	-0.289	-0.122	-0.770	-0.648	32	chr3L;start=10639803;+
ATGAAGTTCCTACTCGTGTGCACTCTCATCCTGGGC	protein_coding			nuclear	15.244	12.946	21.698	4.481	11.218	6.259	8.252	2.734	4.548	18.490	16.505	2.851	10.045	6.702	6.251	20.319	17.500	19.943	15.809	9.588	13.118	8.057	8.471	16.632	0.703	0.631	-0.342	-0.072	-1.046	-0.973	36	chr3L;start=10639799;+
CCATCTGTACAACAAACC	protein_coding			nuclear	14.214	17.622	10.479	9.959	24.225	8.426	18.102	2.496	7.641	15.408	15.076	2.851	8.233	13.979	14.326	18.654	10.259	11.096	20.162	7.604	15.300	10.415	10.893	13.555	0.555	0.490	0.175	-0.065	-0.380	-0.315	18	chr3L;start=10639772;+
GCCATCTGTACAACAAACC	protein_coding			nuclear	11.536	12.767	8.137	7.137	34.793	15.167	12.245	0.951	2.001	7.823	10.792	2.074	7.739	12.447	20.056	18.987	12.673	7.497	23.599	9.918	14.874	7.637	10.621	14.535	0.962	0.486	0.033	-0.476	-0.928	-0.453	19	chr3L;start=10639771;+
AGCCATCTGTACAACAAAC	protein_coding			nuclear	5.150	8.631	6.041	4.979	17.234	10.472	10.116	0.357	2.183	7.349	6.824	2.074	6.916	9.766	14.326	8.827	11.164	7.047	17.871	7.274	8.407	6.095	7.981	10.437	0.464	0.075	-0.312	-0.389	-0.776	-0.387	19	chr3L;start=10639770;+
AGCCATCTGTACAACAAACC	protein_coding			nuclear	22.660	31.827	16.643	19.585	75.764	36.954	25.555	3.090	9.460	18.964	28.407	5.962	16.796	34.085	50.791	45.801	19.009	18.293	52.468	18.514	33.296	18.805	27.208	30.817	0.824	0.291	0.112	-0.533	-0.713	-0.180	20	chr3L;start=10639770;+
AGCCATCTGTACAACAAACCA	protein_coding			nuclear	9.270	10.968	8.260	9.129	33.817	19.982	13.044	1.307	3.093	7.823	7.618	2.333	9.551	16.851	28.912	16.822	9.655	7.797	27.723	9.918	14.289	9.050	13.053	14.383	0.659	0.131	-0.009	-0.528	-0.668	-0.140	21	chr3L;start=10639770;+
AGCCATCTGTACAACAAACCAGC	protein_coding			nuclear	7.210	7.912	7.150	6.141	12.681	10.472	5.590	1.902	2.001	4.741	8.887	3.110	5.928	10.341	12.763	10.826	7.241	5.848	13.060	7.935	8.219	4.941	8.206	8.982	0.734	0.002	-0.128	-0.732	-0.862	-0.130	23	chr3L;start=10639770;+
AAGCCATCTGTACAACAAACC	protein_coding			nuclear	10.506	11.148	6.657	4.979	13.657	9.389	11.979	2.021	4.730	7.112	12.220	2.333	5.105	7.085	10.679	11.159	24.440	8.697	15.809	6.612	9.390	7.046	7.484	13.343	0.414	0.327	-0.507	-0.087	-0.921	-0.834	21	chr3L;start=10639769;+
GGTGCGAGTGCTGGAGCT	protein_coding			nuclear	32.755	45.672	20.588	30.872	25.038	18.657	44.189	21.988	70.768	21.335	72.367	38.102	8.069	19.724	32.037	22.984	80.561	10.946	7.561	40.996	30.985	35.388	34.060	32.610	-0.192	-0.137	-0.074	0.055	0.118	0.063	18	chr2R;start=6017074;+
GTTGTGTCGATATTTTCTC	rRNA			nuclear	14.008	16.902	10.726	15.436	18.372	17.213	26.620	9.865	28.744	10.430	10.950	11.664	14.326	15.319	18.233	16.655	24.440	14.545	22.454	12.894	15.089	18.574	14.098	18.197	-0.300	0.098	-0.270	0.398	0.030	-0.368	19	chrX;start=23535579;-
TGTTGTGTCGATATTTTCTC	rRNA			nuclear	17.922	23.196	15.657	21.079	25.688	18.778	19.699	5.467	8.368	13.512	14.600	18.144	21.572	16.660	18.493	19.320	28.362	19.193	23.141	14.547	20.708	13.165	17.894	20.913	0.654	0.211	-0.014	-0.443	-0.668	-0.225	20	chrX;start=23535579;-
TTGTGTCGATATTTTCTC	rRNA			nuclear	14.626	16.003	11.342	16.266	19.510	15.648	15.440	3.566	5.640	12.327	12.379	12.182	14.162	15.894	14.326	10.160	25.043	11.996	16.726	11.241	15.549	10.524	13.788	15.033	0.563	0.173	0.049	-0.390	-0.514	-0.125	18	chrX;start=23535579;-
GTTGTGTCGATATTTTCTCC	rRNA			nuclear	12.566	12.407	13.191	16.266	19.998	18.898	15.972	10.935	29.108	8.771	12.061	12.960	14.491	16.277	18.233	11.659	15.992	17.244	17.871	14.878	14.886	16.737	14.804	15.529	-0.169	0.008	-0.061	0.177	0.108	-0.069	20	chrX;start=23535578;-
TGTGTCGATATTTTCTCC	rRNA			nuclear	18.540	15.464	12.205	16.930	18.860	18.056	14.375	3.803	11.643	9.956	9.363	12.701	18.278	16.468	14.847	11.825	22.026	14.995	24.745	10.580	16.400	11.567	14.331	16.834	0.504	0.194	-0.038	-0.309	-0.541	-0.232	18	chrX;start=23535578;-
TGTTGTGTCGATATTTTCTCC	rRNA			nuclear	22.660	24.095	17.506	27.386	27.314	32.139	24.224	6.181	11.825	15.882	17.457	25.402	19.102	25.468	18.493	23.317	23.233	22.792	32.764	12.894	23.792	18.050	21.184	23.000	0.398	0.167	0.049	-0.231	-0.350	-0.119	21	chrX;start=23535578;-
TTGTGTCGATATTTTCTCC	rRNA			nuclear	21.630	17.262	14.178	17.925	22.762	19.259	18.102	4.873	10.552	9.008	12.696	16.848	18.937	18.958	22.140	17.821	28.362	17.694	30.473	15.208	18.751	12.359	17.916	21.912	0.601	0.066	-0.225	-0.536	-0.826	-0.290	19	chrX;start=23535578;-
GTTGTGTCGATATTTTCTCCT	rRNA			nuclear	7.004	12.047	9.246	8.133	11.706	11.315	14.907	15.095	13.826	7.112	6.348	10.109	9.716	9.000	10.419	6.995	19.612	6.748	10.998	8.596	9.627	12.451	9.118	10.590	-0.371	0.078	-0.137	0.449	0.234	-0.216	21	chrX;start=23535577;-
TGTTGTGTCGATATTTTCTCCT	rRNA			nuclear	8.652	15.104	10.232	10.788	12.681	14.806	18.900	5.824	6.731	10.193	10.474	16.589	15.973	16.085	11.721	9.993	20.819	11.546	12.372	10.580	11.492	11.291	14.168	13.062	0.025	-0.302	-0.185	-0.328	-0.210	0.117	22	chrX;start=23535577;-
TTGTGTCGATATTTTCTCCT	rRNA			nuclear	7.828	16.363	9.863	10.622	12.519	12.278	15.173	3.090	5.276	3.556	7.776	12.182	13.832	8.809	9.116	9.993	26.552	8.547	14.205	6.943	11.439	7.875	10.343	13.248	0.539	0.145	-0.212	-0.393	-0.750	-0.357	20	chrX;start=23535577;-
TGTTGTGTCGATATTTTCTCCTC	rRNA			nuclear	9.682	8.811	6.781	12.448	16.258	17.935	9.849	3.922	3.457	12.564	9.522	10.109	8.728	17.426	12.763	15.656	12.371	9.746	13.976	8.596	10.796	9.545	11.709	12.069	0.178	-0.117	-0.161	-0.295	-0.338	-0.044	23	chrX;start=23535576;-
TTGTGTCGATATTTTCTCCTC	rRNA			nuclear	6.592	8.991	8.507	12.780	15.283	10.232	9.583	2.377	2.729	9.482	9.046	8.813	9.057	12.064	11.981	11.659	7.845	10.496	10.310	11.572	10.430	6.881	10.192	10.376	0.600	0.033	0.008	-0.567	-0.593	-0.026	21	chrX;start=23535576;-
GTTGTGTCGATATTTTCTCCTCG	rRNA			nuclear	15.450	11.148	10.972	10.457	18.047	16.370	12.511	21.513	34.383	11.615	11.268	8.554	10.868	17.426	14.586	13.657	9.655	12.445	14.664	11.241	13.215	19.279	12.540	12.332	-0.545	0.076	0.100	0.620	0.645	0.024	23	chrX;start=23535575;-
TGTGTCGATATTTTCTCCTCG	rRNA			nuclear	7.828	8.811	7.027	10.291	11.218	12.519	10.116	5.705	9.096	8.771	5.713	8.554	8.728	6.319	8.335	7.828	7.543	7.497	10.310	11.241	9.035	9.241	7.530	8.884	-0.033	0.263	0.024	0.296	0.057	-0.239	21	chrX;start=23535575;-
TTGTGTCGATATTTTCTCCTCG	rRNA			nuclear	11.124	7.372	8.630	11.618	13.657	8.667	9.849	2.971	8.914	5.452	5.237	8.294	8.728	12.255	12.502	10.826	12.069	7.947	10.539	10.580	10.480	7.171	9.403	10.392	0.547	0.156	0.012	-0.391	-0.535	-0.144	22	chrX;start=23535575;-
GTTGTGTCGATATTTTCTCCTCGG	rRNA			nuclear	20.188	17.622	20.588	16.930	19.022	31.537	22.627	29.952	33.110	23.231	15.870	19.440	15.973	27.958	23.702	24.816	19.311	19.343	24.516	26.449	18.870	28.091	20.589	22.887	-0.574	-0.126	-0.278	0.448	0.296	-0.153	24	chrX;start=23535574;-
TGTGTCGATATTTTCTCCTCGG	rRNA			nuclear	11.742	11.508	10.726	15.104	12.681	16.130	12.778	7.488	14.008	7.586	11.268	8.035	11.692	12.447	10.158	11.659	9.052	11.396	15.122	11.572	12.352	11.598	10.720	11.760	0.091	0.204	0.071	0.114	-0.020	-0.134	22	chrX;start=23535574;-
TGTTGTGTCGATATTTTCTCCTCGG	rRNA			nuclear	16.274	19.240	15.164	20.581	21.949	33.102	14.109	8.082	8.732	21.809	13.648	16.330	15.150	23.170	23.442	18.487	15.690	20.542	22.683	17.853	18.642	17.167	18.348	19.051	0.119	0.023	-0.031	-0.096	-0.150	-0.054	25	chrX;start=23535574;-
TTGTGTCGATATTTTCTCCTCGG	rRNA			nuclear	11.536	11.148	11.712	14.440	16.909	16.732	10.116	5.586	12.735	8.771	9.839	11.664	15.973	16.468	16.670	7.828	10.862	9.447	12.143	7.935	13.149	10.788	14.123	9.643	0.286	-0.103	0.447	-0.389	0.162	0.550	23	chrX;start=23535574;-
GTTGTGTCGATATTTTCTCCTCGGA	rRNA			nuclear	57.475	60.417	49.436	56.266	67.472	61.630	59.895	119.688	112.974	67.322	46.499	52.877	53.188	70.086	54.698	58.459	51.595	58.329	52.697	57.858	58.213	84.302	55.470	55.788	-0.534	0.070	0.061	0.604	0.596	-0.008	25	chrX;start=23535573;-
TGTGTCGATATTTTCTCCTCGGA	rRNA			nuclear	53.355	60.776	53.751	58.756	55.928	55.250	50.578	64.182	79.136	45.514	37.294	60.912	59.446	46.724	50.530	51.797	70.302	52.331	57.967	48.270	56.513	58.932	50.981	56.133	-0.060	0.149	0.010	0.209	0.070	-0.139	23	chrX;start=23535573;-
TGTTGTGTCGATATTTTCTCCTCGGA	rRNA			nuclear	39.141	44.953	49.930	54.108	58.367	58.380	46.053	26.267	24.014	86.049	38.405	56.765	50.224	54.767	43.498	47.800	44.354	51.281	54.530	43.641	49.300	48.153	48.732	48.321	0.034	0.017	0.029	-0.017	-0.005	0.012	26	chrX;start=23535573;-
TTGTGTCGATATTTTCTCCTCGGA	rRNA			nuclear	44.085	56.101	46.108	58.424	53.490	48.269	51.909	34.825	35.111	43.380	32.851	52.618	52.694	45.958	44.279	42.804	59.742	52.931	51.552	51.576	51.641	42.699	45.680	51.721	0.274	0.177	-0.002	-0.097	-0.277	-0.179	24	chrX;start=23535573;-
GATATTTTCTCCTCGGAC	rRNA			nuclear	24.102	23.555	15.903	21.079	22.111	21.065	31.146	35.657	61.308	16.356	16.346	17.366	21.572	19.149	30.995	16.655	29.569	16.494	23.370	19.837	21.350	33.106	21.086	21.185	-0.633	0.018	0.011	0.651	0.644	-0.007	18	chrX;start=23535572;-|chrX;start=23454911;-
GTTGTGTCGATATTTTCTCCTCGGAC	rRNA			nuclear	9.064	8.092	8.013	9.295	16.909	17.093	13.044	11.173	10.552	13.038	6.665	8.554	13.009	18.958	11.200	13.158	9.957	10.196	14.664	14.547	10.274	12.980	11.677	12.504	-0.337	-0.185	-0.283	0.153	0.054	-0.099	26	chrX;start=23535572;-
TGTTGTGTCGATATTTTCTCCTCGGAC	rRNA			nuclear	9.888	11.328	12.082	13.444	21.298	22.269	21.296	5.586	4.912	21.335	10.474	16.330	16.796	24.319	13.284	22.318	14.483	17.094	17.871	13.886	13.608	15.079	16.241	17.130	-0.148	-0.255	-0.332	-0.107	-0.184	-0.077	27	chrX;start=23535572;-
ATATTTTCTCCTCGGACC	rRNA			nuclear	34.197	34.524	23.424	30.872	45.198	40.083	39.664	34.706	53.303	19.675	24.122	21.773	31.287	29.681	44.800	23.650	50.087	32.388	42.158	25.788	33.643	37.486	30.333	34.814	-0.156	0.149	-0.049	0.305	0.107	-0.199	18	chrX;start=23535571;-|chrX;start=23454910;-
GATATTTTCTCCTCGGACC	rRNA			nuclear	61.595	37.940	37.108	36.017	48.612	53.806	58.831	81.298	133.895	34.609	37.136	37.584	43.967	35.234	72.670	29.979	59.440	42.434	65.070	42.319	44.255	72.488	45.318	47.848	-0.712	-0.034	-0.113	0.678	0.599	-0.078	19	chrX;start=23535571;-|chrX;start=23454910;-
TCGATATTTTCTCCTCGGACC	rRNA			nuclear	29.665	34.344	26.013	35.187	39.345	37.435	40.196	7.369	17.828	36.506	25.233	30.845	27.829	38.107	40.372	26.648	35.302	29.089	35.284	23.804	32.911	27.867	32.477	30.026	0.240	0.019	0.132	-0.221	-0.108	0.113	21	chrX;start=23535571;-|chrX;start=23454910;-
GTTGTGTCGATATTTTCTCCTCGGACC	rRNA			nuclear	17.304	15.464	14.424	23.735	25.038	25.639	13.044	11.529	11.279	18.253	11.268	12.701	13.174	33.703	21.619	21.485	13.879	18.743	21.766	21.821	19.193	15.949	18.493	19.539	0.267	0.054	-0.026	-0.214	-0.293	-0.079	27	chrX;start=23535571;-
TGTGTCGATATTTTCTCCTCGGACC	rRNA			nuclear	11.330	13.666	9.739	16.432	11.706	15.769	6.655	3.566	5.458	12.801	7.141	10.886	10.045	16.085	9.116	11.992	7.543	9.147	16.497	9.918	12.575	8.850	10.655	11.019	0.507	0.239	0.190	-0.268	-0.316	-0.049	25	chrX;start=23535571;-
TGTTGTGTCGATATTTTCTCCTCGGACC	rRNA			nuclear	8.446	12.587	11.835	18.755	24.550	25.880	21.829	7.369	5.640	25.839	18.092	14.774	18.114	31.596	17.972	26.482	12.974	18.293	27.265	19.176	15.235	17.311	20.110	20.838	-0.184	-0.401	-0.452	-0.216	-0.268	-0.051	28	chrX;start=23535571;-
TTGTGTCGATATTTTCTCCTCGGACC	rRNA			nuclear	10.918	13.306	11.219	16.432	13.494	16.370	13.044	5.230	4.912	15.408	10.474	12.442	12.844	14.362	11.981	16.322	9.052	16.194	9.394	12.563	13.074	10.993	12.421	12.705	0.250	0.074	0.041	-0.176	-0.209	-0.033	26	chrX;start=23535571;-
ATATTTTCTCCTCGGACCT	rRNA			nuclear	27.810	31.287	17.999	16.930	24.550	22.991	48.715	84.863	85.867	16.831	15.711	20.736	27.665	16.085	24.484	13.657	34.699	20.243	30.931	13.886	23.715	51.853	20.936	22.683	-1.129	0.180	0.064	1.308	1.193	-0.116	19	chrX;start=23535570;-|chrX;start=23454909;-
CGATATTTTCTCCTCGGACCT	rRNA			nuclear	25.750	29.129	25.150	19.419	28.777	27.083	49.514	65.014	73.679	22.994	21.900	29.808	30.958	19.532	36.986	17.488	38.621	23.841	26.349	17.853	25.645	47.657	27.837	24.830	-0.894	-0.118	0.047	0.776	0.941	0.165	21	chrX;start=23535570;-|chrX;start=23454909;-
GATATTTTCTCCTCGGACCT	rRNA			nuclear	47.175	46.751	18.492	18.921	35.118	25.759	61.759	204.909	181.013	21.098	22.218	21.773	34.087	20.107	50.009	16.655	54.914	22.492	37.117	20.498	33.291	98.907	29.639	30.335	-1.571	0.168	0.134	1.739	1.705	-0.034	20	chrX;start=23535570;-|chrX;start=23454909;-
TATTTTCTCCTCGGACCT	rRNA			nuclear	18.334	20.319	15.164	16.764	19.998	16.852	31.146	11.767	11.643	9.245	11.744	15.552	22.724	18.000	19.795	8.994	33.793	15.594	20.621	12.233	18.116	16.130	17.563	18.247	0.167	0.045	-0.010	-0.123	-0.178	-0.055	18	chrX;start=23535570;-|chrX;start=23454909;-
ATATTTTCTCCTCGGACCTT	rRNA			nuclear	34.815	34.524	20.588	21.411	29.753	24.074	47.916	115.291	126.436	19.201	21.107	23.846	27.335	19.149	24.484	17.321	38.621	21.892	28.411	19.837	28.218	66.584	23.184	25.216	-1.239	0.283	0.162	1.522	1.401	-0.121	20	chrX;start=23535569;-|chrX;start=23454908;-
GATATTTTCTCCTCGGACCTT	rRNA			nuclear	48.617	32.546	25.026	16.764	25.038	24.917	44.722	175.076	186.835	20.149	19.520	21.254	31.946	19.149	36.986	16.988	43.750	25.191	29.556	23.804	29.598	90.340	25.771	27.858	-1.610	0.200	0.087	1.810	1.697	-0.112	21	chrX;start=23535569;-|chrX;start=23454908;-
TCGATATTTTCTCCTCGGACCTT	rRNA			nuclear	10.506	18.880	12.205	10.623	11.218	16.130	19.699	7.250	6.003	10.904	9.998	15.552	15.808	11.298	11.721	10.826	17.802	12.895	13.060	8.596	12.686	11.997	12.875	12.636	0.081	-0.021	0.006	-0.102	-0.075	0.027	23	chrX;start=23535569;-|chrX;start=23454908;-
ATATTTTCTCCTCGGACCTTG	rRNA			nuclear	36.257	34.883	31.314	27.386	35.443	39.843	38.333	39.579	47.482	21.335	28.566	29.290	42.485	24.319	28.912	22.484	48.578	37.336	40.554	24.465	33.057	37.314	30.714	34.684	-0.175	0.106	-0.069	0.281	0.105	-0.175	21	chrX;start=23535568;-|chrX;start=23454907;-
CGATATTTTCTCCTCGGACCTTG	rRNA			nuclear	39.965	44.234	37.478	43.984	43.084	52.361	48.715	46.948	57.306	35.795	41.420	34.214	56.152	40.213	47.926	32.477	53.406	50.532	50.864	26.780	41.749	48.225	43.985	42.812	-0.208	-0.075	-0.036	0.133	0.172	0.039	23	chrX;start=23535568;-|chrX;start=23454907;-
TATTTTCTCCTCGGACCTTG	rRNA			nuclear	33.167	35.603	31.930	32.531	34.630	35.028	35.937	12.123	14.736	19.438	26.979	27.475	40.179	27.000	35.163	24.483	42.543	36.737	47.428	15.208	33.572	23.452	31.359	33.280	0.518	0.098	0.013	-0.419	-0.505	-0.086	20	chrX;start=23535568;-|chrX;start=23454907;-
CGATATTTTCTCCTCGGACCTTGA	rRNA			nuclear	17.716	16.003	13.931	11.784	11.381	17.695	18.368	30.784	32.746	9.008	15.711	12.960	23.383	9.192	15.107	9.993	21.724	18.743	14.434	8.265	14.163	21.720	15.271	14.632	-0.617	-0.109	-0.047	0.508	0.570	0.062	24	chrX;start=23535567;-|chrX;start=23454906;-
TCGATATTTTCTCCTCGGACCTTGA	rRNA			nuclear	12.978	14.385	14.178	14.274	8.454	13.000	13.310	5.111	3.820	9.245	10.950	16.330	12.515	10.724	14.326	7.495	15.086	15.894	10.769	8.596	12.854	8.897	12.969	11.568	0.531	-0.013	0.152	-0.544	-0.379	0.165	25	chrX;start=23535567;-|chrX;start=23454906;-
TTTCTCCTCGGACCTTGA	rRNA			nuclear	9.476	10.069	7.890	7.967	10.080	9.630	10.648	8.320	12.917	4.741	7.776	9.590	12.515	8.426	7.033	4.830	12.371	7.947	14.205	7.935	9.097	9.251	9.068	9.458	-0.024	0.005	-0.056	0.029	-0.032	-0.061	18	chrX;start=23535567;-|chrX;start=23454906;-
ATTTTCTCCTCGGACCTTGAA	rRNA			nuclear	10.918	7.732	6.041	5.145	7.641	8.667	11.713	16.640	22.922	5.926	3.333	6.480	10.704	6.319	6.772	4.164	6.940	8.697	9.165	3.306	7.496	13.174	6.722	6.454	-0.814	0.157	0.216	0.971	1.029	0.059	21	chrX;start=23535566;-|chrX;start=23454905;-
TCGATATTTTCTCCTCGGACCTTGAA	rRNA			nuclear	26.162	29.669	24.287	23.735	24.550	33.945	28.750	11.054	9.460	16.594	24.281	23.846	38.368	22.787	27.609	16.489	32.586	37.786	28.411	16.861	25.681	19.960	27.378	26.427	0.364	-0.092	-0.041	-0.456	-0.405	0.051	26	chrX;start=23535566;-|chrX;start=23454905;-
GATATTTTCTCCTCGGACCTTGAAA	rRNA			nuclear	73.131	48.369	44.752	40.664	43.897	55.852	45.787	116.242	147.357	41.484	42.055	41.731	50.883	44.426	56.000	36.475	48.578	57.429	55.218	42.649	50.163	81.344	47.019	48.070	-0.697	0.093	0.061	0.791	0.759	-0.032	25	chrX;start=23535565;-|chrX;start=23454904;-
GTGTCGATATTTTCTCCTCGGACCTTGAAA	rRNA			nuclear	17.716	16.543	19.972	20.415	19.510	19.500	15.972	9.746	13.826	20.149	16.346	21.514	20.913	18.575	19.014	19.320	15.992	20.842	19.933	15.208	18.831	15.839	19.272	18.259	0.250	-0.033	0.045	-0.283	-0.205	0.078	30	chrX;start=23535565;-|chrX;start=23454904;-
TCGATATTTTCTCCTCGGACCTTGAAA	rRNA			nuclear	48.205	48.729	51.162	53.444	45.848	59.102	42.858	20.800	18.920	39.825	45.864	53.395	62.245	49.596	61.470	40.472	50.992	64.326	54.072	34.384	49.478	36.301	54.514	48.849	0.447	-0.140	0.018	-0.587	-0.428	0.158	27	chrX;start=23535565;-|chrX;start=23454904;-
TGTCGATATTTTCTCCTCGGACCTTGAAA	rRNA			nuclear	34.609	36.682	33.163	40.000	39.670	38.398	30.879	14.738	15.463	35.321	30.629	35.770	42.814	31.979	37.507	33.144	34.397	47.683	35.284	28.763	36.825	26.960	35.740	35.854	0.450	0.043	0.039	-0.407	-0.411	-0.005	29	chrX;start=23535565;-|chrX;start=23454904;-
TTTCTCCTCGGACCTTGAAA	rRNA			nuclear	12.566	16.722	11.095	9.959	12.194	15.528	14.907	10.578	13.826	7.112	9.839	14.256	17.126	13.213	18.754	9.160	18.104	15.144	21.308	9.257	12.507	12.390	14.637	14.595	0.014	-0.227	-0.223	-0.240	-0.236	0.004	20	chrX;start=23535565;-|chrX;start=23454904;-
TTTTCTCCTCGGACCTTGAAA	rRNA			nuclear	18.540	14.385	12.945	9.461	13.332	18.657	16.505	9.746	14.736	6.874	12.379	11.923	15.479	11.872	20.837	8.994	21.121	20.542	20.392	7.935	13.732	13.304	14.498	15.797	0.046	-0.078	-0.202	-0.124	-0.248	-0.124	21	chrX;start=23535565;-|chrX;start=23454904;-
GTTGTGTCGATATTTTCTCCTCGGACCTTGAAA	rRNA			nuclear	15.038	12.587	13.931	18.423	17.234	16.852	10.914	14.263	16.191	11.378	16.029	13.219	15.973	15.702	15.367	18.154	11.164	20.243	18.788	10.249	15.443	13.920	15.258	15.719	0.150	0.017	-0.026	-0.132	-0.175	-0.043	33	chrX;start=23535565;-
TGTGTCGATATTTTCTCCTCGGACCTTGAAA	rRNA			nuclear	16.892	14.385	14.671	20.083	15.933	16.732	10.382	15.451	18.738	12.564	15.553	21.514	17.949	17.043	17.972	15.489	14.785	19.643	16.955	13.555	16.393	14.773	18.006	16.085	0.150	-0.135	0.027	-0.285	-0.123	0.163	31	chrX;start=23535565;-
TGTTGTGTCGATATTTTCTCCTCGGACCTTGAAA	rRNA			nuclear	14.626	12.047	17.136	18.921	13.332	16.611	10.116	6.775	6.185	13.749	10.950	14.515	17.290	18.575	15.628	20.652	11.466	21.142	16.726	8.927	15.213	10.687	15.392	15.782	0.509	-0.017	-0.053	-0.526	-0.562	-0.036	34	chrX;start=23535565;-
TTGTGTCGATATTTTCTCCTCGGACCTTGAAA	rRNA			nuclear	10.712	10.968	12.328	9.461	8.779	10.111	8.785	4.873	5.276	7.349	8.887	12.960	12.186	14.936	7.554	9.493	8.448	13.345	11.914	15.208	10.450	7.279	11.305	11.682	0.522	-0.113	-0.161	-0.635	-0.683	-0.047	32	chrX;start=23535565;-
GATATTTTCTCCTCGGACCTTGAAAA	rRNA			nuclear	15.656	18.521	15.164	12.780	17.234	19.500	14.375	13.906	16.191	13.986	15.711	16.070	20.913	12.830	17.191	11.825	17.500	21.142	16.726	9.588	15.871	15.592	16.543	15.356	0.026	-0.060	0.048	-0.085	0.022	0.107	26	chrX;start=23535564;-|chrX;start=23454903;-
GTCGATATTTTCTCCTCGGACCTTGAAAA	rRNA			nuclear	14.626	12.946	13.068	14.274	9.430	14.444	8.785	9.509	9.096	11.853	12.696	13.219	12.515	11.681	11.981	12.158	12.974	19.643	11.914	7.935	12.869	10.737	12.418	12.925	0.261	0.051	-0.006	-0.210	-0.268	-0.058	29	chrX;start=23535564;-|chrX;start=23454903;-
GTGTCGATATTTTCTCCTCGGACCTTGAAAA	rRNA			nuclear	8.858	9.710	10.972	12.780	9.755	14.806	6.655	4.398	4.002	7.823	7.459	12.960	11.198	8.234	9.637	8.494	11.164	11.996	13.060	4.959	10.415	7.537	9.898	9.935	0.467	0.074	0.068	-0.393	-0.399	-0.005	31	chrX;start=23535564;-|chrX;start=23454903;-
TCGATATTTTCTCCTCGGACCTTGAAAA	rRNA			nuclear	17.510	16.003	16.273	16.432	18.534	21.185	18.102	7.013	7.641	13.275	12.220	16.070	20.748	17.234	21.358	14.323	14.483	25.341	20.621	11.241	16.951	13.443	17.526	17.202	0.334	-0.048	-0.021	-0.383	-0.356	0.027	28	chrX;start=23535564;-|chrX;start=23454903;-
TGTTGTGTCGATATTTTCTCCTCGGACCTTGAAAA	rRNA			nuclear	7.828	7.912	10.602	12.946	13.657	11.676	4.259	3.803	2.547	11.853	8.570	10.109	13.009	12.830	10.679	10.326	4.828	13.645	11.227	9.918	10.589	6.828	11.039	9.989	0.633	-0.060	0.084	-0.693	-0.549	0.144	35	chrX;start=23535564;-
CTCCTCGGACCTTGAAAAT	rRNA			nuclear	23.896	31.827	16.027	11.784	14.958	21.426	39.664	34.706	27.834	11.378	17.298	17.626	40.015	9.575	23.702	9.327	44.354	25.191	27.265	4.959	19.698	27.002	21.643	22.219	-0.455	-0.136	-0.174	0.319	0.281	-0.038	19	chrX;start=23535563;-|chrX;start=23454902;-
GTCGATATTTTCTCCTCGGACCTTGAAAAT	rRNA			nuclear	33.373	46.032	35.259	38.673	37.394	42.611	40.729	40.768	25.287	37.454	34.120	45.878	46.437	37.724	32.819	34.143	38.923	43.034	45.365	31.078	38.146	37.370	39.396	38.509	0.030	-0.047	-0.014	-0.076	-0.043	0.033	30	chrX;start=23535563;-|chrX;start=23454902;-
GTGTCGATATTTTCTCCTCGGACCTTGAAAAT	rRNA			nuclear	21.630	33.085	31.314	27.220	25.200	27.083	23.426	15.927	12.007	22.283	21.900	38.621	36.886	23.170	23.702	23.484	39.526	29.389	28.640	23.143	27.690	20.145	28.856	28.836	0.459	-0.060	-0.059	-0.518	-0.517	0.001	32	chrX;start=23535563;-|chrX;start=23454902;-
TATTTTCTCCTCGGACCTTGAAAAT	rRNA			nuclear	65.509	91.704	62.011	62.075	68.935	64.880	75.335	26.743	24.014	50.492	48.879	83.981	80.194	56.299	61.991	54.795	82.975	66.126	74.464	52.898	70.047	48.293	66.269	66.252	0.537	0.080	0.080	-0.457	-0.456	0.000	25	chrX;start=23535563;-|chrX;start=23454902;-
TGTCGATATTTTCTCCTCGGACCTTGAAAAT	rRNA			nuclear	20.188	35.782	28.355	30.872	28.127	28.046	22.893	15.451	6.913	29.157	27.296	43.805	41.167	25.277	25.526	22.151	33.190	32.538	27.723	21.159	28.665	20.492	32.614	27.352	0.484	-0.186	0.068	-0.670	-0.417	0.254	31	chrX;start=23535563;-|chrX;start=23454902;-
TTTCTCCTCGGACCTTGAAAAT	rRNA			nuclear	18.952	22.117	16.643	14.274	17.559	18.537	30.347	17.353	13.098	9.719	15.076	17.626	20.090	9.383	17.972	9.493	33.793	22.642	19.246	8.596	17.909	17.811	16.029	18.754	0.008	0.160	-0.067	0.152	-0.074	-0.226	22	chrX;start=23535563;-|chrX;start=23454902;-
TTTTCTCCTCGGACCTTGAAAAT	rRNA			nuclear	14.008	19.779	13.068	10.457	9.918	14.324	20.764	10.459	7.823	10.667	10.474	14.515	16.632	11.107	11.721	10.826	21.423	13.645	13.518	5.620	13.446	12.807	12.890	13.006	0.070	0.061	0.048	-0.009	-0.022	-0.013	23	chrX;start=23535563;-|chrX;start=23454902;-
GTTGTGTCGATATTTTCTCCTCGGACCTTGAAAAT	rRNA			nuclear	26.368	40.637	39.327	39.170	37.719	30.815	29.815	31.497	14.372	39.824	27.931	46.915	54.012	36.766	34.381	40.638	39.526	44.834	32.535	32.070	36.645	29.265	40.001	37.921	0.324	-0.126	-0.049	-0.451	-0.374	0.077	35	chrX;start=23535563;-
TGTGTCGATATTTTCTCCTCGGACCTTGAAAAT	rRNA			nuclear	28.634	42.435	47.341	34.191	43.735	38.880	32.210	36.132	16.555	37.217	30.946	53.136	44.296	33.511	31.256	34.976	42.242	48.282	31.847	30.747	39.267	32.199	38.629	37.619	0.286	0.024	0.062	-0.263	-0.224	0.038	33	chrX;start=23535563;-
TGTTGTGTCGATATTTTCTCCTCGGACCTTGAAAAT	rRNA			nuclear	22.454	35.603	39.574	35.685	36.093	33.102	34.606	14.976	9.642	38.639	27.455	41.472	40.015	35.234	30.474	40.305	35.302	42.285	32.764	29.755	33.882	26.193	34.930	36.082	0.371	-0.044	-0.091	-0.415	-0.462	-0.047	36	chrX;start=23535563;-
TTGTGTCGATATTTTCTCCTCGGACCTTGAAAAT	rRNA			nuclear	31.931	42.256	41.670	35.851	35.443	34.185	34.872	20.206	12.007	30.105	30.153	59.875	46.437	27.575	29.172	34.809	40.733	40.185	30.931	29.425	37.430	26.275	38.642	35.217	0.510	-0.046	0.088	-0.556	-0.423	0.134	34	chrX;start=23535563;-
ATATTTTCTCCTCGGACCTTGAAAATT	rRNA			nuclear	27.398	40.278	34.026	32.199	26.989	35.750	30.347	23.296	12.553	22.994	26.503	43.546	42.156	26.043	33.861	24.650	38.319	34.337	34.597	24.465	32.178	24.988	34.421	31.274	0.365	-0.097	0.041	-0.462	-0.324	0.138	27	chrX;start=23535562;-|chrX;start=23454901;-
ATTTTCTCCTCGGACCTTGAAAATT	rRNA			nuclear	19.982	22.476	16.643	18.423	18.372	20.222	22.361	13.074	12.189	13.749	17.774	29.549	27.335	20.490	24.223	13.491	32.888	22.642	17.871	10.910	19.179	16.319	23.874	19.560	0.233	-0.316	-0.028	-0.549	-0.261	0.288	25	chrX;start=23535562;-|chrX;start=23454901;-
CGATATTTTCTCCTCGGACCTTGAAAATT	rRNA			nuclear	9.682	9.890	9.246	9.295	6.016	8.185	11.713	5.943	3.457	5.215	7.141	16.589	15.644	11.298	7.554	7.661	11.164	10.796	6.415	3.306	8.826	6.903	11.645	7.869	0.355	-0.400	0.166	-0.755	-0.189	0.566	29	chrX;start=23535562;-|chrX;start=23454901;-
GTGTCGATATTTTCTCCTCGGACCTTGAAAATT	rRNA			nuclear	30.283	40.098	37.478	39.170	32.679	35.991	36.203	18.660	14.372	29.631	27.296	54.432	50.718	31.405	27.870	27.981	42.845	36.887	30.015	32.400	35.942	26.972	38.344	34.025	0.414	-0.093	0.079	-0.508	-0.335	0.172	33	chrX;start=23535562;-|chrX;start=23454901;-
TCTCCTCGGACCTTGAAAATT	rRNA			nuclear	17.304	26.972	16.150	10.457	13.007	23.352	33.808	11.054	9.278	5.215	16.981	27.216	33.263	11.681	13.544	8.328	41.035	24.741	20.621	8.596	16.778	16.541	20.537	20.664	0.020	-0.292	-0.301	-0.312	-0.321	-0.009	21	chrX;start=23535562;-|chrX;start=23454901;-
TGTCGATATTTTCTCCTCGGACCTTGAAAATT	rRNA			nuclear	15.450	27.511	22.931	19.253	17.396	20.343	25.555	7.607	6.913	17.305	15.711	31.104	27.500	18.383	21.098	16.489	31.983	24.591	15.580	16.200	20.508	15.545	22.759	20.969	0.400	-0.150	-0.032	-0.550	-0.432	0.118	32	chrX;start=23535562;-|chrX;start=23454901;-
TTCTCCTCGGACCTTGAAAATT	rRNA			nuclear	16.480	18.161	15.903	10.457	18.209	20.824	26.620	15.570	9.278	7.586	12.696	21.514	24.701	9.766	14.326	7.994	31.983	18.893	16.726	8.596	15.842	15.976	16.600	16.838	-0.012	-0.067	-0.088	-0.055	-0.076	-0.021	22	chrX;start=23535562;-|chrX;start=23454901;-
TTTCTCCTCGGACCTTGAAAATT	rRNA			nuclear	15.450	16.363	13.808	8.299	8.454	12.880	23.426	12.599	7.459	7.586	6.031	19.440	20.090	8.809	13.544	5.496	21.423	13.345	13.289	2.976	12.475	12.790	13.583	11.306	-0.036	-0.123	0.142	-0.087	0.178	0.265	23	chrX;start=23535562;-|chrX;start=23454901;-
TTTTCTCCTCGGACCTTGAAAATT	rRNA			nuclear	11.948	14.385	13.931	8.963	8.942	13.000	22.627	8.439	4.730	8.771	8.252	19.699	15.808	8.617	11.981	7.661	15.992	15.294	14.664	5.951	11.634	11.513	12.872	11.912	0.015	-0.146	-0.034	-0.161	-0.049	0.112	24	chrX;start=23535562;-|chrX;start=23454901;-
GTTGTGTCGATATTTTCTCCTCGGACCTTGAAAATT	rRNA			nuclear	24.720	35.063	39.820	33.527	31.053	36.352	34.340	28.763	16.737	34.846	27.455	50.544	37.545	27.575	29.433	35.309	30.173	32.538	33.680	31.078	32.837	30.208	34.510	32.556	0.120	-0.072	0.012	-0.192	-0.108	0.084	36	chrX;start=23535562;-
TGTGTCGATATTTTCTCCTCGGACCTTGAAAATT	rRNA			nuclear	31.107	47.650	47.710	41.992	36.906	41.769	40.196	31.378	20.011	32.476	26.661	58.320	51.871	36.958	38.809	41.305	42.242	48.282	33.910	38.682	41.073	33.166	42.524	40.884	0.308	-0.050	0.007	-0.359	-0.302	0.057	34	chrX;start=23535562;-
TGTTGTGTCGATATTTTCTCCTCGGACCTTGAAAATT	rRNA			nuclear	23.484	29.129	32.054	26.390	23.087	26.602	22.627	12.718	5.458	30.580	23.805	47.693	38.203	29.490	18.754	33.144	35.000	35.837	22.912	25.127	26.829	19.597	31.589	30.404	0.453	-0.236	-0.180	-0.689	-0.634	0.055	37	chrX;start=23535562;-
TTGTGTCGATATTTTCTCCTCGGACCTTGAAAATT	rRNA			nuclear	27.192	42.615	41.916	41.660	34.305	36.472	35.937	17.591	11.097	35.795	29.518	55.210	53.682	37.149	37.247	33.144	41.940	43.334	34.139	28.433	37.538	27.378	42.561	36.198	0.455	-0.181	0.052	-0.636	-0.403	0.234	35	chrX;start=23535562;-
ATATTTTCTCCTCGGACCTTGAAAATTT	rRNA			nuclear	57.681	83.612	66.573	65.727	66.334	66.084	86.782	85.577	52.576	43.143	50.308	93.053	105.059	61.277	69.023	58.459	102.587	70.924	60.258	58.519	67.985	66.832	75.744	70.149	0.025	-0.156	-0.045	-0.181	-0.070	0.111	28	chrX;start=23535561;-|chrX;start=23454900;-
CGATATTTTCTCCTCGGACCTTGAAAATTT	rRNA			nuclear	14.214	14.025	12.575	10.457	13.332	12.639	11.713	25.673	20.375	12.327	10.633	16.848	17.620	7.851	13.284	11.825	10.862	13.345	8.477	8.927	12.921	16.545	13.247	10.687	-0.357	-0.036	0.274	0.321	0.631	0.310	30	chrX;start=23535561;-|chrX;start=23454900;-
CTCCTCGGACCTTGAAAATTT	rRNA			nuclear	30.077	33.265	17.013	10.125	16.421	24.435	39.132	58.121	49.483	9.482	23.170	17.107	34.251	10.724	23.442	8.494	35.604	23.841	28.640	5.620	21.380	36.131	21.739	20.440	-0.757	-0.024	0.065	0.733	0.822	0.089	21	chrX;start=23535561;-|chrX;start=23454900;-
GATATTTTCTCCTCGGACCTTGAAAATTT	rRNA			nuclear	27.810	39.019	31.807	29.046	30.891	25.880	37.002	49.444	41.115	22.520	23.964	37.325	47.260	25.085	33.079	26.981	33.492	32.838	25.661	20.829	31.715	35.192	33.343	27.960	-0.150	-0.072	0.182	0.078	0.332	0.254	29	chrX;start=23535561;-|chrX;start=23454900;-
GTGTCGATATTTTCTCCTCGGACCTTGAAAATTT	rRNA			nuclear	27.192	41.357	39.574	38.341	33.329	31.176	42.060	28.644	19.466	31.765	28.407	46.138	48.084	27.766	35.944	32.977	32.888	44.234	32.993	32.400	35.959	30.622	37.268	35.098	0.232	-0.052	0.035	-0.283	-0.197	0.087	34	chrX;start=23535561;-|chrX;start=23454900;-
TCGATATTTTCTCCTCGGACCTTGAAAATTT	rRNA			nuclear	12.772	14.205	17.013	11.120	10.730	14.806	17.303	8.914	8.187	11.853	11.902	16.070	21.242	10.532	15.628	10.326	20.819	16.194	14.664	11.902	13.168	12.212	15.075	14.781	0.109	-0.195	-0.167	-0.304	-0.275	0.028	31	chrX;start=23535561;-|chrX;start=23454900;-
TTCTCCTCGGACCTTGAAAATTT	rRNA			nuclear	13.390	14.385	11.095	6.141	7.641	13.722	21.296	15.570	14.918	3.793	6.983	12.960	17.455	5.936	7.033	4.164	21.121	11.246	13.060	5.620	10.531	13.860	10.073	11.042	-0.396	0.064	-0.068	0.460	0.328	-0.132	23	chrX;start=23535561;-|chrX;start=23454900;-
GTTGTGTCGATATTTTCTCCTCGGACCTTGAAAATTT	rRNA			nuclear	26.986	35.243	41.546	33.195	27.964	35.750	28.217	52.535	28.926	30.580	28.566	43.805	43.473	39.256	24.484	36.308	27.457	38.236	33.680	32.400	32.987	35.201	35.917	33.616	-0.094	-0.123	-0.027	-0.029	0.066	0.095	37	chrX;start=23535561;-
TGTGTCGATATTTTCTCCTCGGACCTTGAAAATTT	rRNA			nuclear	35.845	49.268	46.724	44.482	38.370	42.972	40.196	50.871	34.929	40.299	31.105	58.838	60.434	43.277	31.777	41.138	44.656	49.182	32.535	34.715	42.938	41.853	45.086	40.445	0.037	-0.070	0.086	-0.107	0.049	0.157	35	chrX;start=23535561;-
TGTTGTGTCGATATTTTCTCCTCGGACCTTGAAAATTT	rRNA			nuclear	22.454	26.432	35.012	30.540	19.022	29.250	26.620	15.095	8.550	22.994	26.185	37.066	42.650	26.426	17.451	30.645	33.190	28.490	29.327	19.506	26.692	20.502	29.955	28.232	0.381	-0.166	-0.081	-0.547	-0.462	0.086	38	chrX;start=23535561;-
TTGTGTCGATATTTTCTCCTCGGACCTTGAAAATTT	rRNA			nuclear	25.544	43.694	43.519	37.843	29.590	26.722	34.074	28.288	13.098	34.372	25.551	44.582	48.413	37.915	27.088	33.310	32.888	38.686	29.327	32.400	36.038	27.311	36.710	33.322	0.400	-0.027	0.113	-0.427	-0.287	0.140	36	chrX;start=23535561;-
CTCCTCGGACCTTGAAAATTTA	rRNA			nuclear	26.986	14.924	12.452	9.295	12.031	17.213	13.576	32.210	32.746	7.586	15.553	10.368	19.760	7.085	22.921	7.828	25.949	17.993	22.454	5.951	15.138	20.666	15.137	16.035	-0.449	0.000	-0.083	0.449	0.366	-0.083	22	chrX;start=23535560;-|chrX;start=23454899;-
GTGTCGATATTTTCTCCTCGGACCTTGAAAATTTA	rRNA			nuclear	10.094	8.271	11.095	12.116	10.893	9.750	9.051	6.537	6.549	9.482	9.522	12.960	16.632	8.809	10.679	11.825	11.164	17.544	8.707	7.274	10.494	8.274	11.720	11.303	0.343	-0.159	-0.107	-0.502	-0.450	0.052	35	chrX;start=23535560;-|chrX;start=23454899;-
TTCTCCTCGGACCTTGAAAATTTA	rRNA			nuclear	13.184	12.946	8.630	5.477	7.154	11.074	9.051	15.808	15.645	4.030	9.046	9.331	15.644	7.851	8.335	4.997	19.009	12.445	9.623	2.314	9.478	11.122	10.041	9.678	-0.231	-0.083	-0.030	0.147	0.201	0.053	24	chrX;start=23535560;-|chrX;start=23454899;-
GTTGTGTCGATATTTTCTCCTCGGACCTTGAAAATTTA	rRNA			nuclear	9.476	9.530	13.068	13.444	12.844	11.315	8.785	9.627	7.277	13.038	11.585	11.405	16.632	12.830	9.637	12.824	12.673	15.594	10.081	8.596	11.672	10.008	12.418	11.954	0.222	-0.089	-0.034	-0.311	-0.256	0.055	38	chrX;start=23535560;-
TGTGTCGATATTTTCTCCTCGGACCTTGAAAATTTA	rRNA			nuclear	12.566	15.644	15.410	11.452	15.120	12.398	10.116	9.033	8.550	12.801	9.046	11.664	18.772	13.213	9.637	14.823	6.940	19.793	9.623	10.910	14.039	10.580	12.466	12.418	0.408	0.171	0.177	-0.237	-0.231	0.006	36	chrX;start=23535560;-
TGTTGTGTCGATATTTTCTCCTCGGACCTTGAAAATTTA	rRNA			nuclear	7.622	7.552	11.342	13.444	9.267	10.593	6.921	4.992	2.183	11.378	8.411	10.109	9.386	10.724	7.033	10.659	8.448	10.796	8.477	8.265	9.846	7.213	9.132	9.329	0.449	0.108	0.078	-0.340	-0.371	-0.031	39	chrX;start=23535560;-
TTGTGTCGATATTTTCTCCTCGGACCTTGAAAATTTA	rRNA			nuclear	9.476	9.170	10.726	13.444	7.479	11.315	6.123	4.517	3.457	10.193	8.728	12.442	12.186	8.617	8.335	9.993	8.750	11.696	8.477	8.927	10.059	7.121	10.062	9.569	0.498	0.000	0.072	-0.499	-0.426	0.072	37	chrX;start=23535560;-
ATTTTCTCCTCGGACCTTGAAAATTTAT	rRNA			nuclear	12.772	7.552	9.123	5.643	11.543	8.787	13.576	49.920	31.109	9.482	6.665	9.072	8.398	4.213	13.805	6.329	10.259	8.097	8.707	7.604	9.327	22.575	8.431	8.199	-1.275	0.146	0.186	1.421	1.461	0.040	28	chrX;start=23535559;-
CTCCTCGGACCTTGAAAATTTAT	rRNA			nuclear	30.695	18.161	14.054	9.129	9.918	16.852	27.153	119.688	95.146	10.904	13.489	11.405	21.242	14.362	23.181	10.659	26.250	18.743	24.287	9.588	16.391	53.949	16.736	17.905	-1.719	-0.030	-0.127	1.689	1.591	-0.097	23	chrX;start=23535559;-
GTCGATATTTTCTCCTCGGACCTTGAAAATTTAT	rRNA			nuclear	16.892	10.789	11.835	10.291	10.893	9.148	13.310	52.535	33.838	10.430	8.094	15.034	15.808	8.426	13.805	7.828	14.181	11.846	10.539	9.588	12.140	23.852	12.233	10.796	-0.974	-0.011	0.169	0.963	1.144	0.180	34	chrX;start=23535559;-
GTGTCGATATTTTCTCCTCGGACCTTGAAAATTTAT	rRNA			nuclear	26.574	30.748	28.108	30.540	25.363	23.593	22.361	32.210	24.560	30.342	23.487	35.251	35.404	30.639	26.567	25.482	26.854	32.088	20.850	23.143	28.267	26.613	30.270	25.683	0.087	-0.099	0.138	-0.186	0.051	0.237	36	chrX;start=23535559;-
GTTGTGTCGATATTTTCTCCTCGGACCTTGAAAATTTAT	rRNA			nuclear	27.192	26.432	26.259	23.237	20.973	23.593	17.569	55.387	26.925	26.787	20.472	31.104	29.311	22.405	19.014	26.315	19.914	25.791	22.225	16.200	24.819	30.052	24.461	22.089	-0.276	0.021	0.168	0.297	0.444	0.147	39	chrX;start=23535559;-
TCTCCTCGGACCTTGAAAATTTAT	rRNA			nuclear	11.330	16.003	8.260	5.477	8.617	10.352	13.044	19.849	14.918	7.823	6.189	10.886	13.009	6.511	7.033	5.496	12.371	12.296	9.852	4.298	9.937	13.197	8.726	8.863	-0.409	0.188	0.165	0.597	0.574	-0.022	24	chrX;start=23535559;-
TGTGTCGATATTTTCTCCTCGGACCTTGAAAATTTAT	rRNA			nuclear	29.253	27.152	34.149	33.859	30.891	27.565	25.289	59.547	40.751	33.424	31.740	41.213	41.662	27.958	24.744	28.813	27.759	29.989	23.599	26.449	31.061	37.315	33.463	27.322	-0.265	-0.107	0.185	0.157	0.450	0.293	37	chrX;start=23535559;-
TGTTGTGTCGATATTTTCTCCTCGGACCTTGAAAATTTAT	rRNA			nuclear	18.128	19.240	23.054	22.573	17.234	22.630	9.583	13.312	6.003	25.839	16.187	23.069	29.147	20.490	13.284	25.316	17.500	20.842	16.497	11.572	20.046	15.473	20.435	18.345	0.374	-0.028	0.128	-0.401	-0.246	0.156	40	chrX;start=23535559;-
TTCTCCTCGGACCTTGAAAATTTAT	rRNA			nuclear	20.806	14.385	12.452	12.282	8.292	12.880	18.900	60.260	45.481	8.534	13.013	13.738	18.278	5.745	13.544	7.828	19.311	13.045	10.539	6.612	13.643	29.211	12.864	11.467	-1.098	0.085	0.251	1.183	1.349	0.166	25	chrX;start=23535559;-
TTGTGTCGATATTTTCTCCTCGGACCTTGAAAATTTAT	rRNA			nuclear	21.836	24.275	25.766	25.726	24.875	18.657	23.426	20.562	10.188	18.490	17.298	26.438	34.581	21.639	23.181	20.985	15.690	24.741	19.704	20.167	24.496	18.265	24.627	20.258	0.423	-0.008	0.274	-0.431	-0.149	0.282	38	chrX;start=23535559;-
TTTCTCCTCGGACCTTGAAAATTTAT	rRNA			nuclear	18.128	13.486	12.205	6.971	8.292	11.194	17.303	59.785	39.295	9.008	10.157	9.850	10.868	6.702	10.158	7.162	12.371	11.546	14.205	8.927	11.816	27.317	9.547	10.842	-1.209	0.308	0.124	1.517	1.333	-0.184	26	chrX;start=23535559;-
TTTTCTCCTCGGACCTTGAAAATTTAT	rRNA			nuclear	13.390	7.372	9.000	6.805	9.592	7.824	9.583	35.300	19.102	4.978	7.935	7.258	11.033	8.043	12.242	7.661	9.052	8.847	6.644	7.274	9.232	15.358	9.302	7.896	-0.734	-0.011	0.226	0.723	0.960	0.236	27	chrX;start=23535559;-
ATATTTTCTCCTCGGACCTTGAAAATTTATG	rRNA			nuclear	11.742	6.293	8.260	7.635	9.430	10.472	9.583	24.009	26.379	11.853	6.189	6.221	6.916	8.426	11.981	7.495	6.336	7.947	8.019	8.596	8.672	16.459	7.947	7.679	-0.924	0.126	0.176	1.050	1.100	0.049	31	chrX;start=23535558;-
ATTTTCTCCTCGGACCTTGAAAATTTATG	rRNA			nuclear	24.308	11.148	14.547	13.278	13.982	13.361	17.303	56.219	52.758	17.779	18.885	10.627	12.186	14.745	27.088	13.324	11.466	19.043	12.831	20.498	15.453	31.484	16.706	15.432	-1.027	-0.113	0.002	0.914	1.029	0.114	29	chrX;start=23535558;-
CGATATTTTCTCCTCGGACCTTGAAAATTTATG	rRNA			nuclear	22.042	12.407	14.178	13.776	16.258	13.963	11.979	46.592	55.668	16.356	11.268	10.886	12.680	11.298	14.847	13.158	9.052	14.095	11.685	16.861	15.732	28.912	12.196	12.970	-0.878	0.367	0.279	1.245	1.156	-0.089	33	chrX;start=23535558;-
CTCCTCGGACCTTGAAAATTTATG	rRNA			nuclear	87.758	27.511	29.341	19.917	35.280	39.843	49.780	284.542	330.735	33.187	33.803	18.662	32.275	22.213	57.823	18.987	41.035	38.836	47.428	26.119	39.962	147.617	32.955	34.481	-1.885	0.278	0.213	2.163	2.098	-0.065	24	chrX;start=23535558;-
GATATTTTCTCCTCGGACCTTGAAAATTTATG	rRNA			nuclear	28.841	12.587	15.780	12.614	18.697	14.324	16.771	62.756	69.131	18.490	15.870	16.589	11.362	10.532	22.400	15.323	10.862	14.995	15.351	25.457	17.704	36.294	15.351	16.398	-1.036	0.206	0.111	1.241	1.146	-0.095	32	chrX;start=23535558;-
GTCGATATTTTCTCCTCGGACCTTGAAAATTTATG	rRNA			nuclear	15.450	8.271	8.507	5.809	6.828	6.982	5.324	27.575	26.379	14.934	6.507	8.035	7.904	10.532	11.460	7.828	4.224	9.297	4.811	8.927	8.973	16.239	8.888	7.017	-0.856	0.014	0.355	0.870	1.210	0.341	35	chrX;start=23535558;-
GTGTCGATATTTTCTCCTCGGACCTTGAAAATTTATG	rRNA			nuclear	12.360	10.789	9.863	12.282	9.918	11.796	5.856	9.509	11.097	9.482	8.887	8.813	10.045	9.958	12.242	10.160	8.147	12.445	8.019	10.910	11.042	9.548	9.989	9.936	0.210	0.145	0.152	-0.065	-0.057	0.008	37	chrX;start=23535558;-
TCTCCTCGGACCTTGAAAATTTATG	rRNA			nuclear	28.840	19.599	16.520	12.116	17.884	25.759	15.706	42.907	56.578	10.667	22.377	16.070	24.865	13.787	17.972	11.159	21.724	24.591	16.038	12.233	18.992	30.324	19.014	17.149	-0.675	-0.002	0.147	0.673	0.822	0.149	25	chrX;start=23535558;-
TGTGTCGATATTTTCTCCTCGGACCTTGAAAATTTATG	rRNA			nuclear	8.858	8.811	13.191	10.125	12.194	9.630	10.116	15.570	16.737	10.667	7.459	9.590	8.892	9.958	8.856	9.826	5.431	11.396	8.019	11.572	10.636	12.544	8.951	9.249	-0.238	0.249	0.202	0.487	0.440	-0.047	38	chrX;start=23535558;-
TTCTCCTCGGACCTTGAAAATTTATG	rRNA			nuclear	40.583	18.880	18.369	18.091	19.673	23.713	19.699	104.950	112.974	17.779	19.203	14.256	22.560	15.702	28.651	16.155	18.707	24.291	22.683	12.563	23.119	55.823	20.074	18.880	-1.272	0.204	0.292	1.476	1.564	0.089	26	chrX;start=23535558;-
TTTCTCCTCGGACCTTGAAAATTTATG	rRNA			nuclear	36.875	14.924	16.520	13.444	15.933	22.991	19.699	103.405	111.519	19.201	15.553	18.403	16.467	14.745	21.619	12.491	15.992	20.692	16.038	16.200	19.539	55.363	17.357	16.283	-1.503	0.171	0.263	1.673	1.766	0.092	27	chrX;start=23535558;-
TTTTCTCCTCGGACCTTGAAAATTTATG	rRNA			nuclear	19.776	10.969	13.438	7.469	12.194	14.806	10.914	47.186	42.388	11.615	9.046	9.590	11.527	12.064	14.847	9.660	7.845	13.345	13.518	13.225	12.769	25.382	11.415	11.519	-0.991	0.162	0.149	1.153	1.140	-0.013	28	chrX;start=23535558;-
ATATTTTCTCCTCGGACCTTGAAAATTTATGG	rRNA			nuclear	42.643	21.577	25.766	18.921	24.875	27.445	26.620	87.478	71.132	31.528	28.883	19.181	24.865	21.256	38.288	19.153	19.311	27.740	22.912	23.804	26.757	48.840	26.495	22.584	-0.868	0.014	0.245	0.882	1.113	0.230	32	chrX;start=23535557;-
ATTTTCTCCTCGGACCTTGAAAATTTATGG	rRNA			nuclear	57.063	23.375	35.999	27.386	37.719	37.796	32.477	112.438	102.059	38.639	30.470	24.106	34.416	29.490	59.647	23.983	30.776	37.636	39.408	39.343	36.308	64.682	35.626	34.229	-0.833	0.027	0.085	0.860	0.918	0.058	30	chrX;start=23535557;-
CGATATTTTCTCCTCGGACCTTGAAAATTTATGG	rRNA			nuclear	25.338	14.924	20.958	13.444	20.648	19.861	10.116	56.576	51.666	25.839	16.822	16.848	16.138	19.532	21.619	16.822	18.405	20.393	17.642	23.143	19.063	32.811	18.192	19.281	-0.783	0.067	-0.016	0.851	0.767	-0.084	34	chrX;start=23535557;-
CTCCTCGGACCTTGAAAATTTATGG	rRNA			nuclear	73.131	57.180	59.915	63.071	58.367	69.935	66.550	151.185	154.089	73.960	53.323	54.173	55.658	58.022	82.307	56.627	58.535	68.525	62.320	74.719	62.333	103.144	60.697	64.145	-0.727	0.038	-0.041	0.765	0.685	-0.080	25	chrX;start=23535557;-
GATATTTTCTCCTCGGACCTTGAAAATTTATGG	rRNA			nuclear	57.475	21.937	28.232	22.905	31.378	25.639	25.289	104.118	106.061	36.032	21.266	22.032	23.712	18.000	44.019	25.982	14.483	29.989	23.141	33.061	32.385	59.428	25.806	25.331	-0.876	0.328	0.354	1.203	1.230	0.027	33	chrX;start=23535557;-
GTGTCGATATTTTCTCCTCGGACCTTGAAAATTTATGG	rRNA			nuclear	12.154	11.148	18.492	16.764	14.470	15.167	9.849	10.103	9.278	16.356	14.442	18.144	13.174	13.021	13.284	15.822	4.828	20.992	12.143	10.580	14.606	12.151	14.413	12.873	0.265	0.019	0.182	-0.246	-0.083	0.163	38	chrX;start=23535557;-
GTTGTGTCGATATTTTCTCCTCGGACCTTGAAAATTTATGG	rRNA			nuclear	14.214	12.946	13.684	17.428	8.454	13.482	7.986	15.095	8.187	12.801	13.648	11.146	11.198	12.830	5.730	13.324	10.862	16.794	9.852	9.918	13.345	11.510	10.910	12.150	0.213	0.291	0.135	0.077	-0.078	-0.155	41	chrX;start=23535557;-
TATTTTCTCCTCGGACCTTGAAAATTTATGG	rRNA			nuclear	22.866	21.937	24.163	19.585	22.762	28.889	15.440	22.702	17.283	18.016	25.074	23.069	26.841	17.234	31.256	19.986	19.612	30.139	22.454	24.135	22.263	20.466	24.695	23.265	0.121	-0.150	-0.064	-0.271	-0.185	0.086	31	chrX;start=23535557;-
TCTCCTCGGACCTTGAAAATTTATGG	rRNA			nuclear	33.373	24.454	31.067	28.548	29.590	36.954	22.095	15.808	18.738	25.364	25.392	27.994	27.171	28.149	25.526	24.150	37.414	34.038	32.306	21.821	29.406	23.792	26.846	29.946	0.306	0.131	-0.026	-0.174	-0.332	-0.158	26	chrX;start=23535557;-
TGTGTCGATATTTTCTCCTCGGACCTTGAAAATTTATGG	rRNA			nuclear	16.892	11.868	18.739	16.930	14.632	18.176	12.511	18.779	12.371	14.460	14.600	16.070	15.314	17.617	10.940	19.486	10.259	19.493	14.434	9.918	15.812	15.260	14.908	14.718	0.051	0.085	0.103	0.034	0.052	0.019	39	chrX;start=23535557;-
TGTTGTGTCGATATTTTCTCCTCGGACCTTGAAAATTTATGG	rRNA			nuclear	7.828	9.710	12.698	10.788	5.690	14.204	7.720	4.279	1.455	12.564	8.887	11.664	10.868	12.255	6.772	12.491	6.035	12.445	10.998	5.951	9.343	8.044	10.089	9.584	0.216	-0.111	-0.037	-0.327	-0.253	0.074	42	chrX;start=23535557;-
TTCTCCTCGGACCTTGAAAATTTATGG	rRNA			nuclear	16.480	14.565	16.520	18.423	22.274	23.352	19.699	24.366	23.832	13.986	15.553	15.811	18.937	18.958	25.526	15.156	14.483	22.492	16.267	19.506	17.652	21.047	18.957	17.581	-0.254	-0.103	0.006	0.151	0.260	0.109	27	chrX;start=23535557;-
TTGTGTCGATATTTTCTCCTCGGACCTTGAAAATTTATGG	rRNA			nuclear	12.772	8.811	12.698	11.950	8.617	12.037	8.785	5.230	4.002	14.223	9.681	15.034	11.198	12.830	9.116	14.990	5.733	14.695	12.602	8.927	10.970	8.855	11.572	11.389	0.309	-0.077	-0.054	-0.386	-0.363	0.023	40	chrX;start=23535557;-
TTTCTCCTCGGACCTTGAAAATTTATGG	rRNA			nuclear	32.549	23.915	27.862	23.735	26.176	33.343	24.757	52.297	52.576	30.105	25.392	25.402	27.665	21.830	35.684	23.650	28.966	32.088	30.931	18.845	26.847	38.615	27.194	26.896	-0.524	-0.019	-0.003	0.506	0.522	0.016	28	chrX;start=23535557;-
TTTTCTCCTCGGACCTTGAAAATTTATGG	rRNA			nuclear	38.729	26.972	32.423	30.042	31.378	39.241	28.217	65.609	61.126	31.528	30.946	25.142	34.910	29.873	38.028	28.813	27.759	36.587	33.910	28.763	31.909	45.144	31.780	31.166	-0.501	0.006	0.034	0.506	0.535	0.028	29	chrX;start=23535557;-
ATATTTTCTCCTCGGACCTTGAAAATTTATGGT	rRNA			nuclear	20.600	15.464	21.205	12.946	16.583	12.880	23.426	91.519	49.847	22.283	10.474	19.181	13.009	12.830	19.274	8.994	11.767	14.995	16.726	21.490	17.360	39.991	14.954	14.794	-1.204	0.215	0.231	1.419	1.435	0.015	33	chrX;start=23535556;-
ATTTTCTCCTCGGACCTTGAAAATTTATGGT	rRNA			nuclear	43.879	25.174	23.424	19.087	25.851	22.148	39.132	166.399	91.143	35.321	19.996	23.587	27.994	21.256	39.851	17.987	19.914	20.243	21.308	23.143	27.483	70.829	26.537	20.519	-1.366	0.051	0.422	1.416	1.787	0.371	31	chrX;start=23535556;-
CGATATTTTCTCCTCGGACCTTGAAAATTTATGGT	rRNA			nuclear	21.836	17.442	17.629	12.116	17.234	13.602	13.842	87.597	43.843	22.757	15.076	16.070	16.138	12.830	15.628	18.154	15.388	15.594	9.394	17.192	17.252	36.328	15.148	15.144	-1.074	0.188	0.188	1.262	1.262	0.000	35	chrX;start=23535556;-
CTCCTCGGACCTTGAAAATTTATGGT	rRNA			nuclear	30.283	30.029	23.917	17.594	24.062	21.907	40.729	96.987	67.675	30.105	20.790	29.549	30.464	17.617	39.851	21.818	27.759	28.040	27.265	25.127	25.177	51.481	27.654	26.002	-1.032	-0.135	-0.047	0.897	0.985	0.089	26	chrX;start=23535556;-
GATATTTTCTCCTCGGACCTTGAAAATTTATGGT	rRNA			nuclear	27.604	17.262	18.616	14.274	21.461	13.361	22.627	125.512	74.406	24.653	18.092	16.589	17.126	13.404	22.661	17.987	12.371	17.993	16.955	24.465	19.843	52.112	17.574	17.954	-1.393	0.175	0.144	1.568	1.537	-0.031	34	chrX;start=23535556;-
GTGTCGATATTTTCTCCTCGGACCTTGAAAATTTATGGT	rRNA			nuclear	16.892	20.319	20.712	24.067	16.746	16.852	24.491	35.538	15.100	19.201	19.520	26.438	24.371	17.234	19.014	16.988	18.707	23.092	19.475	13.886	19.747	22.236	21.316	18.430	-0.171	-0.110	0.100	0.061	0.271	0.210	39	chrX;start=23535556;-
GTTGTGTCGATATTTTCTCCTCGGACCTTGAAAATTTATGGT	rRNA			nuclear	20.188	17.981	17.013	10.125	5.040	13.963	15.440	61.449	9.460	16.594	14.283	14.774	22.395	13.979	3.907	17.654	13.879	21.442	9.623	4.629	14.069	23.381	13.868	13.446	-0.733	0.021	0.065	0.754	0.798	0.045	42	chrX;start=23535556;-
TATTTTCTCCTCGGACCTTGAAAATTTATGGT	rRNA			nuclear	15.244	12.767	14.054	14.772	11.543	10.352	16.505	26.267	11.461	11.378	13.648	20.736	17.620	10.915	15.107	10.992	13.276	13.795	11.456	10.580	13.676	15.193	15.605	12.020	-0.152	-0.190	0.186	-0.039	0.338	0.377	32	chrX;start=23535556;-
TCTCCTCGGACCTTGAAAATTTATGGT	rRNA			nuclear	13.390	16.183	18.246	12.116	12.681	18.056	24.491	15.332	10.006	10.667	12.220	24.624	20.254	14.170	16.930	12.158	24.440	15.894	14.434	6.943	14.523	15.710	17.640	14.774	-0.113	-0.280	-0.025	-0.167	0.089	0.256	27	chrX;start=23535556;-
TGTGTCGATATTTTCTCCTCGGACCTTGAAAATTTATGGT	rRNA			nuclear	27.604	24.095	23.054	18.589	7.967	18.778	24.491	67.748	17.465	19.675	16.505	28.512	25.030	20.681	10.158	18.487	23.233	22.342	17.871	11.241	20.262	29.631	20.177	18.635	-0.548	0.006	0.121	0.554	0.669	0.115	40	chrX;start=23535556;-
TGTTGTGTCGATATTTTCTCCTCGGACCTTGAAAATTTATGGT	rRNA			nuclear	7.416	12.047	15.287	9.793	2.276	6.861	8.518	9.152	1.092	13.512	10.157	12.960	16.796	10.915	1.823	11.325	6.940	13.795	5.499	0.000	9.364	7.827	10.530	7.512	0.259	-0.169	0.318	-0.428	0.059	0.487	43	chrX;start=23535556;-
TTCTCCTCGGACCTTGAAAATTTATGGT	rRNA			nuclear	36.257	32.366	21.944	21.411	22.111	21.065	33.808	81.298	43.298	22.046	18.092	26.438	30.793	15.702	28.391	18.154	38.319	22.642	21.995	17.523	26.818	40.303	23.883	23.727	-0.588	0.167	0.177	0.755	0.764	0.009	28	chrX;start=23535556;-
TTGTGTCGATATTTTCTCCTCGGACCTTGAAAATTTATGGT	rRNA			nuclear	7.622	8.991	12.082	9.461	2.926	7.944	11.180	11.173	1.455	11.378	5.237	15.552	10.539	5.936	2.605	6.995	9.354	10.946	5.041	3.637	8.216	8.626	7.974	7.194	-0.070	0.043	0.192	0.113	0.262	0.148	41	chrX;start=23535556;-
TTTCTCCTCGGACCTTGAAAATTTATGGT	rRNA			nuclear	31.313	24.634	20.465	19.751	17.884	23.833	27.951	100.434	63.491	18.253	22.218	23.587	27.335	13.596	24.223	16.489	27.457	22.642	19.704	16.200	22.809	46.792	22.192	20.498	-1.037	0.040	0.154	1.076	1.191	0.115	29	chrX;start=23535556;-
TTTTCTCCTCGGACCTTGAAAATTTATGGT	rRNA			nuclear	26.162	20.678	20.958	13.278	17.234	17.454	34.606	82.605	50.029	18.964	16.346	24.624	24.206	11.489	18.754	13.491	21.724	23.242	20.392	22.151	19.662	40.732	19.084	20.200	-1.051	0.043	-0.039	1.094	1.012	-0.082	30	chrX;start=23535556;-
ATATTTTCTCCTCGGACCTTGAAAATTTATGGTG	rRNA			nuclear	40.377	30.388	34.149	34.689	35.931	35.630	25.555	89.023	63.309	33.424	31.105	30.845	30.793	28.341	33.340	30.479	26.854	38.236	32.535	33.392	35.107	49.388	30.885	32.299	-0.492	0.185	0.120	0.677	0.613	-0.065	34	chrX;start=23535555;-
ATTTTCTCCTCGGACCTTGAAAATTTATGGTG	rRNA			nuclear	38.523	24.994	29.588	29.876	34.305	32.019	37.002	95.323	64.583	29.157	26.503	25.920	31.123	29.873	38.809	23.151	18.707	39.286	30.702	32.400	31.457	51.617	30.445	28.849	-0.714	0.047	0.125	0.762	0.839	0.078	32	chrX;start=23535555;-
CGATATTTTCTCCTCGGACCTTGAAAATTTATGGTG	rRNA			nuclear	28.635	19.599	23.917	20.913	19.510	25.639	12.511	52.535	39.113	22.994	19.044	24.365	22.066	19.724	19.274	19.820	18.104	25.791	18.788	25.788	22.515	30.558	20.895	21.658	-0.441	0.108	0.056	0.548	0.497	-0.052	36	chrX;start=23535555;-
CTCCTCGGACCTTGAAAATTTATGGTG	rRNA			nuclear	52.325	41.716	48.204	59.088	55.278	54.167	43.125	80.347	65.310	55.707	42.055	48.989	53.518	54.001	48.707	47.634	45.259	59.078	51.093	50.584	51.322	59.731	49.454	50.730	-0.219	0.053	0.017	0.272	0.236	-0.037	27	chrX;start=23535555;-
GATATTTTCTCCTCGGACCTTGAAAATTTATGGTG	rRNA			nuclear	39.141	23.915	32.670	28.050	36.906	36.232	24.224	117.668	83.321	34.609	30.312	26.957	31.452	29.873	41.675	33.144	24.440	38.836	29.327	36.037	32.136	59.211	32.053	32.357	-0.882	0.004	-0.010	0.885	0.872	-0.014	35	chrX;start=23535555;-
GTCGATATTTTCTCCTCGGACCTTGAAAATTTATGGTG	rRNA			nuclear	19.982	15.284	20.095	17.096	13.657	16.009	11.713	37.202	26.925	17.779	17.457	16.589	13.832	17.234	13.284	18.487	16.897	20.393	12.831	18.184	17.223	21.926	15.679	17.358	-0.348	0.135	-0.011	0.484	0.337	-0.147	38	chrX;start=23535555;-
GTGTCGATATTTTCTCCTCGGACCTTGAAAATTTATGGTG	rRNA			nuclear	10.918	7.372	12.945	12.946	7.479	14.565	7.986	6.299	3.638	10.430	10.474	10.886	10.210	13.213	7.293	10.992	6.940	14.545	9.852	10.249	10.332	8.584	10.415	10.516	0.267	-0.012	-0.025	-0.279	-0.293	-0.014	40	chrX;start=23535555;-
TATTTTCTCCTCGGACCTTGAAAATTTATGGTG	rRNA			nuclear	22.042	22.117	29.711	23.403	24.713	28.648	17.037	18.304	15.645	22.520	23.329	26.957	27.171	24.702	29.433	23.317	22.630	33.288	27.036	22.812	24.397	20.431	26.318	25.817	0.256	-0.109	-0.082	-0.365	-0.338	0.028	33	chrX;start=23535555;-
TCGATATTTTCTCCTCGGACCTTGAAAATTTATGGTG	rRNA			nuclear	14.008	13.666	19.232	20.415	15.771	18.778	9.849	7.488	7.095	21.335	19.520	17.107	15.479	14.936	16.670	16.655	14.785	25.341	13.976	13.225	16.618	12.909	16.742	16.796	0.364	-0.011	-0.015	-0.375	-0.380	-0.005	37	chrX;start=23535555;-
TCTCCTCGGACCTTGAAAATTTATGGTG	rRNA			nuclear	36.051	35.243	37.848	47.635	40.808	47.306	31.678	19.017	16.737	29.868	32.057	34.474	43.308	40.596	33.340	31.978	33.492	44.084	38.950	27.110	39.517	28.921	36.755	35.123	0.450	0.105	0.170	-0.346	-0.280	0.066	28	chrX;start=23535555;-
TGTCGATATTTTCTCCTCGGACCTTGAAAATTTATGGTG	rRNA			nuclear	14.832	8.092	12.945	17.262	8.779	12.880	5.856	4.635	3.275	8.534	11.109	14.256	12.350	12.447	9.898	10.992	9.354	14.545	8.477	7.274	12.382	7.036	12.012	10.128	0.815	0.044	0.290	-0.772	-0.526	0.246	39	chrX;start=23535555;-
TGTGTCGATATTTTCTCCTCGGACCTTGAAAATTTATGGTG	rRNA			nuclear	8.240	8.811	13.191	12.614	4.877	12.519	6.389	12.123	4.366	9.482	9.205	13.997	7.904	11.107	4.428	11.492	9.655	10.496	7.561	3.967	9.547	8.976	9.328	8.634	0.089	0.033	0.145	-0.056	0.056	0.111	41	chrX;start=23535555;-
TTCTCCTCGGACCTTGAAAATTTATGGTG	rRNA			nuclear	30.283	31.827	32.423	32.697	35.768	35.991	25.555	46.116	30.745	34.609	29.042	33.178	36.063	27.383	36.465	31.978	29.267	36.887	35.284	34.053	32.600	34.603	32.426	33.494	-0.086	0.008	-0.039	0.094	0.047	-0.047	29	chrX;start=23535555;-
TTGTGTCGATATTTTCTCCTCGGACCTTGAAAATTTATGGTG	rRNA			nuclear	9.270	9.710	13.561	12.282	3.577	11.194	5.058	5.586	1.092	10.904	11.109	14.256	11.198	7.851	3.907	8.994	6.336	14.695	6.186	3.306	9.680	6.767	9.664	7.903	0.517	0.002	0.293	-0.514	-0.224	0.290	42	chrX;start=23535555;-
TTTCTCCTCGGACCTTGAAAATTTATGGTG	rRNA			nuclear	27.398	29.669	31.807	27.552	28.777	30.695	26.088	55.744	43.480	24.890	27.455	26.957	29.805	26.809	32.037	30.146	22.026	31.488	32.535	26.449	29.041	36.179	28.613	28.529	-0.317	0.021	0.026	0.339	0.343	0.004	30	chrX;start=23535555;-
TTTTCTCCTCGGACCTTGAAAATTTATGGTG	rRNA			nuclear	30.695	25.353	26.752	27.718	27.151	31.056	22.361	48.256	38.386	24.179	27.614	21.773	30.958	19.532	27.088	17.987	25.647	32.988	31.618	22.482	27.534	32.847	25.393	26.144	-0.255	0.117	0.075	0.371	0.329	-0.042	31	chrX;start=23535555;-
ATATTTTCTCCTCGGACCTTGAAAATTTATGGTGG	rRNA			nuclear	32.137	23.915	26.629	27.220	27.639	36.232	23.958	49.920	34.020	26.076	19.837	23.846	28.488	22.979	27.609	23.650	20.216	33.138	22.454	21.490	27.508	34.041	24.552	24.189	-0.307	0.164	0.185	0.471	0.493	0.021	35	chrX;start=23535554;-
ATTTTCTCCTCGGACCTTGAAAATTTATGGTGG	rRNA			nuclear	34.609	23.016	33.410	24.233	38.207	34.546	28.484	57.883	39.113	30.580	24.916	30.586	33.099	28.532	33.079	32.477	23.836	34.337	32.993	40.666	30.695	38.121	30.042	32.862	-0.313	0.031	-0.098	0.344	0.214	-0.129	33	chrX;start=23535554;-
CGATATTTTCTCCTCGGACCTTGAAAATTTATGGTGG	rRNA			nuclear	30.489	15.284	26.136	26.556	20.323	25.639	14.641	36.489	28.926	32.002	20.948	25.661	24.865	19.724	22.661	22.651	15.388	25.491	17.413	20.167	23.758	27.539	22.772	20.222	-0.213	0.061	0.232	0.274	0.446	0.171	37	chrX;start=23535554;-
CTCCTCGGACCTTGAAAATTTATGGTGG	rRNA			nuclear	56.445	42.076	46.724	49.129	55.278	54.167	37.268	81.298	70.950	54.759	42.055	46.915	43.473	49.596	60.428	45.801	37.716	50.681	49.260	47.278	49.930	59.688	48.494	46.147	-0.258	0.042	0.114	0.300	0.371	0.072	28	chrX;start=23535554;-
GATATTTTCTCCTCGGACCTTGAAAATTTATGGTGG	rRNA			nuclear	33.167	17.801	23.177	24.565	20.160	24.435	19.699	45.760	29.290	24.890	16.187	22.550	20.584	25.660	24.223	24.650	14.181	28.939	18.788	21.159	23.774	28.815	21.841	21.543	-0.277	0.122	0.142	0.400	0.420	0.020	36	chrX;start=23535554;-
GTCGATATTTTCTCCTCGGACCTTGAAAATTTATGGTGG	rRNA			nuclear	17.510	10.069	15.657	16.764	9.105	16.611	10.914	20.087	10.188	14.697	8.728	15.552	13.338	13.787	10.419	14.823	11.466	17.394	14.893	10.910	13.821	14.499	12.365	13.897	-0.069	0.161	-0.008	0.230	0.061	-0.169	39	chrX;start=23535554;-
GTGTCGATATTTTCTCCTCGGACCTTGAAAATTTATGGTGG	rRNA			nuclear	10.094	7.732	10.232	12.614	7.154	10.713	5.324	4.279	3.638	6.637	8.094	11.664	9.880	11.298	5.470	10.326	5.129	12.895	9.165	8.265	9.565	6.118	9.281	9.156	0.645	0.044	0.063	-0.601	-0.582	0.020	41	chrX;start=23535554;-
TATTTTCTCCTCGGACCTTGAAAATTTATGGTGG	rRNA			nuclear	19.776	21.038	30.081	30.208	26.176	31.778	20.764	17.472	11.279	27.024	22.535	35.251	28.982	23.745	23.181	22.984	17.198	36.887	24.516	22.151	25.456	21.663	26.739	24.747	0.233	-0.071	0.041	-0.304	-0.192	0.112	34	chrX;start=23535554;-
TCGATATTTTCTCCTCGGACCTTGAAAATTTATGGTGG	rRNA			nuclear	14.626	15.644	18.492	17.594	11.218	23.352	10.116	6.299	3.820	16.594	12.855	20.218	16.796	12.255	13.284	16.322	14.785	21.142	16.267	11.572	15.515	12.036	15.082	16.018	0.366	0.041	-0.046	-0.325	-0.412	-0.087	38	chrX;start=23535554;-
TCTCCTCGGACCTTGAAAATTTATGGTGG	rRNA			nuclear	37.905	35.063	37.971	46.473	38.044	51.880	29.282	19.730	13.644	45.040	38.405	51.062	44.296	43.277	43.237	34.143	31.681	50.532	43.303	34.384	39.091	31.915	44.056	38.809	0.293	-0.172	0.010	-0.465	-0.282	0.183	29	chrX;start=23535554;-
TGTCGATATTTTCTCCTCGGACCTTGAAAATTTATGGTGG	rRNA			nuclear	10.712	10.969	15.780	13.278	8.454	16.852	6.389	4.160	2.365	13.749	13.172	16.070	11.527	12.255	7.033	15.489	12.371	16.044	11.456	5.620	11.839	8.703	12.011	12.196	0.444	-0.021	-0.043	-0.465	-0.487	-0.022	40	chrX;start=23535554;-
TGTGTCGATATTTTCTCCTCGGACCTTGAAAATTTATGGTGG	rRNA			nuclear	9.476	9.710	14.054	12.282	1.951	8.185	3.461	8.439	2.183	12.090	10.792	10.368	8.728	9.383	3.647	7.328	4.828	10.946	7.332	2.645	9.495	6.871	8.583	6.616	0.467	0.146	0.521	-0.321	0.055	0.376	42	chrX;start=23535554;-
TTCTCCTCGGACCTTGAAAATTTATGGTGG	rRNA			nuclear	29.871	34.704	34.273	44.150	38.695	45.259	32.210	28.644	25.833	41.484	33.327	38.621	34.910	40.022	38.549	38.473	28.664	40.785	38.263	28.102	36.338	34.686	37.086	34.857	0.067	-0.029	0.060	-0.096	-0.007	0.089	30	chrX;start=23535554;-
TTGTGTCGATATTTTCTCCTCGGACCTTGAAAATTTATGGTGG	rRNA			nuclear	8.858	10.609	16.766	7.967	1.626	8.787	4.525	4.635	1.455	9.008	7.459	12.701	12.021	8.234	2.344	10.160	5.431	16.044	5.957	3.637	9.165	5.682	8.552	8.246	0.690	0.100	0.153	-0.590	-0.537	0.053	43	chrX;start=23535554;-
TTTCTCCTCGGACCTTGAAAATTTATGGTGG	rRNA			nuclear	34.815	24.454	34.396	41.660	33.655	38.880	27.153	34.468	30.745	30.580	29.201	37.584	35.569	35.234	25.526	34.976	33.793	39.586	31.618	36.368	33.796	32.365	32.623	35.268	0.062	0.051	-0.062	-0.011	-0.124	-0.112	31	chrX;start=23535554;-
TTTTCTCCTCGGACCTTGAAAATTTATGGTGG	rRNA			nuclear	30.695	25.893	33.040	31.702	30.891	39.482	28.217	36.964	30.199	28.920	26.979	36.029	26.841	27.766	33.861	31.811	28.362	33.738	26.578	30.417	30.444	32.757	30.295	30.181	-0.106	0.007	0.013	0.113	0.118	0.005	32	chrX;start=23535554;-
ATATTTTCTCCTCGGACCTTGAAAATTTATGGTGGG	rRNA			nuclear	37.287	17.801	27.492	26.224	23.249	29.250	20.764	91.163	60.762	33.898	21.900	21.773	22.889	21.064	27.349	27.148	15.388	26.090	19.704	28.433	26.411	47.167	22.995	23.353	-0.837	0.200	0.178	1.036	1.014	-0.022	36	chrX;start=23535553;-
ATTTTCTCCTCGGACCTTGAAAATTTATGGTGGG	rRNA			nuclear	43.879	20.319	28.478	23.071	32.517	28.407	19.433	76.425	57.669	34.846	22.694	26.957	18.278	26.809	32.819	27.314	23.233	33.738	26.349	42.649	29.653	43.356	25.511	30.657	-0.548	0.217	-0.048	0.765	0.500	-0.265	34	chrX;start=23535553;-
CGATATTTTCTCCTCGGACCTTGAAAATTTATGGTGGG	rRNA			nuclear	32.549	14.565	19.849	21.079	17.722	20.463	17.303	58.715	37.840	23.468	16.505	18.144	14.820	18.766	14.326	19.820	15.388	23.841	22.454	28.433	21.152	31.558	16.512	21.987	-0.577	0.357	-0.056	0.934	0.521	-0.413	38	chrX;start=23535553;-
CTCCTCGGACCTTGAAAATTTATGGTGGG	rRNA			nuclear	55.827	22.836	28.355	30.374	36.093	36.954	36.203	94.729	82.411	38.876	28.090	25.142	21.242	34.660	36.465	32.644	22.630	32.838	27.494	52.237	34.697	57.835	29.120	33.569	-0.737	0.253	0.048	0.990	0.785	-0.205	29	chrX;start=23535553;-
GATATTTTCTCCTCGGACCTTGAAAATTTATGGTGGG	rRNA			nuclear	10.918	5.574	9.123	8.797	7.154	9.148	7.454	25.792	16.919	11.615	6.824	8.294	7.410	9.575	6.772	7.828	5.431	8.247	8.248	12.894	8.313	14.186	7.775	8.530	-0.771	0.097	-0.037	0.868	0.734	-0.134	37	chrX;start=23535553;-
TATTTTCTCCTCGGACCTTGAAAATTTATGGTGGG	rRNA			nuclear	22.660	13.306	18.246	20.581	20.648	25.639	10.648	17.828	15.645	19.912	18.250	17.366	15.973	18.575	17.972	20.486	16.595	25.491	16.497	15.869	19.088	17.935	17.627	18.987	0.090	0.115	0.008	0.025	-0.082	-0.107	35	chrX;start=23535553;-
TCGATATTTTCTCCTCGGACCTTGAAAATTTATGGTGGG	rRNA			nuclear	13.596	9.890	14.671	13.112	7.641	16.491	5.058	6.656	3.638	12.327	14.759	11.405	12.350	13.979	10.158	12.491	8.147	19.343	7.332	7.604	11.782	8.834	12.530	10.983	0.415	-0.089	0.101	-0.504	-0.314	0.190	39	chrX;start=23535553;-
TCTCCTCGGACCTTGAAAATTTATGGTGGG	rRNA			nuclear	25.338	19.599	23.300	23.901	23.412	30.574	19.433	14.619	12.553	24.653	16.981	28.253	21.078	22.213	22.140	23.317	12.974	22.492	24.974	26.780	23.110	20.366	22.133	22.107	0.182	0.062	0.064	-0.120	-0.118	0.002	30	chrX;start=23535553;-
TGTCGATATTTTCTCCTCGGACCTTGAAAATTTATGGTGGG	rRNA			nuclear	10.918	7.912	13.068	11.120	2.764	8.426	7.720	6.181	1.637	10.904	7.935	9.850	10.868	6.894	3.126	11.492	9.052	11.096	6.874	4.298	9.156	6.974	7.734	8.562	0.393	0.243	0.097	-0.149	-0.296	-0.147	41	chrX;start=23535553;-
TTCTCCTCGGACCTTGAAAATTTATGGTGGG	rRNA			nuclear	26.368	20.678	22.437	28.382	22.111	29.370	22.893	30.427	30.017	25.839	23.011	31.104	19.760	25.085	27.870	27.814	16.897	25.491	18.559	30.417	23.995	27.709	25.366	23.835	-0.208	-0.080	0.010	0.127	0.217	0.090	31	chrX;start=23535553;-
TTTCTCCTCGGACCTTGAAAATTTATGGTGGG	rRNA			nuclear	31.725	19.420	24.163	25.892	21.461	24.556	14.641	36.727	31.473	19.201	20.155	19.699	17.784	21.064	22.140	20.985	19.311	27.290	17.642	20.498	24.532	25.319	20.168	21.145	-0.046	0.283	0.214	0.328	0.260	-0.068	32	chrX;start=23535553;-
TTTTCTCCTCGGACCTTGAAAATTTATGGTGGG	rRNA			nuclear	29.253	15.284	22.807	22.241	23.087	22.509	19.433	40.530	31.655	18.727	20.790	22.291	16.796	23.553	21.358	22.151	15.086	25.191	20.392	27.441	22.534	26.571	20.958	22.052	-0.238	0.105	0.031	0.342	0.269	-0.073	33	chrX;start=23535553;-
ATATTTTCTCCTCGGACCTTGAAAATTTATGGTGGGG	rRNA			nuclear	18.540	16.003	17.260	15.270	12.681	15.046	13.842	22.820	22.558	12.327	12.220	14.774	15.644	13.596	15.367	14.323	13.276	16.194	12.602	13.886	15.951	17.319	14.320	14.056	-0.119	0.156	0.182	0.274	0.301	0.027	37	chrX;start=23535552;-
ATTTTCTCCTCGGACCTTGAAAATTTATGGTGGGG	rRNA			nuclear	16.274	12.946	12.821	13.610	15.608	16.491	11.979	16.046	16.191	17.542	10.157	12.960	16.796	13.787	13.544	10.992	10.259	15.144	16.726	15.869	14.252	15.650	13.449	13.798	-0.135	0.084	0.047	0.219	0.182	-0.037	35	chrX;start=23535552;-
TATTTTCTCCTCGGACCTTGAAAATTTATGGTGGGG	rRNA			nuclear	11.124	9.350	12.205	11.120	12.681	11.435	9.849	5.586	4.912	14.697	9.205	15.811	17.126	13.021	10.940	10.493	9.052	13.495	12.372	9.918	11.296	9.296	13.220	11.066	0.281	-0.227	0.030	-0.508	-0.251	0.257	36	chrX;start=23535552;-
TTTCTCCTCGGACCTTGAAAATTTATGGTGGGG	rRNA			nuclear	8.858	10.789	7.274	7.801	7.641	13.241	9.317	4.517	5.276	6.400	5.237	6.480	9.057	7.468	10.679	7.328	6.336	9.596	10.998	10.580	8.473	7.750	7.784	8.968	0.129	0.122	-0.082	-0.006	-0.211	-0.204	33	chrX;start=23535552;-
TTTTCTCCTCGGACCTTGAAAATTTATGGTGGGG	rRNA			nuclear	12.360	9.350	9.986	8.797	14.145	10.472	8.252	8.677	6.367	10.193	11.109	9.072	12.680	11.489	8.074	10.826	14.483	13.945	8.707	10.580	10.928	8.792	10.485	11.708	0.314	0.060	-0.100	-0.254	-0.413	-0.159	34	chrX;start=23535552;-
GTTGTGTCGATATTTTCTCCTCGGACCTTGAAAATTTATGGTGGGGA	rRNA			nuclear	10.506	10.069	21.451	7.303	0.975	8.787	7.720	19.611	1.455	12.090	9.046	15.034	23.218	5.745	0.521	12.824	9.655	14.095	9.165	0.661	10.061	9.933	10.713	9.280	0.019	-0.091	0.117	-0.109	0.098	0.207	47	chrX;start=23535551;-
ATATTTTCTCCTCGGACCTTGAAAATTTATGGTGGGGAC	rRNA			nuclear	43.055	17.981	19.849	20.747	17.071	19.259	30.347	36.845	34.565	35.558	25.709	17.885	20.254	20.873	32.037	24.150	19.914	22.792	27.952	22.482	23.741	31.315	23.352	23.458	-0.399	0.024	0.017	0.423	0.417	-0.007	39	chrX;start=23535550;-
ATTTTCTCCTCGGACCTTGAAAATTTATGGTGGGGAC	rRNA			nuclear	31.931	18.161	16.766	12.282	21.136	16.250	30.347	30.427	41.115	27.498	16.981	12.442	16.632	17.234	45.842	20.486	19.914	19.793	16.497	27.772	20.055	29.127	21.826	20.892	-0.538	-0.122	-0.059	0.416	0.479	0.063	37	chrX;start=23535550;-
CGATATTTTCTCCTCGGACCTTGAAAATTTATGGTGGGGAC	rRNA			nuclear	92.702	55.022	62.011	55.934	36.256	58.982	80.393	100.671	62.036	83.205	59.671	63.763	59.117	63.001	53.135	65.621	47.371	59.078	63.237	41.988	60.385	77.057	59.737	55.459	-0.352	0.016	0.123	0.367	0.475	0.107	41	chrX;start=23535550;-
GATATTTTCTCCTCGGACCTTGAAAATTTATGGTGGGGAC	rRNA			nuclear	83.637	39.379	48.080	33.527	25.851	42.491	71.608	75.830	54.941	67.796	52.212	44.842	46.931	48.447	61.209	48.466	37.414	50.382	54.072	37.359	46.095	62.533	50.728	45.539	-0.440	-0.138	0.018	0.302	0.458	0.156	40	chrX;start=23535550;-
GTCGATATTTTCTCCTCGGACCTTGAAAATTTATGGTGGGGAC	rRNA			nuclear	157.593	77.679	99.859	74.192	46.824	75.713	114.200	180.781	63.309	134.645	102.361	78.538	95.179	80.235	48.447	101.429	76.639	91.617	82.712	51.906	91.229	113.730	80.952	80.861	-0.318	0.172	0.174	0.490	0.492	0.002	43	chrX;start=23535550;-
GTGTCGATATTTTCTCCTCGGACCTTGAAAATTTATGGTGGGGAC	rRNA			nuclear	33.579	39.019	49.067	29.378	9.918	36.713	30.347	27.218	11.097	38.165	33.168	46.397	43.144	27.575	11.981	35.142	28.061	49.932	27.036	10.910	32.192	28.708	32.453	30.216	0.165	-0.012	0.091	-0.177	-0.074	0.103	45	chrX;start=23535550;-
GTTGTGTCGATATTTTCTCCTCGGACCTTGAAAATTTATGGTGGGGAC	rRNA			nuclear	25.750	18.521	52.642	16.930	1.951	28.167	22.095	44.452	3.820	29.868	20.631	22.032	47.754	17.809	3.126	25.815	15.992	37.486	12.602	2.645	23.159	25.681	22.270	18.908	-0.149	0.056	0.293	0.206	0.442	0.236	48	chrX;start=23535550;-
TATTTTCTCCTCGGACCTTGAAAATTTATGGTGGGGAC	rRNA			nuclear	14.008	12.047	12.575	14.772	14.632	12.759	13.576	10.816	12.007	13.986	14.918	13.219	16.138	12.830	18.493	14.323	16.897	15.294	11.456	9.918	13.607	12.629	15.120	13.578	0.108	-0.152	0.003	-0.260	-0.105	0.155	38	chrX;start=23535550;-
TCGATATTTTCTCCTCGGACCTTGAAAATTTATGGTGGGGAC	rRNA			nuclear	62.213	57.719	66.203	56.432	20.160	61.750	54.039	29.239	46.208	67.559	41.897	50.285	55.988	50.554	51.572	61.624	44.957	73.923	49.260	28.763	52.546	51.759	50.059	51.706	0.022	0.070	0.023	0.048	0.001	-0.047	42	chrX;start=23535550;-
TGTCGATATTTTCTCCTCGGACCTTGAAAATTTATGGTGGGGAC	rRNA			nuclear	57.475	57.000	101.215	53.776	15.608	61.991	58.831	42.194	7.823	66.137	52.371	85.018	88.922	54.958	15.888	67.953	59.138	94.465	41.929	15.539	57.015	47.395	59.431	55.805	0.267	-0.060	0.031	-0.326	-0.236	0.091	44	chrX;start=23535550;-
TGTGTCGATATTTTCTCCTCGGACCTTGAAAATTTATGGTGGGGAC	rRNA			nuclear	27.398	20.858	39.574	15.104	2.926	19.019	18.368	37.440	4.366	27.972	18.885	31.882	32.605	20.298	3.386	23.650	17.500	28.490	21.766	3.306	21.172	21.433	21.411	18.942	-0.018	-0.016	0.161	0.001	0.178	0.177	46	chrX;start=23535550;-
TGTTGTGTCGATATTTTCTCCTCGGACCTTGAAAATTTATGGTGGGGAC	rRNA			nuclear	11.124	10.789	32.054	8.299	0.813	13.241	7.986	12.242	0.546	12.564	10.315	19.958	30.299	8.809	1.042	13.824	9.354	20.542	7.332	0.000	12.616	9.316	14.085	10.210	0.437	-0.159	0.305	-0.596	-0.132	0.464	49	chrX;start=23535550;-
TTGTGTCGATATTTTCTCCTCGGACCTTGAAAATTTATGGTGGGGAC	rRNA			nuclear	15.450	19.779	39.820	9.627	2.114	12.398	12.778	18.066	1.273	24.890	14.759	22.810	36.227	12.830	0.521	19.653	9.957	27.440	10.081	2.976	17.358	13.881	17.429	14.021	0.322	-0.006	0.308	-0.328	-0.014	0.314	47	chrX;start=23535550;-
ATATTTTCTCCTCGGACCTTGAAAATTTATGGTGGGGACA	rRNA			nuclear	13.802	10.069	9.616	11.950	8.942	12.037	14.641	34.944	23.650	12.801	9.839	9.850	10.704	9.192	7.554	12.991	9.655	15.294	10.081	14.216	10.876	19.615	9.428	12.448	-0.851	0.206	-0.195	1.057	0.656	-0.401	40	chrX;start=23535549;-
ATTTTCTCCTCGGACCTTGAAAATTTATGGTGGGGACA	rRNA			nuclear	17.098	8.631	10.356	10.623	13.007	11.676	14.109	39.223	38.568	9.719	9.522	10.627	10.210	11.681	13.284	14.656	9.052	14.395	10.539	15.208	11.943	22.659	11.065	12.770	-0.924	0.110	-0.097	1.034	0.827	-0.207	38	chrX;start=23535549;-
CGATATTTTCTCCTCGGACCTTGAAAATTTATGGTGGGGACA	rRNA			nuclear	23.072	8.092	14.671	14.274	6.178	10.833	11.713	40.887	20.921	15.408	11.744	13.997	13.338	14.745	6.251	14.490	10.259	15.594	15.122	6.943	13.257	19.952	12.015	12.482	-0.590	0.142	0.087	0.732	0.677	-0.055	42	chrX;start=23535549;-
GATATTTTCTCCTCGGACCTTGAAAATTTATGGTGGGGACA	rRNA			nuclear	14.626	7.732	11.342	9.461	5.365	9.269	11.180	36.013	17.828	13.986	9.046	6.998	12.350	11.489	7.033	12.991	8.448	10.496	8.019	6.943	9.705	17.655	9.383	9.380	-0.863	0.049	0.049	0.912	0.913	0.001	41	chrX;start=23535549;-
GTCGATATTTTCTCCTCGGACCTTGAAAATTTATGGTGGGGACA	rRNA			nuclear	12.772	5.934	13.808	7.469	2.764	9.148	5.856	35.419	8.550	12.801	9.046	9.331	10.868	7.468	2.344	9.826	6.638	16.344	7.790	2.645	8.549	14.355	7.812	8.649	-0.748	0.130	-0.017	0.878	0.731	-0.147	44	chrX;start=23535549;-
TATTTTCTCCTCGGACCTTGAAAATTTATGGTGGGGACA	rRNA			nuclear	9.064	11.688	15.041	14.440	10.080	13.722	11.979	13.074	12.371	10.904	11.585	13.738	14.491	11.872	9.377	12.824	9.655	13.645	14.664	9.918	12.063	12.410	12.213	12.141	-0.041	-0.018	-0.009	0.023	0.032	0.008	39	chrX;start=23535549;-
TCGATATTTTCTCCTCGGACCTTGAAAATTTATGGTGGGGACA	rRNA			nuclear	8.858	6.833	10.109	12.448	3.252	9.148	6.921	5.586	2.911	12.327	9.046	10.368	9.880	8.426	2.865	6.662	6.336	11.096	8.707	4.298	8.300	7.379	8.117	7.420	0.170	0.032	0.162	-0.138	-0.008	0.130	43	chrX;start=23535549;-
TTTCTCCTCGGACCTTGAAAATTTATGGTGGGGACA	rRNA			nuclear	10.506	7.732	8.753	10.623	8.129	9.870	9.583	12.242	10.733	7.586	6.983	8.035	8.563	4.404	10.158	8.494	6.638	10.196	9.394	10.580	9.149	10.003	7.629	9.060	-0.129	0.262	0.014	0.391	0.143	-0.248	36	chrX;start=23535549;-
AACATGGTTTATGTGCTCGTTCTG	rRNA			nuclear	62.831	57.540	56.217	49.295	63.245	50.195	46.585	26.030	54.395	56.655	82.682	32.918	43.473	62.043	57.563	65.954	48.276	66.276	60.946	54.221	57.825	46.772	55.736	59.134	0.306	0.053	-0.032	-0.253	-0.338	-0.085	24	chrX;start=23535357;-
AATAACATGGTTTATGTGCTCGTTCTG	rRNA			nuclear	67.775	54.663	62.258	33.693	59.018	35.509	37.534	22.226	40.023	62.344	82.047	33.955	35.075	49.022	40.112	67.120	40.130	74.673	39.867	49.923	55.481	39.527	48.042	54.342	0.489	0.208	0.030	-0.281	-0.459	-0.178	27	chrX;start=23535357;-
ACATGGTTTATGTGCTCGTTCTG	rRNA			nuclear	58.505	53.584	42.656	60.415	55.603	58.259	33.541	17.828	29.290	48.832	50.466	31.622	48.578	49.022	58.605	49.965	36.207	59.078	73.089	47.608	54.153	37.550	47.659	53.190	0.528	0.184	0.026	-0.344	-0.502	-0.158	23	chrX;start=23535357;-
ATAACATGGTTTATGTGCTCGTTCTG	rRNA			nuclear	230.724	189.341	197.992	85.146	209.082	79.926	113.136	65.846	140.990	233.969	327.079	75.946	95.673	180.385	127.628	227.342	145.131	223.568	103.103	146.462	182.457	126.773	161.342	169.121	0.525	0.177	0.109	-0.348	-0.416	-0.068	26	chrX;start=23535357;-
ATGGTTTATGTGCTCGTTCTG	rRNA			nuclear	109.182	91.524	83.462	74.357	118.198	87.028	71.342	59.547	128.255	73.486	116.326	48.211	71.302	82.916	99.758	94.101	85.087	87.418	110.435	86.290	95.345	83.932	83.703	92.666	0.184	0.188	0.041	0.004	-0.143	-0.147	21	chrX;start=23535357;-
CAATAACATGGTTTATGTGCTCGTTCTG	rRNA			nuclear	10.094	8.271	7.890	11.120	13.657	8.667	6.123	3.328	5.094	9.719	8.252	9.072	5.763	8.234	5.209	12.824	4.828	8.397	11.227	8.927	10.207	6.586	7.306	9.240	0.632	0.482	0.143	-0.150	-0.489	-0.339	28	chrX;start=23535357;-
CATGGTTTATGTGCTCGTTCTG	rRNA			nuclear	63.655	60.596	58.190	72.034	73.813	74.750	45.520	29.358	41.115	58.077	70.780	49.248	61.751	67.788	75.535	65.121	53.707	68.825	79.733	64.800	65.657	49.764	65.020	66.437	0.400	0.014	-0.017	-0.386	-0.417	-0.031	22	chrX;start=23535357;-
GGTTTATGTGCTCGTTCTG	rRNA			nuclear	64.891	56.820	44.752	37.677	58.042	44.537	41.527	17.472	49.665	41.721	67.923	23.328	35.898	48.447	60.428	57.627	55.819	53.081	65.986	37.690	52.436	38.984	47.205	54.041	0.428	0.152	-0.043	-0.276	-0.471	-0.195	19	chrX;start=23535357;-
GTTTATGTGCTCGTTCTG	rRNA			nuclear	620.689	340.922	317.207	171.288	432.308	124.704	269.130	114.102	413.874	368.377	475.303	61.430	152.320	313.280	334.698	414.878	406.728	318.334	355.134	326.978	376.483	258.037	267.406	364.410	0.545	0.494	0.047	-0.051	-0.498	-0.447	18	chrX;start=23535357;-
TAACATGGTTTATGTGCTCGTTCTG	rRNA			nuclear	69.629	66.530	63.367	54.108	63.732	52.121	45.254	25.316	38.931	72.775	82.365	39.139	47.919	60.320	51.312	67.453	55.819	70.324	55.218	60.172	63.474	46.879	56.211	61.797	0.437	0.175	0.039	-0.262	-0.399	-0.137	25	chrX;start=23535357;-
TGGTTTATGTGCTCGTTCTG	rRNA			nuclear	85.285	96.918	78.161	85.976	106.329	102.315	68.680	30.427	70.404	61.870	80.143	45.360	81.182	79.660	92.986	115.420	72.414	89.067	130.368	63.809	90.534	66.739	75.866	94.216	0.440	0.255	-0.058	-0.185	-0.497	-0.313	20	chrX;start=23535357;-
AACATGGTTTATGTGCTCGTTCTGG	rRNA			nuclear	42.643	35.063	36.862	32.697	37.719	39.361	22.095	13.312	22.195	37.454	46.023	24.365	28.982	36.000	35.423	36.808	28.061	49.032	41.700	31.078	36.997	26.883	34.159	37.336	0.461	0.115	-0.013	-0.346	-0.474	-0.128	25	chrX;start=23535356;-
AATAACATGGTTTATGTGCTCGTTCTGG	rRNA			nuclear	45.733	42.435	43.889	28.216	37.882	37.796	26.620	15.808	19.648	35.795	62.369	24.624	32.769	38.107	33.600	40.139	31.983	47.683	38.721	27.772	39.631	27.133	38.294	37.259	0.547	0.050	0.089	-0.497	-0.458	0.040	28	chrX;start=23535356;-
ACAATAACATGGTTTATGTGCTCGTTCTGG	rRNA			nuclear	7.622	6.114	9.369	10.291	8.454	12.519	3.194	1.545	1.455	5.452	8.252	10.109	9.880	9.958	10.158	9.826	5.431	9.896	11.227	5.290	8.370	4.833	9.671	8.334	0.792	-0.208	0.006	-1.001	-0.786	0.215	30	chrX;start=23535356;-
ACATGGTTTATGTGCTCGTTCTGG	rRNA			nuclear	29.665	27.152	30.574	31.038	31.704	42.130	20.231	8.795	15.282	25.601	29.835	21.254	29.476	30.256	29.172	27.814	27.457	38.836	32.306	24.135	30.026	22.408	27.999	30.110	0.422	0.101	-0.004	-0.321	-0.426	-0.105	24	chrX;start=23535356;-
ATAACATGGTTTATGTGCTCGTTCTGG	rRNA			nuclear	134.520	116.518	115.393	51.951	91.859	58.982	72.673	35.063	60.944	107.621	198.056	50.544	68.997	90.767	78.921	116.586	77.544	131.502	65.757	70.090	102.048	67.056	97.457	92.296	0.606	0.066	0.145	-0.539	-0.461	0.079	27	chrX;start=23535356;-
ATGGTTTATGTGCTCGTTCTGG	rRNA			nuclear	57.681	47.111	45.491	47.303	46.174	47.185	42.060	26.030	36.203	40.773	64.114	30.326	52.200	40.022	51.833	42.804	44.656	54.280	56.821	34.053	48.752	38.450	47.699	46.523	0.342	0.031	0.068	-0.311	-0.275	0.036	22	chrX;start=23535356;-
CAATAACATGGTTTATGTGCTCGTTCTGG	rRNA			nuclear	14.832	16.902	19.479	16.432	18.697	20.945	10.648	6.299	8.368	14.697	17.933	18.144	17.949	19.724	21.619	13.324	12.974	25.041	19.933	10.580	17.268	12.192	19.074	16.370	0.502	-0.143	0.077	-0.646	-0.425	0.220	29	chrX;start=23535356;-
CATGGTTTATGTGCTCGTTCTGG	rRNA			nuclear	32.961	32.366	35.875	39.502	35.118	41.287	30.347	12.361	14.554	31.765	28.407	20.736	31.946	39.447	42.456	28.980	24.440	41.085	31.160	39.674	35.164	26.063	32.598	33.068	0.432	0.109	0.089	-0.323	-0.343	-0.021	23	chrX;start=23535356;-
GGTTTATGTGCTCGTTCTGG	rRNA			nuclear	59.741	40.997	38.957	33.527	39.020	39.963	35.937	13.668	25.651	27.498	52.529	19.699	42.979	35.234	43.758	35.475	42.543	48.282	50.177	29.425	42.449	28.544	38.840	41.181	0.573	0.128	0.044	-0.444	-0.529	-0.084	20	chrX;start=23535356;-
GTTTATGTGCTCGTTCTGG	rRNA			nuclear	315.391	194.376	193.061	101.412	191.848	94.250	146.677	62.043	169.370	162.617	310.574	50.026	108.353	155.108	180.763	221.346	215.131	183.083	192.918	152.413	199.218	126.991	160.965	192.978	0.650	0.308	0.046	-0.342	-0.604	-0.262	19	chrX;start=23535356;-
TAACATGGTTTATGTGCTCGTTCTGG	rRNA			nuclear	45.115	38.300	48.820	36.515	36.581	37.435	30.879	15.927	20.557	45.514	53.482	28.771	38.533	37.149	32.037	33.643	26.250	46.183	38.721	33.723	41.066	30.062	37.994	35.704	0.450	0.112	0.202	-0.338	-0.248	0.090	26	chrX;start=23535356;-
TGGTTTATGTGCTCGTTCTGG	rRNA			nuclear	43.055	54.483	42.039	47.303	48.937	57.176	32.210	18.542	25.469	35.558	40.151	25.142	53.518	45.575	54.698	50.965	39.828	55.030	64.611	31.078	47.164	33.791	43.817	48.302	0.481	0.106	-0.034	-0.375	-0.515	-0.141	21	chrX;start=23535356;-
TTTATGTGCTCGTTCTGG	rRNA			nuclear	200.853	119.575	106.516	75.519	139.821	69.454	99.559	39.698	125.890	94.346	151.240	35.770	72.290	110.682	132.837	115.586	143.320	113.808	127.619	90.588	128.457	85.790	100.564	118.184	0.582	0.353	0.120	-0.229	-0.462	-0.233	18	chrX;start=23535356;-
ATGGTTTATGTGCTCGTTCTGGG	rRNA			nuclear	37.905	27.691	32.670	35.021	31.704	39.120	22.361	12.836	16.555	28.209	39.357	22.810	36.063	29.107	32.558	25.982	29.267	37.186	35.055	32.400	32.998	23.816	31.979	31.978	0.470	0.045	0.045	-0.425	-0.425	0.000	23	chrX;start=23535355;-
GGTTTATGTGCTCGTTCTGGG	rRNA			nuclear	10.300	6.114	9.369	10.623	9.592	12.157	6.389	4.398	6.731	6.874	9.839	6.739	9.386	12.255	12.763	6.662	11.466	12.146	14.434	8.596	9.200	7.310	10.197	10.661	0.332	-0.148	-0.213	-0.480	-0.544	-0.064	21	chrX;start=23535355;-
GTTTATGTGCTCGTTCTGGG	rRNA			nuclear	29.047	15.104	25.889	18.921	26.826	17.454	20.231	16.640	26.015	22.283	32.216	12.701	15.150	18.958	20.577	24.816	23.836	21.892	26.578	27.772	23.158	20.525	19.920	24.979	0.174	0.217	-0.109	0.043	-0.283	-0.326	20	chrX;start=23535355;-
TGGTTTATGTGCTCGTTCTGGG	rRNA			nuclear	30.077	30.208	26.999	36.017	36.256	55.250	28.484	9.984	13.098	34.846	29.518	26.438	37.215	36.383	38.549	32.977	25.043	40.185	51.781	29.425	31.911	28.333	33.621	35.882	0.172	-0.075	-0.169	-0.247	-0.341	-0.094	22	chrX;start=23535355;-
TTATGTGCTCGTTCTGGG	rRNA			nuclear	16.068	12.946	11.835	13.444	20.323	16.250	10.914	6.775	14.372	10.430	16.822	10.886	9.880	13.404	17.451	13.657	11.466	14.245	21.537	14.216	14.923	11.748	13.689	15.024	0.345	0.125	-0.010	-0.221	-0.355	-0.134	18	chrX;start=23535355;-
TTTATGTGCTCGTTCTGGG	rRNA			nuclear	19.776	12.407	16.766	17.428	21.461	14.324	16.505	9.390	14.736	13.749	20.155	14.256	14.326	19.915	18.233	16.655	18.707	14.995	18.788	21.821	17.568	13.741	17.377	18.193	0.354	0.016	-0.050	-0.339	-0.405	-0.066	19	chrX;start=23535355;-
ATGGTTTATGTGCTCGTTCTGGGT	rRNA			nuclear	24.102	29.309	21.944	23.735	27.964	26.602	30.613	13.550	15.100	21.572	29.994	24.365	34.251	27.383	30.995	25.482	28.966	24.891	30.702	22.151	25.411	21.487	29.398	26.438	0.242	-0.210	-0.057	-0.452	-0.299	0.153	24	chrX;start=23535354;-
CATGGTTTATGTGCTCGTTCTGGGT	rRNA			nuclear	9.064	11.688	10.849	11.120	10.243	12.037	11.713	4.398	1.819	8.060	7.935	16.848	10.210	12.064	10.158	12.658	8.448	9.297	10.310	10.580	10.593	7.605	11.443	10.259	0.478	-0.111	0.046	-0.589	-0.432	0.158	25	chrX;start=23535354;-
TGGTTTATGTGCTCGTTCTGGGT	rRNA			nuclear	25.750	33.984	23.917	29.544	32.517	40.445	33.009	12.004	12.371	23.942	27.296	34.214	40.344	35.426	26.567	29.813	26.854	29.689	44.907	24.465	29.142	24.354	32.770	31.146	0.259	-0.169	-0.096	-0.428	-0.355	0.073	23	chrX;start=23535354;-
ATGGTTTATGTGCTCGTTCTGGGTA	rRNA			nuclear	25.544	26.612	26.506	31.370	27.477	32.380	18.900	12.005	13.280	23.942	20.155	24.106	25.853	20.681	32.037	27.814	22.931	25.041	39.179	25.788	27.502	20.101	24.566	28.151	0.452	0.163	-0.034	-0.289	-0.486	-0.196	25	chrX;start=23535353;-
TGGTTTATGTGCTCGTTCTGGGTA	rRNA			nuclear	19.570	21.577	22.437	31.204	34.142	44.898	17.303	8.795	9.824	25.364	22.377	22.550	23.548	37.915	37.247	37.974	19.311	24.141	49.948	32.400	25.786	21.237	28.727	32.755	0.280	-0.156	-0.345	-0.436	-0.625	-0.189	24	chrX;start=23535353;-
ACATGGTTTATGTGCTCGTTCTGGGTAAAT	rRNA			nuclear	5.768	13.126	8.383	10.622	12.194	11.676	7.720	4.398	4.730	9.719	10.792	20.477	14.326	10.149	9.637	12.325	12.069	9.896	8.248	8.265	10.019	7.649	13.076	10.161	0.389	-0.384	-0.020	-0.774	-0.410	0.364	30	chrX;start=23535350;-
ATGGTTTATGTGCTCGTTCTGGGTAAAT	rRNA			nuclear	18.334	23.196	22.191	21.245	19.998	24.435	18.102	12.599	7.277	18.253	17.139	29.549	20.913	21.639	13.805	25.815	21.423	19.343	22.454	17.523	20.993	16.133	20.609	21.311	0.380	0.027	-0.022	-0.353	-0.402	-0.048	28	chrX;start=23535350;-
CATGGTTTATGTGCTCGTTCTGGGTAAAT	rRNA			nuclear	12.360	14.565	12.821	18.589	15.933	14.926	15.173	5.467	5.458	9.719	10.315	16.589	13.997	13.021	10.679	13.324	20.517	13.495	14.893	11.241	14.854	10.149	12.920	14.694	0.550	0.201	0.016	-0.348	-0.534	-0.186	29	chrX;start=23535350;-
TGGTTTATGTGCTCGTTCTGGGTAAAT	rRNA			nuclear	16.068	25.893	18.246	29.544	34.793	35.148	22.893	8.677	9.824	19.912	24.281	25.920	25.359	38.490	35.684	41.305	22.630	18.893	42.387	22.812	24.909	19.291	29.947	29.605	0.369	-0.266	-0.249	-0.634	-0.618	0.017	27	chrX;start=23535350;-
ATAACATGGTTTATGTGCTCGTTCTGGGTAAATAGA	rRNA			nuclear	14.832	14.385	15.164	6.971	12.031	6.741	9.051	6.894	8.368	7.349	29.042	7.517	6.916	9.000	12.502	18.987	7.845	11.246	7.561	13.886	12.677	7.680	12.995	11.905	0.723	-0.036	0.091	-0.759	-0.632	0.126	36	chrX;start=23535347;-
ATGTGCTCGTTCTGGGTAAATAGA	rRNA			nuclear	13.390	12.407	12.205	9.793	11.869	8.065	10.382	2.734	4.912	9.956	11.902	8.294	8.069	11.872	8.595	13.990	13.879	9.746	6.644	10.580	11.933	7.210	9.747	10.968	0.727	0.292	0.122	-0.435	-0.605	-0.170	24	chrX;start=23535347;-
CTCGTTCTGGGTAAATAGA	rRNA			nuclear	11.948	13.306	13.808	13.444	18.209	14.083	9.849	5.230	8.550	12.327	18.250	15.293	11.692	15.511	13.544	12.824	19.914	11.546	17.871	12.563	14.143	10.008	14.858	14.944	0.499	-0.071	-0.079	-0.570	-0.578	-0.008	19	chrX;start=23535347;-
TGTGCTCGTTCTGGGTAAATAGA	rRNA			nuclear	17.304	16.363	16.766	18.589	19.347	15.167	14.375	4.041	9.460	11.615	25.551	22.810	16.302	14.745	19.014	15.822	13.879	17.394	17.413	16.531	17.674	10.932	19.684	16.208	0.693	-0.155	0.125	-0.849	-0.568	0.280	23	chrX;start=23535347;-
ATGTGCTCGTTCTGGGTAAATAGAG	rRNA			nuclear	14.420	14.025	11.958	8.299	10.730	8.546	5.058	2.734	8.914	13.275	10.792	8.294	6.751	11.681	12.502	16.988	10.259	8.397	12.831	18.845	11.887	7.705	10.004	13.464	0.625	0.249	-0.180	-0.377	-0.805	-0.428	25	chrX;start=23535346;-
CGTTCTGGGTAAATAGAG	rRNA			nuclear	18.540	6.833	9.000	6.473	13.494	3.972	9.849	3.803	14.554	5.689	13.648	2.592	5.105	6.128	6.772	7.994	5.733	4.798	8.248	12.894	10.868	7.574	6.849	7.934	0.521	0.666	0.454	0.145	-0.067	-0.212	18	chrX;start=23535346;-
TGTGCTCGTTCTGGGTAAATAGAG	rRNA			nuclear	10.712	7.732	8.383	12.116	9.918	10.954	6.655	2.615	5.094	10.193	9.046	9.072	10.045	9.383	5.470	8.328	5.431	9.746	12.143	8.596	9.772	7.102	8.603	8.849	0.460	0.184	0.143	-0.277	-0.317	-0.041	24	chrX;start=23535346;-
ATAACATGGTTTATGTGCTCGTTCTGGGTAAATAGAGT	rRNA			nuclear	30.077	26.252	38.094	7.967	22.924	6.620	24.491	14.263	17.283	30.342	41.738	16.070	13.997	19.341	12.502	40.139	18.104	23.391	14.664	25.457	25.063	18.600	20.730	24.351	0.430	0.274	0.042	-0.156	-0.389	-0.232	38	chrX;start=23535345;-
ATGTGCTCGTTCTGGGTAAATAGAGT	rRNA			nuclear	92.290	64.193	69.038	29.046	49.588	17.093	55.636	16.878	47.664	68.508	75.223	17.366	23.054	46.532	47.665	79.445	68.492	47.383	31.389	52.898	60.831	41.156	41.968	55.921	0.564	0.536	0.121	-0.028	-0.442	-0.414	26	chrX;start=23535345;-
CGTTCTGGGTAAATAGAGT	rRNA			nuclear	145.851	69.048	76.066	41.162	100.801	32.380	98.228	41.481	132.440	86.286	117.437	22.291	40.838	64.724	88.298	94.767	104.699	53.980	81.795	107.450	86.585	78.163	66.718	88.538	0.148	0.376	-0.032	0.228	-0.180	-0.408	19	chrX;start=23535345;-
CTCGTTCTGGGTAAATAGAGT	rRNA			nuclear	36.463	34.344	27.492	28.050	34.468	16.732	35.139	12.599	23.832	26.550	34.596	30.067	22.395	21.256	29.172	32.810	32.586	16.794	28.640	26.449	32.163	22.970	27.497	27.456	0.486	0.226	0.228	-0.260	-0.257	0.002	21	chrX;start=23535345;-
GTTTATGTGCTCGTTCTGGGTAAATAGAGT	rRNA			nuclear	13.390	8.271	12.328	5.311	11.706	2.648	7.720	3.447	6.367	11.141	12.220	3.888	3.787	6.511	8.856	17.821	6.940	8.397	6.644	14.878	10.201	6.265	7.052	10.936	0.703	0.533	-0.100	-0.171	-0.804	-0.633	30	chrX;start=23535345;-
TATGTGCTCGTTCTGGGTAAATAGAGT	rRNA			nuclear	19.570	12.407	13.438	9.627	15.608	6.019	14.375	3.447	12.553	11.615	19.996	10.109	8.892	9.383	12.763	20.486	14.181	10.646	11.914	10.580	14.130	9.602	12.229	13.561	0.557	0.208	0.059	-0.349	-0.498	-0.149	27	chrX;start=23535345;-
TCGTTCTGGGTAAATAGAGT	rRNA			nuclear	41.819	35.782	32.054	20.913	30.403	17.333	35.671	14.263	31.291	25.601	40.786	27.994	25.030	27.383	28.912	27.814	44.052	22.042	27.494	30.086	32.194	24.832	30.021	30.298	0.375	0.101	0.088	-0.274	-0.287	-0.013	20	chrX;start=23535345;-
TGTGCTCGTTCTGGGTAAATAGAGT	rRNA			nuclear	10.506	13.666	8.876	7.801	11.381	6.500	9.317	2.853	4.912	8.060	11.268	7.776	7.739	9.766	13.023	11.825	12.673	8.697	8.248	6.612	10.446	6.328	9.914	9.611	0.723	0.075	0.120	-0.648	-0.603	0.045	25	chrX;start=23535345;-
TTATGTGCTCGTTCTGGGTAAATAGAGT	rRNA			nuclear	30.489	21.577	19.725	10.788	21.298	7.944	14.375	7.369	20.921	23.468	24.916	10.627	14.491	15.128	19.535	27.148	19.311	17.244	9.852	26.449	20.776	14.816	16.939	20.001	0.488	0.295	0.055	-0.193	-0.433	-0.240	28	chrX;start=23535345;-
ATGTGCTCGTTCTGGGTAAATAGAGTT	rRNA			nuclear	58.093	49.268	46.478	20.913	37.557	15.046	43.657	14.144	26.743	38.876	55.069	24.624	23.712	38.298	33.079	52.297	42.845	32.538	20.162	33.392	42.462	27.693	34.956	36.247	0.617	0.281	0.228	-0.336	-0.388	-0.052	27	chrX;start=23535344;-
CGTTCTGGGTAAATAGAGTT	rRNA			nuclear	48.617	26.073	26.013	14.772	33.004	13.241	29.815	13.668	30.381	28.209	41.103	15.552	15.479	26.234	27.609	34.976	31.983	17.993	25.890	32.400	29.696	23.063	25.196	28.649	0.365	0.237	0.052	-0.128	-0.313	-0.185	20	chrX;start=23535344;-
TATGTGCTCGTTCTGGGTAAATAGAGTT	rRNA			nuclear	15.038	8.811	9.986	7.303	9.755	6.380	11.713	3.922	5.822	6.874	13.013	12.442	11.033	8.043	7.814	10.826	10.259	8.247	6.874	6.282	10.179	6.942	10.469	8.497	0.552	-0.041	0.260	-0.593	-0.292	0.301	28	chrX;start=23535344;-
TGCTCGTTCTGGGTAAATAGAGTT	rRNA			nuclear	12.772	11.868	9.123	8.797	11.381	7.102	10.382	4.754	9.642	16.356	13.013	11.146	10.868	7.277	10.158	17.155	18.104	7.947	8.477	9.588	10.788	9.647	10.492	12.254	0.161	0.040	-0.184	-0.121	-0.345	-0.224	24	chrX;start=23535344;-
TGTGCTCGTTCTGGGTAAATAGAGTT	rRNA			nuclear	10.712	14.205	11.712	10.291	17.234	12.278	13.310	5.467	4.366	14.697	9.046	16.070	13.668	9.958	10.679	14.656	15.992	10.796	11.456	8.596	12.831	10.024	11.884	12.299	0.356	0.111	0.061	-0.246	-0.295	-0.050	26	chrX;start=23535344;-
TTATGTGCTCGTTCTGGGTAAATAGAGTT	rRNA			nuclear	16.480	11.688	10.232	5.975	9.592	8.546	13.576	4.279	7.277	9.719	14.442	8.554	9.716	11.681	14.586	10.659	11.164	10.946	11.914	13.555	10.794	8.679	11.796	11.648	0.314	-0.128	-0.110	-0.443	-0.424	0.018	29	chrX;start=23535344;-
ATGTGCTCGTTCTGGGTAAATAGAGTTT	rRNA			nuclear	77.045	69.767	60.532	26.556	47.312	22.991	54.305	24.009	34.020	44.803	81.413	34.992	27.829	40.596	50.791	69.119	59.138	42.884	44.220	45.625	56.242	36.025	47.124	52.197	0.643	0.255	0.108	-0.387	-0.535	-0.148	28	chrX;start=23535343;-
CGTTCTGGGTAAATAGAGTTT	rRNA			nuclear	39.553	27.871	28.232	13.942	30.891	15.528	37.534	17.710	28.744	26.076	30.946	16.330	19.102	21.256	31.256	31.478	33.793	16.494	29.327	36.698	28.098	25.118	23.778	29.558	0.162	0.241	-0.073	0.079	-0.235	-0.314	21	chrX;start=23535343;-
TATGTGCTCGTTCTGGGTAAATAGAGTTT	rRNA			nuclear	11.536	10.609	11.219	6.805	11.218	8.907	18.368	3.685	6.549	7.349	13.331	10.368	8.233	7.851	8.856	12.491	5.129	6.298	10.539	12.233	10.277	8.972	9.728	9.338	0.196	0.079	0.138	-0.117	-0.058	0.059	29	chrX;start=23535343;-
TGTGCTCGTTCTGGGTAAATAGAGTTT	rRNA			nuclear	20.188	23.375	22.684	21.411	22.762	19.019	22.627	8.201	11.461	18.727	26.027	21.514	27.829	23.745	20.316	24.650	25.949	21.592	29.785	18.845	22.084	16.007	23.886	24.164	0.464	-0.113	-0.130	-0.577	-0.594	-0.017	27	chrX;start=23535343;-
TTATGTGCTCGTTCTGGGTAAATAGAGTTT	rRNA			nuclear	14.420	13.486	10.726	9.461	11.869	8.426	13.044	7.250	10.552	9.245	18.092	8.035	8.892	9.958	9.377	14.323	15.388	9.447	10.769	10.910	11.992	9.703	10.871	12.167	0.306	0.142	-0.021	-0.164	-0.326	-0.163	30	chrX;start=23535343;-
ATGTGCTCGTTCTGGGTAAATAGAGTTTC	rRNA			nuclear	63.037	58.079	48.820	30.706	48.775	31.417	38.333	20.206	35.839	38.639	94.585	19.181	23.054	48.639	52.093	82.276	31.078	34.337	28.640	48.600	49.883	32.887	47.510	44.986	0.601	0.070	0.149	-0.531	-0.452	0.079	29	chrX;start=23535342;-
CGTTCTGGGTAAATAGAGTTTC	rRNA			nuclear	532.725	312.872	307.344	224.566	409.221	314.649	349.789	285.374	482.823	362.687	577.188	143.856	160.718	345.642	658.978	457.681	276.683	238.263	467.402	525.346	357.346	359.064	377.276	393.075	-0.007	-0.078	-0.137	-0.071	-0.131	-0.059	22	chrX;start=23535342;-
CTCGTTCTGGGTAAATAGAGTTTC	rRNA			nuclear	20.600	23.196	21.328	24.896	28.777	32.982	21.030	12.361	12.917	19.438	23.646	31.882	22.560	27.766	24.744	27.481	21.423	18.443	32.077	26.780	23.760	19.745	26.120	25.241	0.267	-0.137	-0.087	-0.404	-0.354	0.049	24	chrX;start=23535342;-
TATGTGCTCGTTCTGGGTAAATAGAGTTTC	rRNA			nuclear	11.948	7.732	10.602	8.299	10.405	7.343	8.785	3.209	4.730	7.112	13.172	4.406	5.928	9.000	9.377	8.661	6.638	6.298	11.914	10.580	9.797	6.236	8.377	8.818	0.652	0.226	0.152	-0.426	-0.500	-0.074	30	chrX;start=23535342;-
TCGTTCTGGGTAAATAGAGTTTC	rRNA			nuclear	56.033	45.852	42.779	49.295	72.837	62.472	55.104	31.854	39.113	36.506	61.893	36.029	41.826	60.320	56.521	63.123	49.181	35.087	76.755	81.992	53.359	45.010	51.318	61.228	0.245	0.056	-0.198	-0.189	-0.444	-0.255	23	chrX;start=23535342;-
TGTGCTCGTTCTGGGTAAATAGAGTTTC	rRNA			nuclear	12.154	12.767	9.493	14.108	21.949	22.630	7.187	4.873	5.458	8.534	8.570	9.331	8.069	18.192	13.284	21.318	7.241	9.896	27.036	16.200	14.094	9.736	11.489	16.338	0.534	0.295	-0.213	-0.239	-0.747	-0.508	28	chrX;start=23535342;-
TTATGTGCTCGTTCTGGGTAAATAGAGTTTC	rRNA			nuclear	16.892	10.789	12.082	11.286	19.673	20.343	10.648	7.013	13.826	12.801	23.170	8.035	8.728	18.766	19.535	23.151	9.052	11.846	17.871	21.490	14.144	12.926	15.647	16.682	0.130	-0.146	-0.238	-0.276	-0.368	-0.092	31	chrX;start=23535342;-
GTTCTGGGTAAATAGAGTTTCT	rRNA			nuclear	219.806	324.380	202.554	291.953	454.582	534.085	246.769	191.834	232.133	145.312	262.964	212.803	230.538	368.430	337.303	369.743	214.528	198.078	642.907	283.998	298.655	270.027	282.408	341.850	0.145	0.081	-0.195	-0.065	-0.340	-0.276	22	chrX;start=23535341;-|chrX;start=23454779;-
AAACAATAACATGGTTTATGTGCTCGTTCTGGGTAAATAGAGTTTCT	rRNA			nuclear	10.712	14.565	13.561	10.125	3.252	11.194	8.518	7.369	0.728	7.823	9.363	20.218	14.656	10.724	4.428	17.821	8.147	14.845	10.310	3.637	10.443	7.126	11.878	10.952	0.551	-0.186	-0.069	-0.737	-0.620	0.117	47	chrX;start=23535341;-
AACAATAACATGGTTTATGTGCTCGTTCTGGGTAAATAGAGTTTCT	rRNA			nuclear	13.390	21.577	17.506	12.946	6.666	16.130	8.518	12.004	2.001	13.512	12.696	19.958	16.302	12.064	4.949	26.815	10.259	17.244	12.372	4.629	14.417	10.433	13.194	14.264	0.467	0.128	0.015	-0.339	-0.451	-0.112	46	chrX;start=23535341;-
AACATGGTTTATGTGCTCGTTCTGGGTAAATAGAGTTTCT	rRNA			nuclear	101.972	155.177	122.666	137.097	228.591	273.001	95.566	91.638	62.945	106.673	137.909	113.270	97.485	246.258	216.186	327.938	71.208	112.459	213.997	211.593	149.101	125.965	162.222	187.439	0.243	-0.122	-0.330	-0.365	-0.573	-0.208	40	chrX;start=23535341;-
AATAACATGGTTTATGTGCTCGTTCTGGGTAAATAGAGTTTCT	rRNA			nuclear	92.084	106.089	89.996	88.300	88.282	133.491	58.564	53.248	32.746	89.605	106.804	72.576	61.257	152.427	98.716	225.343	57.328	79.171	126.244	86.290	92.950	73.531	98.356	114.875	0.338	-0.082	-0.306	-0.420	-0.644	-0.224	43	chrX;start=23535341;-
ACAATAACATGGTTTATGTGCTCGTTCTGGGTAAATAGAGTTTCT	rRNA			nuclear	15.450	13.845	14.054	10.623	5.040	16.009	10.382	10.341	3.275	13.038	10.157	21.514	18.278	14.362	7.033	22.651	12.673	17.244	14.893	7.935	11.803	10.609	14.269	15.079	0.154	-0.274	-0.353	-0.428	-0.507	-0.080	45	chrX;start=23535341;-
ACATGGTTTATGTGCTCGTTCTGGGTAAATAGAGTTTCT	rRNA			nuclear	63.037	89.726	72.737	102.076	171.850	199.815	55.104	49.920	40.023	58.314	65.384	87.091	66.033	157.406	125.805	185.371	44.957	70.324	170.235	133.568	99.885	80.635	100.344	120.891	0.309	-0.007	-0.275	-0.315	-0.584	-0.269	39	chrX;start=23535341;-
ATAACATGGTTTATGTGCTCGTTCTGGGTAAATAGAGTTTCT	rRNA			nuclear	250.294	304.241	258.771	183.570	268.749	278.056	179.420	154.989	122.252	228.991	354.057	166.925	148.203	315.578	219.833	552.282	147.243	220.569	239.429	232.091	253.125	192.742	240.919	278.323	0.393	0.071	-0.137	-0.322	-0.530	-0.208	42	chrX;start=23535341;-
ATGGTTTATGTGCTCGTTCTGGGTAAATAGAGTTTCT	rRNA			nuclear	56.857	89.906	75.942	82.324	177.703	180.917	47.916	79.634	69.313	38.639	73.002	119.750	68.173	140.938	146.903	176.044	36.811	58.629	158.550	115.054	96.546	83.284	109.753	109.017	0.213	-0.185	-0.175	-0.398	-0.388	0.010	37	chrX;start=23535341;-
ATGTGCTCGTTCTGGGTAAATAGAGTTTCT	rRNA			nuclear	191.583	206.603	160.638	78.673	148.763	86.306	150.404	70.720	96.783	143.890	208.689	60.653	86.287	128.108	144.037	271.644	132.760	106.011	105.624	152.413	157.252	109.620	125.555	153.690	0.521	0.325	0.033	-0.196	-0.488	-0.292	30	chrX;start=23535341;-
CAATAACATGGTTTATGTGCTCGTTCTGGGTAAATAGAGTTTCT	rRNA			nuclear	74.161	79.477	76.559	85.810	78.202	149.741	68.946	45.403	18.738	68.034	71.415	78.278	74.596	161.427	78.140	302.623	48.276	86.668	157.175	71.413	78.842	70.172	92.771	133.231	0.168	-0.235	-0.757	-0.403	-0.925	-0.522	44	chrX;start=23535341;-
CATGGTTTATGTGCTCGTTCTGGGTAAATAGAGTTTCT	rRNA			nuclear	35.845	42.795	37.725	57.262	82.755	88.232	31.678	30.665	17.101	35.083	33.962	40.954	37.709	80.426	69.544	91.436	12.974	31.938	87.982	98.523	51.276	40.552	52.519	64.571	0.339	-0.035	-0.333	-0.373	-0.671	-0.298	38	chrX;start=23535341;-
CGTTCTGGGTAAATAGAGTTTCT	rRNA			nuclear	3046.999	1946.638	1817.929	1052.955	2114.065	1495.968	2258.987	2426.216	2924.588	1850.654	2525.536	653.184	944.712	1521.975	2649.456	2475.443	1985.060	1214.256	2112.015	2154.283	1995.717	2191.283	1658.972	1988.212	-0.135	0.267	0.005	0.401	0.140	-0.261	23	chrX;start=23535341;-
CTCGTTCTGGGTAAATAGAGTTTCT	rRNA			nuclear	111.654	141.332	100.352	109.710	146.975	179.954	120.323	93.421	84.594	82.020	129.657	115.344	98.802	133.470	139.089	163.053	98.966	92.666	182.378	111.417	122.005	112.062	123.272	129.696	0.123	-0.015	-0.088	-0.138	-0.211	-0.073	25	chrX;start=23535341;-
GCTCGTTCTGGGTAAATAGAGTTTCT	rRNA			nuclear	35.433	41.177	27.122	16.432	31.541	21.787	32.477	10.222	14.372	24.416	41.897	16.330	15.479	30.064	20.837	42.804	25.647	22.192	24.745	26.449	30.341	20.655	24.921	28.367	0.555	0.284	0.097	-0.271	-0.458	-0.187	26	chrX;start=23535341;-
GGTTTATGTGCTCGTTCTGGGTAAATAGAGTTTCT	rRNA			nuclear	144.202	194.196	174.815	276.517	384.834	520.844	94.235	126.107	108.972	99.324	154.097	213.581	136.182	357.323	315.163	417.376	70.604	150.095	463.965	265.814	234.913	189.896	235.269	273.571	0.307	-0.002	-0.220	-0.309	-0.527	-0.218	35	chrX;start=23535341;-
GTGCTCGTTCTGGGTAAATAGAGTTTCT	rRNA			nuclear	116.804	78.757	82.846	48.299	87.957	60.908	93.969	75.593	76.771	57.129	194.882	38.102	40.838	72.384	90.121	123.081	63.664	46.933	76.755	74.058	82.933	72.874	87.266	76.898	0.187	-0.073	0.109	-0.260	-0.078	0.182	28	chrX;start=23535341;-
GTTTATGTGCTCGTTCTGGGTAAATAGAGTTTCT	rRNA			nuclear	249.264	223.506	184.061	69.544	137.708	60.185	134.166	94.372	108.972	162.617	208.689	60.394	73.607	115.661	139.870	262.317	125.217	120.256	74.922	180.846	172.817	112.062	119.644	152.712	0.625	0.530	0.178	-0.094	-0.447	-0.352	34	chrX;start=23535341;-
TAACATGGTTTATGTGCTCGTTCTGGGTAAATAGAGTTTCT	rRNA			nuclear	65.509	85.950	81.243	55.270	90.884	79.926	53.240	52.059	28.744	66.848	94.267	66.614	53.682	91.724	66.679	128.910	49.785	62.227	71.027	88.935	75.771	56.164	74.594	80.177	0.432	0.023	-0.082	-0.409	-0.514	-0.104	41	chrX;start=23535341;-
TATGTGCTCGTTCTGGGTAAATAGAGTTTCT	rRNA			nuclear	77.869	78.937	68.422	48.631	84.868	76.797	56.967	32.448	48.937	43.854	80.936	51.840	44.132	79.277	76.577	106.759	54.914	51.581	73.776	78.686	71.746	51.801	66.552	73.143	0.470	0.108	-0.028	-0.362	-0.498	-0.136	31	chrX;start=23535341;-
TCGTTCTGGGTAAATAGAGTTTCT	rRNA			nuclear	173.867	175.136	154.473	129.960	215.422	234.603	183.679	187.793	182.286	113.784	188.852	113.011	108.353	178.853	200.819	247.161	137.286	113.958	243.095	165.968	169.772	180.429	157.978	181.494	-0.088	0.104	-0.096	0.192	-0.008	-0.200	24	chrX;start=23535341;-
TGCTCGTTCTGGGTAAATAGAGTTTCT	rRNA			nuclear	63.655	58.079	44.752	26.722	53.327	39.361	49.780	17.591	30.017	45.277	59.195	31.622	31.452	36.958	52.093	67.286	38.621	30.589	34.368	44.964	49.307	36.405	42.264	43.166	0.438	0.222	0.192	-0.215	-0.246	-0.030	27	chrX;start=23535341;-
TGGTTTATGTGCTCGTTCTGGGTAAATAGAGTTTCT	rRNA			nuclear	358.858	501.134	397.217	515.191	1044.757	1170.606	229.466	351.815	283.072	224.250	359.453	593.827	399.983	943.479	880.113	1302.427	157.501	360.768	1042.490	732.311	563.432	451.842	635.371	719.099	0.318	-0.173	-0.352	-0.492	-0.670	-0.179	36	chrX;start=23535341;-
TGTGCTCGTTCTGGGTAAATAGAGTTTCT	rRNA			nuclear	189.523	232.316	158.542	235.189	360.934	435.501	152.267	96.155	106.607	131.563	189.645	171.072	146.721	322.663	301.359	421.873	136.380	149.345	463.965	242.340	235.301	184.419	226.292	282.781	0.352	0.056	-0.265	-0.295	-0.617	-0.321	29	chrX;start=23535341;-
TTATGTGCTCGTTCTGGGTAAATAGAGTTTCT	rRNA			nuclear	183.549	151.941	138.693	120.997	165.672	201.019	113.136	93.065	107.880	130.615	163.777	83.462	83.488	152.236	178.940	232.005	102.889	96.415	204.603	164.315	152.170	129.143	132.381	160.045	0.237	0.201	-0.073	-0.036	-0.310	-0.274	32	chrX;start=23535341;-
TTTATGTGCTCGTTCTGGGTAAATAGAGTTTCT	rRNA			nuclear	33.373	25.893	21.574	7.303	18.860	6.259	14.641	8.914	14.190	20.623	21.107	6.739	7.410	13.979	17.451	28.647	17.802	14.695	12.602	28.102	21.400	12.926	13.337	20.369	0.727	0.682	0.071	-0.045	-0.656	-0.611	33	chrX;start=23535341;-
GTTCTGGGTAAATAGAGTTTCTA	rRNA			nuclear	18.540	16.543	12.945	13.776	16.258	13.361	10.914	10.103	13.280	13.038	21.583	13.478	11.033	15.128	14.847	16.822	15.992	14.545	15.809	20.498	15.612	12.139	15.214	16.733	0.363	0.037	-0.100	-0.326	-0.463	-0.137	23	chrX;start=23535340;-|chrX;start=23454778;-
ATGTGCTCGTTCTGGGTAAATAGAGTTTCTA	rRNA			nuclear	37.905	31.107	28.478	14.440	27.151	8.065	23.692	12.005	26.925	36.032	56.338	9.331	12.021	22.979	27.870	46.634	18.104	20.992	16.497	33.392	27.816	21.344	25.708	27.124	0.382	0.114	0.036	-0.268	-0.346	-0.077	31	chrX;start=23535340;-
CGTTCTGGGTAAATAGAGTTTCTA	rRNA			nuclear	571.042	245.622	288.235	148.715	277.529	133.732	304.268	323.765	477.001	346.568	521.168	55.987	135.194	238.598	411.796	398.889	269.140	194.179	193.147	444.015	306.229	317.067	272.549	299.874	-0.050	0.168	0.030	0.218	0.080	-0.138	24	chrX;start=23535340;-
GTGCTCGTTCTGGGTAAATAGAGTTTCTA	rRNA			nuclear	12.360	8.271	10.849	3.320	7.479	3.009	6.921	6.775	12.189	9.245	26.027	2.074	4.281	5.553	10.679	15.656	4.224	6.598	7.103	11.241	8.456	7.628	9.723	8.964	0.149	-0.201	-0.084	-0.350	-0.233	0.117	29	chrX;start=23535340;-
GTTTATGTGCTCGTTCTGGGTAAATAGAGTTTCTA	rRNA			nuclear	14.008	7.732	10.232	5.477	10.243	1.926	6.389	3.922	4.912	9.956	14.918	2.851	4.775	9.958	7.814	17.654	5.733	8.097	4.582	11.241	9.539	5.421	8.063	9.461	0.815	0.242	0.012	-0.573	-0.804	-0.231	35	chrX;start=23535340;-
TCGTTCTGGGTAAATAGAGTTTCTA	rRNA			nuclear	39.347	23.016	24.040	17.096	29.265	18.657	27.685	23.177	28.744	22.046	39.516	11.405	18.278	21.830	26.828	30.812	19.311	22.792	23.141	41.988	26.553	24.062	23.571	27.609	0.142	0.172	-0.056	0.030	-0.198	-0.228	25	chrX;start=23535340;-
TGTGCTCGTTCTGGGTAAATAGAGTTTCTA	rRNA			nuclear	14.420	11.328	11.465	11.618	15.608	11.556	7.187	7.845	9.278	12.090	19.837	9.590	9.057	17.426	13.805	16.322	6.940	10.646	16.267	13.886	12.888	9.591	13.943	12.812	0.426	-0.114	0.009	-0.540	-0.418	0.122	30	chrX;start=23535340;-
TTATGTGCTCGTTCTGGGTAAATAGAGTTTCTA	rRNA			nuclear	22.042	14.745	13.561	7.801	13.657	8.185	11.180	7.488	13.280	12.564	25.392	3.370	7.410	8.617	13.284	14.490	8.147	7.947	8.936	25.127	14.361	10.540	11.614	12.929	0.446	0.306	0.152	-0.140	-0.295	-0.155	33	chrX;start=23535340;-
ATAACATGGTTTATGTGCTCGTTCTGGGTAAATAGAGTTTCTAG	rRNA			nuclear	19.570	14.565	19.972	9.959	9.918	10.352	8.785	4.517	4.912	18.490	29.518	10.627	8.398	10.724	7.554	23.817	6.336	17.244	11.685	12.894	14.797	9.411	13.364	14.395	0.653	0.147	0.040	-0.506	-0.613	-0.107	44	chrX;start=23535339;-
ATGTGCTCGTTCTGGGTAAATAGAGTTTCTAG	rRNA			nuclear	29.665	27.511	26.629	12.448	18.209	11.556	17.836	7.131	11.825	22.994	31.740	13.738	13.668	21.256	16.930	33.643	19.914	21.442	13.060	19.176	22.892	14.268	19.466	21.447	0.682	0.234	0.094	-0.448	-0.588	-0.140	32	chrX;start=23535339;-
CGTTCTGGGTAAATAGAGTTTCTAG	rRNA			nuclear	19.776	9.530	18.369	7.801	16.583	9.389	9.317	10.341	12.917	14.223	21.742	8.813	7.410	15.702	8.595	20.153	14.181	11.396	13.747	19.837	14.412	11.237	12.452	15.863	0.359	0.211	-0.138	-0.148	-0.497	-0.349	25	chrX;start=23535339;-
GTTTATGTGCTCGTTCTGGGTAAATAGAGTTTCTAG	rRNA			nuclear	21.630	13.486	22.807	9.295	13.494	6.741	5.590	5.586	8.187	18.253	19.361	7.776	7.410	10.724	9.377	27.981	10.862	14.545	7.103	17.192	16.143	8.871	10.930	15.536	0.864	0.563	0.055	-0.301	-0.808	-0.507	36	chrX;start=23535339;-
TGTGCTCGTTCTGGGTAAATAGAGTTTCTAG	rRNA			nuclear	12.566	12.946	14.917	15.768	16.583	16.972	9.317	3.922	3.275	12.564	13.172	15.811	13.338	13.596	10.940	16.822	8.147	15.294	12.372	13.886	14.556	9.210	13.371	13.304	0.660	0.122	0.130	-0.538	-0.531	0.007	31	chrX;start=23535339;-
AACATGGTTTATGTGCTCGTTCTGGGTAAATAGAGTTTCTAGC	rRNA			nuclear	42.231	32.905	43.272	40.498	53.165	38.519	24.491	18.185	16.919	52.151	50.149	30.845	30.793	62.235	37.507	87.273	24.138	36.587	35.055	84.307	42.414	30.053	42.306	53.472	0.497	0.004	-0.334	-0.493	-0.831	-0.338	43	chrX;start=23535338;-
AATAACATGGTTTATGTGCTCGTTCTGGGTAAATAGAGTTTCTAGC	rRNA			nuclear	31.313	29.309	46.354	26.556	16.421	26.361	19.433	11.886	8.005	41.958	54.434	20.477	22.230	43.660	13.544	73.615	24.440	37.186	21.995	20.829	29.991	21.528	30.869	35.613	0.478	-0.042	-0.248	-0.520	-0.726	-0.206	46	chrX;start=23535338;-
ATAACATGGTTTATGTGCTCGTTCTGGGTAAATAGAGTTTCTAGC	rRNA			nuclear	31.931	32.186	47.587	17.594	18.209	18.417	21.829	11.173	8.187	44.091	59.671	25.142	15.973	41.171	11.721	71.450	22.931	31.938	22.912	25.457	29.501	20.739	30.736	34.938	0.508	-0.059	-0.244	-0.568	-0.752	-0.185	45	chrX;start=23535338;-
ATGGTTTATGTGCTCGTTCTGGGTAAATAGAGTTTCTAGC	rRNA			nuclear	33.167	33.445	39.574	44.150	64.545	49.833	21.296	20.324	23.286	33.661	44.753	37.066	25.689	56.107	46.623	79.778	18.104	34.787	42.616	68.768	42.976	29.680	42.048	48.811	0.534	0.032	-0.184	-0.503	-0.718	-0.215	40	chrX;start=23535338;-
ATGTGCTCGTTCTGGGTAAATAGAGTTTCTAGC	rRNA			nuclear	406.651	355.128	406.217	152.366	285.495	103.158	206.040	125.037	173.918	425.032	560.207	119.232	147.709	304.280	223.480	590.256	269.744	303.789	156.488	294.577	321.171	206.637	270.982	322.971	0.636	0.245	-0.008	-0.391	-0.644	-0.253	33	chrX;start=23535338;-
CATGGTTTATGTGCTCGTTCTGGGTAAATAGAGTTTCTAGC	rRNA			nuclear	15.038	20.139	19.232	19.585	26.013	21.667	11.979	10.935	7.459	23.468	16.505	15.552	17.949	34.277	24.744	43.636	6.035	18.293	17.184	86.290	20.002	15.101	21.805	34.288	0.405	-0.125	-0.778	-0.530	-1.183	-0.653	41	chrX;start=23535338;-
CGTTCTGGGTAAATAGAGTTTCTAGC	rRNA			nuclear	961.007	436.582	719.972	276.185	598.793	257.834	484.221	437.510	557.593	741.020	963.779	183.773	246.182	510.516	606.624	847.910	515.349	441.889	402.103	761.074	598.508	495.636	502.175	593.665	0.272	0.253	0.012	-0.019	-0.260	-0.241	26	chrX;start=23535338;-
CTCGTTCTGGGTAAATAGAGTTTCTAGC	rRNA			nuclear	68.187	58.619	73.107	59.918	69.748	62.593	54.571	31.259	30.927	71.115	82.365	57.542	51.706	72.767	57.042	83.942	56.423	64.177	56.363	67.776	65.916	50.093	64.284	65.736	0.396	0.036	0.004	-0.360	-0.392	-0.032	28	chrX;start=23535338;-
GCTCGTTCTGGGTAAATAGAGTTTCTAGC	rRNA			nuclear	84.049	71.026	70.025	31.204	62.269	27.926	45.787	16.759	30.199	92.924	109.820	21.773	26.347	65.682	52.354	100.430	43.449	58.928	36.201	78.356	63.714	42.719	55.195	63.473	0.577	0.207	0.005	-0.370	-0.571	-0.202	29	chrX;start=23535338;-
GGTTTATGTGCTCGTTCTGGGTAAATAGAGTTTCTAGC	rRNA			nuclear	55.415	47.111	69.901	65.727	109.743	110.500	30.347	28.882	33.292	60.211	68.082	40.954	34.581	113.363	83.609	133.907	34.095	56.979	98.292	111.086	69.579	52.646	68.118	86.872	0.402	0.031	-0.320	-0.372	-0.723	-0.351	38	chrX;start=23535338;-
GTGCTCGTTCTGGGTAAATAGAGTTTCTAGC	rRNA			nuclear	182.519	121.912	183.815	57.262	130.229	42.611	103.020	55.863	89.142	108.332	464.512	64.282	53.682	103.405	84.391	245.496	89.915	104.062	84.087	126.956	135.147	79.794	154.054	130.103	0.760	-0.189	0.055	-0.949	-0.705	0.244	31	chrX;start=23535338;-
GTTTATGTGCTCGTTCTGGGTAAATAGAGTTTCTAGC	rRNA			nuclear	151.825	116.698	155.460	44.814	97.712	28.046	58.298	42.432	53.849	140.808	165.364	36.288	40.015	89.235	77.098	177.876	75.130	95.065	52.697	132.907	113.302	64.687	81.600	106.735	0.809	0.474	0.086	-0.335	-0.722	-0.387	37	chrX;start=23535338;-
TAACATGGTTTATGTGCTCGTTCTGGGTAAATAGAGTTTCTAGC	rRNA			nuclear	28.635	26.972	36.985	30.208	25.363	25.398	18.634	13.193	8.550	45.514	47.927	31.363	21.242	44.043	16.930	62.290	19.311	31.189	22.454	40.666	29.632	22.258	32.301	35.182	0.413	-0.124	-0.248	-0.537	-0.661	-0.123	44	chrX;start=23535338;-
TATGTGCTCGTTCTGGGTAAATAGAGTTTCTAGC	rRNA			nuclear	108.358	89.546	113.297	65.229	102.102	60.908	55.104	32.686	60.216	94.109	153.621	49.248	55.494	79.852	75.275	149.063	67.889	89.367	73.547	111.086	95.706	60.604	82.698	98.190	0.659	0.211	-0.037	-0.448	-0.696	-0.248	34	chrX;start=23535338;-
TCGTTCTGGGTAAATAGAGTTTCTAGC	rRNA			nuclear	43.879	27.331	40.683	31.038	43.410	30.935	26.620	22.107	23.286	34.609	59.036	25.661	22.395	34.660	40.112	50.631	32.285	28.789	30.244	50.915	37.268	27.512	36.373	38.573	0.438	0.035	-0.050	-0.403	-0.488	-0.085	27	chrX;start=23535338;-
TGCTCGTTCTGGGTAAATAGAGTTTCTAGC	rRNA			nuclear	116.804	83.073	98.133	56.100	87.470	46.704	63.888	25.554	51.120	125.874	140.766	47.693	52.365	90.575	70.586	133.574	56.423	77.522	60.946	108.111	88.316	62.628	80.397	87.315	0.496	0.136	0.016	-0.360	-0.479	-0.119	30	chrX;start=23535338;-
TGGTTTATGTGCTCGTTCTGGGTAAATAGAGTTTCTAGC	rRNA			nuclear	58.711	52.865	61.888	99.918	163.883	160.695	37.534	34.350	34.747	62.344	62.845	61.430	46.272	159.129	120.856	235.003	28.664	66.576	148.469	129.931	87.453	65.934	90.107	121.729	0.407	-0.043	-0.477	-0.451	-0.885	-0.434	39	chrX;start=23535338;-
TGTGCTCGTTCTGGGTAAATAGAGTTTCTAGC	rRNA			nuclear	73.543	72.464	75.696	72.200	91.697	87.750	49.780	27.812	35.111	83.205	100.615	53.395	49.895	95.937	72.409	137.904	56.423	69.874	86.607	82.654	77.120	56.732	74.450	86.692	0.443	0.051	-0.169	-0.392	-0.612	-0.220	32	chrX;start=23535338;-
TTATGTGCTCGTTCTGGGTAAATAGAGTTTCTAGC	rRNA			nuclear	269.659	160.751	225.484	113.528	200.952	124.463	120.057	93.540	121.524	237.051	267.249	85.277	85.958	194.172	179.461	295.461	126.122	165.540	164.965	245.316	194.075	139.327	162.423	199.481	0.478	0.257	-0.040	-0.221	-0.518	-0.296	35	chrX;start=23535338;-
TTTATGTGCTCGTTCTGGGTAAATAGAGTTTCTAGC	rRNA			nuclear	136.168	77.858	118.968	40.664	77.715	26.963	57.766	32.329	57.124	123.029	127.435	29.290	35.404	68.362	64.856	145.399	60.647	76.172	42.387	120.674	90.275	59.442	65.069	89.056	0.603	0.472	0.020	-0.130	-0.583	-0.453	36	chrX;start=23535338;-
AACATGGTTTATGTGCTCGTTCTGGGTAAATAGAGTTTCTAGCA	rRNA			nuclear	6.180	5.934	8.507	10.788	14.470	16.972	3.461	2.496	2.183	8.297	8.252	5.962	5.434	16.468	9.898	16.155	2.414	9.746	19.933	4.629	9.176	6.682	9.203	10.576	0.458	-0.004	-0.205	-0.462	-0.662	-0.201	44	chrX;start=23535337;-
ATAACATGGTTTATGTGCTCGTTCTGGGTAAATAGAGTTTCTAGCA	rRNA			nuclear	9.476	12.946	11.958	18.257	13.169	26.482	7.454	5.230	2.001	13.749	15.235	10.627	8.892	23.553	7.293	34.643	5.733	14.995	23.599	8.265	13.162	10.983	13.120	17.447	0.261	0.005	-0.407	-0.257	-0.668	-0.411	46	chrX;start=23535337;-
ATGTGCTCGTTCTGGGTAAATAGAGTTTCTAGCA	rRNA			nuclear	15.450	13.845	16.890	13.776	17.722	12.759	10.116	5.824	5.276	16.119	16.505	10.627	9.222	13.404	15.367	33.810	10.259	13.945	10.310	14.216	15.537	10.019	13.025	16.508	0.633	0.254	-0.087	-0.379	-0.720	-0.342	34	chrX;start=23535337;-
CGTTCTGGGTAAATAGAGTTTCTAGCA	rRNA			nuclear	49.235	37.041	51.902	40.830	59.668	58.139	30.081	20.800	28.380	41.721	59.671	24.624	26.512	37.341	45.581	73.782	34.397	38.086	68.277	52.568	47.735	35.824	38.746	53.422	0.414	0.301	-0.162	-0.113	-0.577	-0.463	27	chrX;start=23535337;-
CTCGTTCTGGGTAAATAGAGTTTCTAGCA	rRNA			nuclear	17.304	17.442	20.958	26.224	25.363	36.833	17.569	8.439	6.731	18.490	15.711	22.032	20.584	22.022	20.577	29.146	15.388	25.341	36.430	17.853	21.458	17.613	20.185	24.832	0.285	0.088	-0.211	-0.197	-0.496	-0.299	29	chrX;start=23535337;-
GGTTTATGTGCTCGTTCTGGGTAAATAGAGTTTCTAGCA	rRNA			nuclear	7.210	9.710	9.986	20.747	26.989	35.750	4.792	4.992	4.366	5.689	6.983	14.256	9.222	21.256	18.493	28.980	3.922	9.596	37.117	17.192	14.928	11.118	14.042	19.362	0.425	0.088	-0.375	-0.337	-0.800	-0.463	39	chrX;start=23535337;-
TATGTGCTCGTTCTGGGTAAATAGAGTTTCTAGCA	rRNA			nuclear	9.270	9.170	11.095	13.444	12.844	15.648	8.785	4.041	0.910	10.430	9.839	8.035	8.398	12.830	11.721	18.154	6.638	10.346	18.329	12.233	11.165	7.963	10.165	13.140	0.488	0.135	-0.235	-0.352	-0.723	-0.370	35	chrX;start=23535337;-
TGGTTTATGTGCTCGTTCTGGGTAAATAGAGTTTCTAGCA	rRNA			nuclear	2.884	3.776	6.534	8.631	15.771	19.380	4.259	2.971	2.911	15.882	6.031	4.666	3.623	10.149	10.419	19.653	3.017	7.647	17.871	13.225	7.519	9.081	6.977	12.283	-0.272	0.108	-0.708	0.380	-0.436	-0.816	40	chrX;start=23535337;-
TGTGCTCGTTCTGGGTAAATAGAGTTTCTAGCA	rRNA			nuclear	10.300	9.170	11.095	19.087	19.510	26.843	4.792	3.922	2.547	12.327	6.189	10.886	7.739	18.000	11.981	21.652	6.035	10.646	29.556	13.886	13.833	10.086	10.959	16.355	0.456	0.336	-0.242	-0.120	-0.697	-0.578	33	chrX;start=23535337;-
TTATGTGCTCGTTCTGGGTAAATAGAGTTTCTAGCA	rRNA			nuclear	18.952	16.722	23.054	31.702	35.280	53.565	13.044	12.361	10.552	20.149	13.966	21.773	12.680	37.532	26.047	39.473	9.354	18.593	61.862	23.143	25.142	21.934	22.399	30.485	0.197	0.167	-0.278	-0.030	-0.475	-0.445	36	chrX;start=23535337;-
CGTTCTGGGTAAATAGAGTTTCTAGCAT	rRNA			nuclear	10.300	8.991	13.684	4.979	8.779	7.704	8.518	7.845	5.822	16.356	12.696	10.368	8.398	9.958	8.595	11.159	9.354	7.797	4.124	13.886	9.347	9.249	10.003	9.264	0.015	-0.098	0.013	-0.113	-0.002	0.111	28	chrX;start=23535336;-
GGTTTATGTGCTCGTTCTGGGTAAATAGAGTTTCTAGCAT	rRNA			nuclear	9.888	16.003	14.794	11.950	14.307	16.009	7.720	5.230	4.002	15.645	13.489	17.107	14.656	12.638	10.158	13.158	8.448	17.993	8.248	11.572	13.389	9.721	13.610	11.884	0.462	-0.024	0.172	-0.485	-0.290	0.196	40	chrX;start=23535336;-
GTTTATGTGCTCGTTCTGGGTAAATAGAGTTTCTAGCAT	rRNA			nuclear	9.270	12.407	14.547	7.303	5.853	7.343	9.317	4.041	3.457	12.327	9.205	9.590	6.422	10.341	10.940	10.992	9.655	8.547	6.186	10.580	9.876	7.297	9.299	9.192	0.437	0.087	0.104	-0.350	-0.333	0.017	39	chrX;start=23535336;-
TGGTTTATGTGCTCGTTCTGGGTAAATAGAGTTTCTAGCAT	rRNA			nuclear	9.476	14.205	14.301	13.112	15.608	15.046	8.252	5.111	2.365	21.335	9.363	16.589	14.820	13.213	10.679	13.990	8.750	9.896	7.790	9.918	13.340	10.422	12.933	10.069	0.356	0.045	0.406	-0.311	0.050	0.361	41	chrX;start=23535336;-
GTTCTGGGTAAATAGAGTTTCTAGCATT	rRNA			nuclear	70.247	89.366	104.790	127.304	100.151	155.038	121.388	45.641	30.381	82.731	110.137	102.125	107.859	146.300	144.819	68.619	93.535	77.822	78.359	122.658	98.372	87.036	122.248	88.198	0.177	-0.313	0.157	-0.490	-0.019	0.471	28	chrX;start=23535335;-|chrX;start=23454773;-
AACATGGTTTATGTGCTCGTTCTGGGTAAATAGAGTTTCTAGCATT	rRNA			nuclear	20.600	24.454	41.546	39.336	15.283	44.778	22.627	10.459	5.276	28.683	33.644	24.624	37.215	45.958	30.995	24.150	25.043	20.992	19.704	22.482	28.244	22.365	34.487	22.474	0.337	-0.288	0.330	-0.625	-0.007	0.618	46	chrX;start=23535335;-
AATAACATGGTTTATGTGCTCGTTCTGGGTAAATAGAGTTTCTAGCATT	rRNA			nuclear	17.922	21.218	38.834	20.747	4.877	31.417	17.303	15.095	1.092	30.105	31.105	18.922	36.063	31.596	7.814	20.153	15.086	29.089	19.704	7.274	20.720	19.002	25.100	18.261	0.125	-0.277	0.182	-0.402	0.057	0.459	49	chrX;start=23535335;-
ACATGGTTTATGTGCTCGTTCTGGGTAAATAGAGTTTCTAGCATT	rRNA			nuclear	44.703	26.612	77.422	138.922	21.624	143.121	75.601	11.529	7.823	39.113	55.227	22.291	62.081	84.639	59.126	19.653	31.681	28.939	33.910	38.021	61.856	55.437	56.673	30.441	0.158	0.126	1.023	-0.032	0.865	0.897	45	chrX;start=23535335;-
ATAACATGGTTTATGTGCTCGTTCTGGGTAAATAGAGTTTCTAGCATT	rRNA			nuclear	49.029	93.142	131.913	51.121	20.973	90.158	69.212	46.948	6.367	114.021	122.040	51.322	95.509	109.342	32.298	73.116	64.570	82.020	48.115	38.351	69.236	65.341	82.102	61.234	0.084	-0.246	0.177	-0.329	0.094	0.423	48	chrX;start=23535335;-
ATGGTTTATGTGCTCGTTCTGGGTAAATAGAGTTTCTAGCATT	rRNA			nuclear	32.343	34.344	66.203	113.030	33.655	105.565	59.629	13.074	13.644	35.321	43.484	24.883	43.967	86.554	76.577	26.315	31.078	28.490	41.012	55.213	55.915	45.447	55.093	36.421	0.299	0.021	0.618	-0.278	0.319	0.597	43	chrX;start=23535335;-
ATGTGCTCGTTCTGGGTAAATAGAGTTTCTAGCATT	rRNA			nuclear	131.842	165.427	254.332	313.530	121.287	263.010	264.338	76.662	54.395	225.198	212.022	81.389	171.915	211.024	209.935	132.907	118.277	129.253	101.041	241.018	197.284	176.721	177.257	144.499	0.159	0.154	0.449	-0.004	0.290	0.295	36	chrX;start=23535335;-
CAATAACATGGTTTATGTGCTCGTTCTGGGTAAATAGAGTTTCTAGCATT	rRNA			nuclear	14.214	16.722	38.464	22.407	3.252	26.120	21.296	13.668	1.092	21.809	24.440	17.626	39.850	33.894	5.730	22.484	17.802	24.291	11.227	5.620	19.012	16.797	24.308	16.285	0.179	-0.355	0.223	-0.533	0.045	0.578	50	chrX;start=23535335;-
CATGGTTTATGTGCTCGTTCTGGGTAAATAGAGTTTCTAGCATT	rRNA			nuclear	48.617	31.107	107.379	197.014	37.069	184.889	102.488	19.611	10.188	46.699	67.764	28.253	76.572	100.725	109.916	26.315	45.561	42.884	60.946	71.743	84.237	72.775	76.646	49.490	0.211	0.136	0.767	-0.075	0.556	0.631	44	chrX;start=23535335;-
CGTTCTGGGTAAATAGAGTTTCTAGCATT	rRNA			nuclear	296.645	335.708	458.735	223.072	288.097	290.334	306.930	227.135	174.646	474.101	494.347	146.966	295.418	403.473	478.736	318.612	292.373	258.056	219.037	481.375	320.452	294.629	363.788	313.890	0.121	-0.183	0.030	-0.304	-0.091	0.213	29	chrX;start=23535335;-
CTCGTTCTGGGTAAATAGAGTTTCTAGCATT	rRNA			nuclear	66.127	91.344	118.475	132.947	90.884	157.686	129.108	42.313	30.199	102.880	116.168	87.091	120.868	156.832	152.372	68.452	91.725	81.420	86.836	126.295	99.955	92.437	126.666	90.946	0.113	-0.342	0.136	-0.454	0.023	0.478	31	chrX;start=23535335;-
GCTCGTTCTGGGTAAATAGAGTTTCTAGCATT	rRNA			nuclear	16.686	30.029	31.067	18.921	23.900	28.648	29.282	13.550	10.915	42.195	29.042	12.442	27.335	36.766	25.786	21.318	22.630	20.093	15.580	32.400	24.121	24.918	26.274	22.404	-0.047	-0.123	0.106	-0.076	0.153	0.230	32	chrX;start=23535335;-
GGTTTATGTGCTCGTTCTGGGTAAATAGAGTTTCTAGCATT	rRNA			nuclear	34.197	61.855	69.655	72.864	65.358	94.852	52.708	26.505	13.826	71.589	65.543	49.766	60.928	102.639	107.051	61.291	41.940	47.383	69.881	96.539	60.786	51.896	77.186	63.407	0.228	-0.345	-0.061	-0.573	-0.289	0.284	41	chrX;start=23535335;-
GTGCTCGTTCTGGGTAAATAGAGTTTCTAGCATT	rRNA			nuclear	15.450	18.521	22.068	15.270	15.933	20.222	22.095	8.677	8.005	18.253	23.964	19.699	20.090	27.958	25.265	18.654	15.690	13.945	17.871	19.837	17.448	15.450	23.395	17.199	0.175	-0.423	0.021	-0.599	-0.155	0.444	34	chrX;start=23535335;-
GTTTATGTGCTCGTTCTGGGTAAATAGAGTTTCTAGCATT	rRNA			nuclear	188.699	219.730	400.916	291.455	184.694	298.038	222.811	108.516	65.128	358.183	306.130	88.906	236.466	306.003	281.563	182.206	164.139	191.780	124.641	351.774	257.099	210.535	243.814	202.908	0.288	0.077	0.341	-0.212	0.053	0.265	40	chrX;start=23535335;-
TAACATGGTTTATGTGCTCGTTCTGGGTAAATAGAGTTTCTAGCATT	rRNA			nuclear	17.098	25.713	39.327	28.880	11.218	37.195	28.750	13.193	4.002	33.187	45.705	31.104	37.545	38.873	18.754	20.319	22.026	30.289	19.704	12.233	24.447	23.265	34.396	20.914	0.071	-0.493	0.225	-0.564	0.154	0.718	47	chrX;start=23535335;-
TATGTGCTCGTTCTGGGTAAATAGAGTTTCTAGCATT	rRNA			nuclear	35.845	54.663	61.148	61.743	46.174	71.380	59.097	22.702	20.011	45.277	55.703	43.546	58.787	77.363	82.828	40.472	46.466	41.985	43.991	68.437	51.914	43.693	63.645	48.270	0.249	-0.294	0.105	-0.543	-0.144	0.399	37	chrX;start=23535335;-
TCGTTCTGGGTAAATAGAGTTTCTAGCATT	rRNA			nuclear	23.072	40.098	37.725	34.357	27.476	42.491	39.930	16.640	12.371	26.550	43.007	35.251	40.838	42.894	50.270	25.316	28.061	30.289	32.764	36.368	32.546	27.596	42.452	30.559	0.238	-0.383	0.091	-0.621	-0.147	0.474	30	chrX;start=23535335;-
TGCTCGTTCTGGGTAAATAGAGTTTCTAGCATT	rRNA			nuclear	29.871	35.063	48.080	39.502	29.427	52.482	50.312	19.849	11.825	51.914	46.340	27.216	43.308	52.469	51.051	29.146	35.905	27.590	32.306	48.600	36.389	37.276	44.077	34.710	-0.035	-0.277	0.068	-0.242	0.103	0.345	33	chrX;start=23535335;-
TGGTTTATGTGCTCGTTCTGGGTAAATAGAGTTTCTAGCATT	rRNA			nuclear	174.691	119.754	312.029	512.038	164.859	493.761	289.095	67.748	45.845	145.549	187.741	88.387	222.140	359.621	403.201	112.921	123.406	111.109	167.486	310.116	256.674	208.400	252.218	165.008	0.301	0.025	0.637	-0.275	0.337	0.612	42	chrX;start=23535335;-
TGTGCTCGTTCTGGGTAAATAGAGTTTCTAGCATT	rRNA			nuclear	46.145	61.855	72.860	78.175	56.254	93.408	74.004	25.673	17.828	66.374	58.243	42.250	66.197	89.235	85.693	40.971	41.337	43.934	46.969	66.784	63.058	55.457	68.324	47.999	0.185	-0.116	0.394	-0.301	0.208	0.509	35	chrX;start=23535335;-
TTATGTGCTCGTTCTGGGTAAATAGAGTTTCTAGCATT	rRNA			nuclear	64.067	75.880	90.243	54.440	71.049	74.269	72.939	38.509	35.111	88.894	91.887	49.766	75.584	95.363	106.270	64.122	49.181	62.077	46.053	103.482	71.136	61.945	83.774	64.983	0.200	-0.236	0.131	-0.436	-0.069	0.366	38	chrX;start=23535335;-
TTTATGTGCTCGTTCTGGGTAAATAGAGTTTCTAGCATT	rRNA			nuclear	133.490	188.442	262.716	111.204	155.429	183.325	161.584	101.741	67.675	292.995	233.288	94.867	197.604	232.279	235.982	152.394	156.898	145.447	100.812	319.043	170.256	161.464	198.804	174.919	0.076	-0.224	-0.039	-0.300	-0.115	0.185	39	chrX;start=23535335;-
ACATGGTTTATGTGCTCGTTCTGGGTAAATAGAGTTTCTAGCATTT	rRNA			nuclear	5.150	8.271	13.191	12.946	4.715	16.972	9.583	4.754	2.001	7.349	9.839	15.552	11.856	9.766	6.251	7.495	6.336	7.047	7.561	6.282	8.855	8.132	10.653	6.944	0.123	-0.267	0.351	-0.390	0.228	0.617	46	chrX;start=23535334;-
ATAACATGGTTTATGTGCTCGTTCTGGGTAAATAGAGTTTCTAGCATTT	rRNA			nuclear	11.330	14.745	23.177	7.469	2.439	10.593	8.252	11.410	1.092	12.801	18.409	16.330	17.126	11.681	3.126	19.986	6.336	13.645	12.602	3.306	11.832	8.829	13.334	11.175	0.422	-0.172	0.082	-0.595	-0.340	0.255	49	chrX;start=23535334;-
ATGGTTTATGTGCTCGTTCTGGGTAAATAGAGTTTCTAGCATTT	rRNA			nuclear	12.360	16.722	15.780	18.755	13.820	17.815	9.583	6.537	5.458	11.378	9.205	20.218	8.728	15.128	10.419	18.321	14.181	11.846	13.747	16.861	15.488	10.154	12.739	14.991	0.609	0.282	0.047	-0.327	-0.562	-0.235	44	chrX;start=23535334;-
ATGTGCTCGTTCTGGGTAAATAGAGTTTCTAGCATTT	rRNA			nuclear	7.416	12.047	14.301	9.627	11.218	7.704	9.849	5.943	2.729	12.801	11.585	13.997	10.210	11.107	8.074	13.158	8.750	8.247	7.103	12.894	10.922	7.805	10.994	10.030	0.485	-0.010	0.123	-0.494	-0.362	0.132	37	chrX;start=23535334;-
CATGGTTTATGTGCTCGTTCTGGGTAAATAGAGTTTCTAGCATTT	rRNA			nuclear	8.034	12.227	14.917	16.930	7.479	16.009	10.914	4.279	1.273	10.904	8.252	19.440	17.620	11.489	7.293	11.825	6.940	13.345	10.539	10.580	11.917	8.676	12.819	10.646	0.458	-0.105	0.163	-0.563	-0.295	0.268	45	chrX;start=23535334;-
CGTTCTGGGTAAATAGAGTTTCTAGCATTT	rRNA			nuclear	109.182	92.603	123.283	63.735	90.396	63.315	99.559	119.926	71.859	103.828	128.229	72.317	78.383	76.597	84.391	116.919	107.113	78.421	65.070	84.307	95.840	91.698	87.983	90.366	0.064	0.123	0.085	0.060	0.021	-0.039	30	chrX;start=23535334;-
CTCGTTCTGGGTAAATAGAGTTTCTAGCATTT	rRNA			nuclear	14.832	25.893	21.205	26.390	18.534	22.269	21.829	12.836	7.641	16.831	18.409	31.104	30.793	18.766	15.628	22.151	25.647	23.391	16.955	18.184	21.371	16.281	22.940	21.266	0.392	-0.102	0.007	-0.495	-0.385	0.109	32	chrX;start=23535334;-
GGTTTATGTGCTCGTTCTGGGTAAATAGAGTTTCTAGCATTT	rRNA			nuclear	20.600	23.196	27.369	34.689	27.802	38.639	17.303	12.718	5.276	23.231	15.553	33.178	19.596	40.405	23.963	37.974	14.785	20.842	33.451	26.780	26.731	19.433	26.539	26.766	0.460	0.010	-0.002	-0.450	-0.462	-0.012	42	chrX;start=23535334;-
GTTTATGTGCTCGTTCTGGGTAAATAGAGTTTCTAGCATTT	rRNA			nuclear	30.489	33.805	48.450	30.540	28.615	19.139	30.081	24.603	10.552	42.669	34.596	27.216	29.147	29.490	23.963	40.139	24.138	28.190	20.162	35.376	34.380	25.409	28.882	29.601	0.436	0.251	0.216	-0.185	-0.220	-0.035	41	chrX;start=23535334;-
TAACATGGTTTATGTGCTCGTTCTGGGTAAATAGAGTTTCTAGCATTT	rRNA			nuclear	7.828	10.789	14.671	10.788	2.276	10.472	6.389	4.041	0.910	8.771	11.268	15.552	15.644	11.107	2.605	11.825	9.957	10.796	10.310	2.976	9.270	6.117	11.235	9.173	0.600	-0.277	0.015	-0.877	-0.585	0.293	48	chrX;start=23535334;-
TCGTTCTGGGTAAATAGAGTTTCTAGCATTT	rRNA			nuclear	12.772	14.385	20.588	10.457	12.356	14.806	13.310	8.914	3.820	14.934	19.203	16.848	21.078	15.128	14.586	14.157	17.802	12.745	7.103	11.241	14.112	11.157	17.368	12.610	0.339	-0.300	0.162	-0.639	-0.177	0.462	31	chrX;start=23535334;-
TGGTTTATGTGCTCGTTCTGGGTAAATAGAGTTTCTAGCATTT	rRNA			nuclear	31.931	33.625	41.670	55.768	47.474	66.926	26.354	19.492	9.824	27.261	33.803	45.619	38.203	60.128	53.135	78.945	23.836	24.741	54.988	44.964	42.093	29.971	46.178	45.495	0.490	-0.134	-0.112	-0.624	-0.602	0.021	43	chrX;start=23535334;-
TTTATGTGCTCGTTCTGGGTAAATAGAGTTTCTAGCATTT	rRNA			nuclear	10.094	14.205	17.506	8.465	12.031	7.704	11.447	7.250	6.731	18.964	14.283	12.442	15.808	10.341	11.721	11.992	9.052	11.846	8.248	14.216	12.460	10.419	12.919	11.071	0.258	-0.052	0.171	-0.310	-0.088	0.223	40	chrX;start=23535334;-
ATGGTTTATGTGCTCGTTCTGGGTAAATAGAGTTTCTAGCATTTA	rRNA			nuclear	15.038	17.082	15.657	19.917	22.111	30.695	6.389	11.291	9.642	9.008	14.283	19.440	12.186	24.702	11.721	51.631	6.940	13.945	33.451	14.216	17.961	13.405	16.466	24.037	0.422	0.125	-0.420	-0.297	-0.842	-0.546	45	chrX;start=23535333;-
GGTTTATGTGCTCGTTCTGGGTAAATAGAGTTTCTAGCATTTA	rRNA			nuclear	19.570	27.871	26.136	38.341	47.474	56.334	7.986	12.599	11.643	19.912	15.870	24.365	21.901	51.320	28.651	77.280	9.957	21.142	70.798	39.343	31.878	21.695	28.421	43.704	0.555	0.166	-0.455	-0.390	-1.010	-0.621	43	chrX;start=23535333;-
GTTTATGTGCTCGTTCTGGGTAAATAGAGTTTCTAGCATTTA	rRNA			nuclear	10.712	14.924	10.109	9.461	8.454	6.380	7.986	5.230	2.729	12.327	10.157	6.998	6.916	7.851	8.856	19.320	6.638	6.897	5.728	12.894	10.732	6.930	8.156	10.295	0.631	0.396	0.060	-0.235	-0.571	-0.336	42	chrX;start=23535333;-
TGGTTTATGTGCTCGTTCTGGGTAAATAGAGTTTCTAGCATTTA	rRNA			nuclear	59.535	57.000	61.765	75.685	110.556	108.334	29.016	39.579	34.383	52.625	63.321	60.394	45.614	129.065	79.442	262.151	22.328	46.033	128.306	87.282	72.908	52.787	75.567	109.220	0.466	-0.052	-0.583	-0.518	-1.049	-0.531	44	chrX;start=23535333;-
CGTTCTGGGTAAATAGAGTTTCTAGCATTTAT	rRNA			nuclear	75.397	41.357	60.039	20.415	49.100	18.056	47.118	99.721	57.669	40.536	54.275	20.995	25.359	35.043	44.800	54.129	46.164	33.588	31.618	41.988	49.262	52.620	36.094	41.497	-0.095	0.449	0.247	0.544	0.343	-0.201	32	chrX;start=23535332;-
GGTTTATGTGCTCGTTCTGGGTAAATAGAGTTTCTAGCATTTAT	rRNA			nuclear	8.240	13.666	12.452	7.137	7.316	7.704	10.648	6.181	1.819	12.327	8.570	12.442	7.081	7.660	7.554	15.323	8.448	9.896	11.685	7.274	9.762	7.736	8.661	10.525	0.336	0.173	-0.109	-0.163	-0.444	-0.281	44	chrX;start=23535332;-
TGGTTTATGTGCTCGTTCTGGGTAAATAGAGTTTCTAGCATTTAT	rRNA			nuclear	7.416	10.429	10.726	8.465	6.991	7.704	4.259	3.447	3.275	6.400	7.618	10.109	6.916	10.149	3.126	14.157	6.940	5.548	7.790	7.604	8.805	5.017	7.583	8.408	0.812	0.216	0.067	-0.596	-0.745	-0.149	45	chrX;start=23535332;-
CGTTCTGGGTAAATAGAGTTTCTAGCATTTATG	rRNA			nuclear	80.135	42.256	65.093	35.519	62.594	31.176	30.879	41.362	35.293	62.581	45.864	26.957	31.123	44.618	42.195	73.782	53.406	46.783	47.198	47.939	57.120	40.258	38.151	53.822	0.505	0.582	0.086	0.078	-0.419	-0.496	33	chrX;start=23535331;-
CTCGTTCTGGGTAAATAGAGTTTCTAGCATTTATG	rRNA			nuclear	20.188	20.319	24.780	25.726	18.697	22.991	10.116	7.607	4.912	23.231	21.424	25.142	22.230	22.979	14.586	23.817	19.009	23.541	15.809	18.845	21.942	13.771	21.272	20.204	0.672	0.045	0.119	-0.627	-0.553	0.074	35	chrX;start=23535331;-
GCTCGTTCTGGGTAAATAGAGTTTCTAGCATTTATG	rRNA			nuclear	11.330	10.609	10.109	7.801	9.918	3.972	5.058	4.398	3.457	12.090	12.061	6.480	6.422	5.170	7.033	11.159	5.431	8.397	6.415	8.265	9.953	5.795	7.433	7.934	0.780	0.421	0.327	-0.359	-0.453	-0.094	36	chrX;start=23535331;-
TCGTTCTGGGTAAATAGAGTTTCTAGCATTTATG	rRNA			nuclear	7.416	6.833	11.219	10.954	10.568	7.583	5.856	3.209	3.638	6.400	10.792	9.331	7.245	12.830	7.293	8.661	4.526	8.397	7.332	6.943	9.398	5.338	9.498	7.172	0.816	-0.015	0.390	-0.831	-0.426	0.405	34	chrX;start=23535331;-
TGCTCGTTCTGGGTAAATAGAGTTTCTAGCATTTATG	rRNA			nuclear	11.948	11.328	16.643	12.448	14.307	9.870	9.849	4.160	5.822	14.934	13.648	12.960	6.422	13.787	8.856	21.985	6.638	15.144	11.227	12.563	13.335	8.927	11.135	13.511	0.579	0.260	-0.019	-0.319	-0.598	-0.279	37	chrX;start=23535331;-
ATGTGCTCGTTCTGGGTAAATAGAGTTTCTAGCATTTATGT	rRNA			nuclear	25.544	24.634	21.328	11.286	15.283	4.574	16.505	18.779	12.371	19.201	21.742	7.258	12.844	9.958	10.679	29.479	19.612	17.244	6.644	17.853	19.615	14.286	12.496	18.167	0.457	0.650	0.111	0.193	-0.347	-0.540	41	chrX;start=23535330;-
CGTTCTGGGTAAATAGAGTTTCTAGCATTTATGT	rRNA			nuclear	484.520	283.203	420.271	150.209	331.181	99.547	296.016	795.625	481.549	376.910	353.581	87.350	158.413	214.471	263.331	438.028	409.745	221.469	197.958	301.190	333.877	409.929	215.429	313.678	-0.296	0.632	0.090	0.928	0.386	-0.542	34	chrX;start=23535330;-
CTCGTTCTGGGTAAATAGAGTTTCTAGCATTTATGT	rRNA			nuclear	22.660	18.880	28.355	16.598	20.973	13.602	16.771	27.218	13.280	23.468	25.074	24.365	20.584	14.553	18.754	27.981	18.104	21.292	13.518	16.200	21.493	18.868	20.666	19.419	0.188	0.057	0.146	-0.131	-0.042	0.090	36	chrX;start=23535330;-
TCGTTCTGGGTAAATAGAGTTTCTAGCATTTATGT	rRNA			nuclear	27.398	22.476	30.697	16.930	19.673	12.037	30.081	32.210	23.286	20.860	24.440	16.330	15.479	18.575	16.149	22.651	22.328	20.992	13.747	13.555	23.435	23.695	18.194	18.655	-0.016	0.365	0.329	0.381	0.345	-0.036	35	chrX;start=23535330;-
ATGGTTTATGTGCTCGTTCTGGGTAAATAGAGTTTCTAGCATTTATGTT	rRNA			nuclear	25.132	33.085	38.957	8.797	5.365	7.222	11.713	24.366	4.730	22.046	33.485	17.366	12.515	13.213	3.386	36.641	23.535	22.792	8.248	3.967	22.267	14.015	15.993	19.037	0.668	0.477	0.226	-0.190	-0.442	-0.251	49	chrX;start=23535329;-
ATGTGCTCGTTCTGGGTAAATAGAGTTTCTAGCATTTATGTT	rRNA			nuclear	797.028	1020.070	1170.447	262.409	630.821	138.426	551.304	521.899	368.575	874.717	1057.888	262.051	358.651	522.389	332.615	1263.287	657.764	678.652	249.052	474.762	776.155	490.984	506.719	664.704	0.661	0.615	0.224	-0.046	-0.437	-0.392	42	chrX;start=23535329;-
CGTTCTGGGTAAATAGAGTTTCTAGCATTTATGTT	rRNA			nuclear	5151.737	3747.809	5328.284	1377.273	3372.943	847.530	2987.315	5442.792	3602.068	4216.656	4787.473	920.159	1579.350	2527.114	2392.116	5507.000	3883.827	2740.548	1730.991	3386.814	3795.610	3419.272	2441.242	3449.836	0.151	0.637	0.138	0.486	-0.013	-0.499	35	chrX;start=23535329;-
CTCGTTCTGGGTAAATAGAGTTTCTAGCATTTATGTT	rRNA			nuclear	286.345	295.071	381.067	116.847	250.703	76.676	219.616	278.956	197.750	245.347	365.960	144.893	159.730	169.853	154.977	391.894	280.606	225.218	115.705	193.740	266.007	203.669	199.083	241.432	0.385	0.418	0.140	0.033	-0.245	-0.278	37	chrX;start=23535329;-
GCTCGTTCTGGGTAAATAGAGTTTCTAGCATTTATGTT	rRNA			nuclear	559.712	645.883	687.795	173.445	476.855	97.500	420.332	301.895	261.241	576.981	776.673	167.961	233.008	319.791	244.577	750.478	443.538	418.647	176.192	356.072	508.738	331.590	348.402	428.985	0.618	0.546	0.246	-0.071	-0.372	-0.300	38	chrX;start=23535329;-
GGTTTATGTGCTCGTTCTGGGTAAATAGAGTTTCTAGCATTTATGTT	rRNA			nuclear	53.355	66.710	75.819	23.071	18.860	12.639	27.153	36.727	10.552	57.129	56.021	30.326	25.195	36.000	10.679	82.110	50.087	49.482	23.828	15.208	47.563	28.840	31.644	44.143	0.722	0.588	0.108	-0.134	-0.614	-0.480	47	chrX;start=23535329;-
GTGCTCGTTCTGGGTAAATAGAGTTTCTAGCATTTATGTT	rRNA			nuclear	160.065	99.616	160.144	33.029	103.728	23.111	85.185	119.451	105.333	93.872	206.943	38.880	53.353	67.214	54.698	171.381	103.794	82.920	43.991	91.250	111.316	85.390	84.218	98.667	0.383	0.402	0.174	0.020	-0.208	-0.228	40	chrX;start=23535329;-
GTTTATGTGCTCGTTCTGGGTAAATAGAGTTTCTAGCATTTATGTT	rRNA			nuclear	639.435	665.302	807.749	182.242	228.429	77.760	308.528	313.187	126.072	635.296	568.460	151.114	223.128	324.004	130.233	809.270	457.719	436.790	178.025	224.487	504.632	292.168	279.388	421.258	0.788	0.853	0.261	0.065	-0.528	-0.592	46	chrX;start=23535329;-
TATGTGCTCGTTCTGGGTAAATAGAGTTTCTAGCATTTATGTT	rRNA			nuclear	162.125	161.650	223.389	56.432	135.106	38.158	101.157	101.622	82.593	139.860	196.787	56.765	72.949	100.533	83.349	229.340	151.165	115.908	49.490	94.886	147.740	92.678	102.076	128.158	0.673	0.533	0.205	-0.139	-0.468	-0.328	43	chrX;start=23535329;-
TCGTTCTGGGTAAATAGAGTTTCTAGCATTTATGTT	rRNA			nuclear	218.364	179.272	253.716	75.353	152.015	47.787	142.950	208.712	148.813	158.824	230.272	81.130	77.724	107.235	90.121	236.169	188.579	136.600	76.526	122.658	175.744	141.417	117.296	152.106	0.314	0.583	0.208	0.270	-0.105	-0.375	36	chrX;start=23535329;-
TGCTCGTTCTGGGTAAATAGAGTTTCTAGCATTTATGTT	rRNA			nuclear	797.646	868.489	998.961	274.359	694.879	155.399	581.651	507.755	408.598	836.314	959.177	248.054	389.939	437.941	362.308	1031.449	636.342	632.619	261.883	545.844	726.867	497.943	479.484	621.627	0.546	0.600	0.226	0.054	-0.320	-0.375	39	chrX;start=23535329;-
TGGTTTATGTGCTCGTTCTGGGTAAATAGAGTTTCTAGCATTTATGTT	rRNA			nuclear	26.780	49.808	41.793	19.087	11.543	13.722	16.505	23.296	6.003	32.239	39.675	26.179	14.162	20.298	6.251	69.618	22.026	27.440	14.664	14.216	29.802	18.353	21.313	29.593	0.699	0.484	0.010	-0.216	-0.689	-0.474	48	chrX;start=23535329;-
TGTGCTCGTTCTGGGTAAATAGAGTTTCTAGCATTTATGTT	rRNA			nuclear	153.885	168.663	194.664	71.370	119.986	38.639	100.624	91.519	72.405	169.017	169.649	75.168	85.464	102.639	75.796	212.519	124.010	133.751	47.428	114.393	141.713	94.441	101.743	126.420	0.585	0.478	0.165	-0.107	-0.421	-0.313	41	chrX;start=23535329;-
TTATGTGCTCGTTCTGGGTAAATAGAGTTTCTAGCATTTATGTT	rRNA			nuclear	202.089	179.991	228.566	64.731	129.579	40.324	113.136	149.403	104.969	186.796	200.913	46.656	67.021	101.491	84.130	267.147	129.743	119.056	73.776	119.682	160.991	118.926	100.042	141.881	0.437	0.686	0.182	0.249	-0.255	-0.504	44	chrX;start=23535329;-
TTTATGTGCTCGTTCTGGGTAAATAGAGTTTCTAGCATTTATGTT	rRNA			nuclear	362.978	321.683	398.820	89.793	151.690	51.158	182.348	207.523	111.701	329.026	314.065	75.427	117.080	170.619	99.498	425.537	239.269	210.673	103.103	152.744	264.993	176.351	155.338	226.265	0.588	0.771	0.228	0.183	-0.360	-0.543	45	chrX;start=23535329;-
ATGTGCTCGTTCTGGGTAAATAGAGTTTCTAGCATTTATGTTA	rRNA			nuclear	24.102	31.467	42.779	8.133	21.624	4.454	18.102	12.004	13.826	26.787	46.181	7.776	11.856	19.532	11.721	56.128	15.992	27.440	8.477	15.539	25.621	15.035	19.413	24.715	0.769	0.400	0.052	-0.369	-0.717	-0.348	43	chrX;start=23535328;-
CGTTCTGGGTAAATAGAGTTTCTAGCATTTATGTTA	rRNA			nuclear	140.082	77.858	148.556	39.668	81.617	17.213	56.169	80.704	71.859	111.651	135.846	20.995	35.239	67.788	56.261	166.384	79.354	87.718	42.158	101.499	97.556	67.519	63.226	95.423	0.531	0.626	0.032	0.095	-0.499	-0.594	36	chrX;start=23535328;-
ATGTGCTCGTTCTGGGTAAATAGAGTTTCTAGCATTTATGTTAG	rRNA			nuclear	33.373	31.827	43.765	10.291	21.298	8.907	12.778	11.410	10.006	40.299	52.212	13.478	11.198	26.426	10.158	54.629	13.578	31.788	10.769	13.225	28.111	16.680	22.694	24.798	0.753	0.309	0.181	-0.444	-0.572	-0.128	44	chrX;start=23535327;-
CGTTCTGGGTAAATAGAGTTTCTAGCATTTATGTTAG	rRNA			nuclear	43.673	22.117	34.026	10.622	21.786	10.472	13.842	11.529	10.370	43.380	32.851	11.923	11.033	20.873	19.535	41.804	12.371	22.492	10.998	26.780	26.445	17.919	19.243	22.889	0.562	0.459	0.208	-0.103	-0.353	-0.250	37	chrX;start=23535327;-
ATGTGCTCGTTCTGGGTAAATAGAGTTTCTAGCATTTATGTTAGT	rRNA			nuclear	716.892	1055.853	1037.425	215.106	408.408	105.926	458.399	277.173	182.832	861.442	1224.680	327.629	337.244	613.156	226.605	1290.602	492.720	716.288	211.247	381.198	686.737	377.155	545.863	618.411	0.865	0.331	0.151	-0.533	-0.713	-0.180	45	chrX;start=23535326;-
CGTTCTGGGTAAATAGAGTTTCTAGCATTTATGTTAGT	rRNA			nuclear	1004.679	714.391	916.361	224.068	514.087	121.334	486.350	399.952	384.221	910.748	1005.676	185.328	307.604	509.559	462.587	1046.605	510.522	558.396	244.699	702.556	674.717	460.521	494.151	612.555	0.551	0.449	0.139	-0.102	-0.412	-0.310	38	chrX;start=23535326;-
CTCGTTCTGGGTAAATAGAGTTTCTAGCATTTATGTTAGT	rRNA			nuclear	62.007	77.679	78.408	22.075	52.839	17.935	35.937	30.546	22.740	55.233	71.573	36.029	38.697	47.490	24.223	80.277	44.957	59.828	21.766	52.898	58.602	32.478	43.603	51.945	0.851	0.427	0.174	-0.425	-0.678	-0.253	40	chrX;start=23535326;-
GCTCGTTCTGGGTAAATAGAGTTTCTAGCATTTATGTTAGT	rRNA			nuclear	14.008	21.398	17.260	2.490	10.568	2.167	13.576	4.992	4.366	16.594	20.313	5.184	6.587	8.617	5.209	23.484	8.147	16.044	3.437	11.902	13.145	8.339	9.182	12.603	0.657	0.518	0.061	-0.139	-0.596	-0.457	41	chrX;start=23535326;-
GGTTTATGTGCTCGTTCTGGGTAAATAGAGTTTCTAGCATTTATGTTAGT	rRNA			nuclear	8.652	10.609	12.575	2.158	1.463	1.926	5.324	3.090	0.910	10.904	8.252	2.851	5.763	4.979	0.260	11.492	4.828	12.146	1.833	1.984	7.091	4.431	4.421	6.456	0.678	0.682	0.135	0.003	-0.543	-0.546	50	chrX;start=23535326;-
GTGCTCGTTCTGGGTAAATAGAGTTTCTAGCATTTATGTTAGT	rRNA			nuclear	20.394	19.240	22.807	5.477	12.844	2.648	14.375	7.488	8.368	14.223	36.501	7.258	6.751	16.468	7.554	25.316	10.259	13.645	7.332	14.216	16.153	9.420	14.906	14.154	0.778	0.116	0.191	-0.662	-0.587	0.075	43	chrX;start=23535326;-
GTTTATGTGCTCGTTCTGGGTAAATAGAGTTTCTAGCATTTATGTTAGT	rRNA			nuclear	130.194	159.673	181.472	32.365	18.209	10.111	56.169	46.948	9.096	149.105	149.177	34.214	52.036	69.894	14.326	192.033	80.561	114.708	25.661	21.490	104.383	54.286	63.929	86.891	0.943	0.707	0.265	-0.236	-0.679	-0.443	49	chrX;start=23535326;-
TATGTGCTCGTTCTGGGTAAATAGAGTTTCTAGCATTTATGTTAGT	rRNA			nuclear	76.633	92.783	96.900	20.083	34.630	12.519	48.715	23.058	14.736	58.789	132.990	43.546	31.123	60.894	25.526	123.581	61.552	62.827	20.392	24.796	64.206	31.563	58.816	58.630	1.024	0.127	0.131	-0.898	-0.893	0.005	46	chrX;start=23535326;-
TCGTTCTGGGTAAATAGAGTTTCTAGCATTTATGTTAGT	rRNA			nuclear	61.183	51.606	54.368	15.768	34.305	12.519	35.671	23.771	23.650	60.211	56.814	23.328	24.042	36.000	26.567	70.451	28.061	37.936	16.267	39.674	43.446	31.164	33.350	38.478	0.479	0.382	0.175	-0.098	-0.304	-0.206	39	chrX;start=23535326;-
TGCTCGTTCTGGGTAAATAGAGTTTCTAGCATTTATGTTAGT	rRNA			nuclear	31.107	34.883	35.012	11.120	27.802	7.463	18.368	12.004	14.008	38.876	41.738	14.774	19.266	24.894	13.805	47.134	15.388	29.839	10.310	21.490	27.985	18.144	22.895	24.832	0.625	0.290	0.172	-0.336	-0.453	-0.117	42	chrX;start=23535326;-
TGTGCTCGTTCTGGGTAAATAGAGTTTCTAGCATTTATGTTAGT	rRNA			nuclear	122.366	176.395	157.555	45.644	79.666	27.565	76.134	48.256	31.109	152.186	186.789	77.760	70.479	103.788	40.112	188.202	75.432	129.703	36.201	79.347	116.325	67.050	95.786	101.777	0.795	0.280	0.193	-0.515	-0.602	-0.088	44	chrX;start=23535326;-
TTATGTGCTCGTTCTGGGTAAATAGAGTTTCTAGCATTTATGTTAGT	rRNA			nuclear	169.129	176.575	209.458	47.967	58.530	24.315	96.365	63.826	30.199	168.543	238.048	52.618	63.892	118.725	38.549	253.324	104.699	120.106	49.490	64.139	132.332	76.650	102.366	118.352	0.788	0.370	0.161	-0.417	-0.627	-0.209	47	chrX;start=23535326;-
TTTATGTGCTCGTTCTGGGTAAATAGAGTTTCTAGCATTTATGTTAGT	rRNA			nuclear	52.531	50.167	56.340	9.959	8.617	3.852	18.634	14.857	6.549	53.810	59.671	12.701	17.126	27.958	7.293	62.457	23.233	33.438	8.936	9.257	35.523	19.541	24.950	27.464	0.862	0.510	0.371	-0.353	-0.491	-0.139	48	chrX;start=23535326;-
ATGTGCTCGTTCTGGGTAAATAGAGTTTCTAGCATTTATGTTAGTT	rRNA			nuclear	69.629	68.868	67.559	21.743	27.802	11.917	34.340	22.820	13.462	67.085	84.110	27.216	26.347	35.426	19.274	85.940	35.302	52.481	23.370	28.433	51.120	29.925	38.475	45.105	0.773	0.410	0.181	-0.363	-0.592	-0.229	46	chrX;start=23535325;-
CGTTCTGGGTAAATAGAGTTTCTAGCATTTATGTTAGTT	rRNA			nuclear	145.233	71.745	103.558	34.689	80.804	22.750	62.291	60.260	53.303	106.436	106.804	29.290	41.332	55.341	65.637	115.753	64.570	63.577	35.055	94.556	87.206	61.008	59.681	74.702	0.515	0.547	0.223	0.032	-0.292	-0.324	39	chrX;start=23535325;-
GTTTATGTGCTCGTTCTGGGTAAATAGAGTTTCTAGCATTTATGTTAGTT	rRNA			nuclear	15.862	10.069	10.972	3.651	1.463	1.806	2.662	2.853	1.819	10.667	8.252	2.592	5.763	7.660	1.563	10.826	7.845	8.697	3.895	1.653	8.404	3.961	5.166	6.583	1.085	0.702	0.352	-0.383	-0.733	-0.350	50	chrX;start=23535325;-
TGTGCTCGTTCTGGGTAAATAGAGTTTCTAGCATTTATGTTAGTT	rRNA			nuclear	15.450	15.644	16.766	9.129	6.991	9.750	9.583	5.349	3.275	18.727	17.774	14.256	9.880	11.681	7.033	21.652	11.164	11.846	5.499	8.927	12.796	9.337	12.125	11.817	0.455	0.078	0.115	-0.377	-0.340	0.037	45	chrX;start=23535325;-
TTATGTGCTCGTTCTGGGTAAATAGAGTTTCTAGCATTTATGTTAGTT	rRNA			nuclear	16.892	11.328	16.273	4.481	4.065	2.287	12.511	6.537	2.729	17.779	18.250	7.258	7.410	9.766	2.084	17.987	10.560	11.696	4.582	3.967	10.608	8.369	8.954	9.759	0.342	0.245	0.120	-0.097	-0.222	-0.124	48	chrX;start=23535325;-
CGTTCTGGGTAAATAGAGTTTCTAGCATTTATGTTAGTTACTTGTTCCCC	rRNA			nuclear	16.274	6.293	10.602	6.141	3.414	4.093	6.123	6.299	1.819	16.594	11.268	1.296	5.105	4.213	4.167	16.822	6.940	6.448	2.520	5.620	8.545	6.985	5.210	7.670	0.291	0.714	0.156	0.423	-0.135	-0.558	50	chrX;start=23535314;-
AATTGTGGAACTTTCTTG	rRNA			nuclear	55.827	37.401	40.190	18.589	48.450	21.546	59.629	11.529	56.032	28.209	139.020	25.661	21.901	31.405	32.298	56.627	61.552	32.688	43.074	38.021	40.091	35.389	50.057	46.393	0.180	-0.320	-0.211	-0.500	-0.391	0.110	18	chrX;start=23535275;-|chrX;start=23454713;-
CAATTGTGGAACTTTCTTG	rRNA			nuclear	59.123	35.962	34.519	33.527	47.149	34.546	40.463	9.390	47.664	31.291	61.575	31.363	30.135	32.171	40.112	37.307	57.328	30.139	43.533	40.004	42.056	32.671	39.071	41.662	0.364	0.106	0.014	-0.258	-0.351	-0.093	19	chrX;start=23535275;-|chrX;start=23454713;-
CCAATTGTGGAACTTTCTTG	rRNA			nuclear	16.068	15.644	14.178	15.436	19.185	14.565	18.368	3.090	10.552	9.719	12.220	17.366	11.692	17.426	15.107	14.157	21.724	14.995	14.893	16.200	16.102	11.259	14.762	16.394	0.516	0.125	-0.026	-0.391	-0.542	-0.151	20	chrX;start=23535275;-|chrX;start=23454713;-
GTAGCCAATTGTGGAACTTTCTTG	rRNA			nuclear	48.411	22.656	38.588	9.295	23.575	8.306	21.296	7.369	18.556	31.528	57.290	16.848	7.245	27.000	15.888	41.804	28.362	23.691	16.497	33.392	28.505	17.411	24.855	28.749	0.711	0.198	-0.012	-0.514	-0.724	-0.210	24	chrX;start=23535275;-|chrX;start=23454713;-
AGTTTAGTTACGTAGCCAATTGTGGAACTTTCTTG	rRNA			nuclear	15.862	9.170	14.424	16.930	12.356	11.556	4.525	3.922	5.276	13.749	12.220	11.664	11.527	12.638	11.721	13.824	7.845	12.445	11.227	14.878	13.749	7.806	11.954	12.044	0.817	0.202	0.191	-0.615	-0.626	-0.011	35	chrX;start=23535275;-
AATTGTGGAACTTTCTTGC	rRNA			nuclear	156.563	138.994	131.789	97.760	166.160	110.019	194.061	41.481	157.909	88.657	371.832	79.574	84.311	104.171	123.200	191.367	200.045	101.063	185.815	123.650	138.253	118.425	152.618	160.388	0.223	-0.143	-0.214	-0.366	-0.438	-0.072	19	chrX;start=23535274;-|chrX;start=23454712;-
AGCCAATTGTGGAACTTTCTTGC	rRNA			nuclear	783.638	429.390	509.898	222.575	437.673	169.121	531.871	142.628	511.930	434.040	1131.524	149.558	184.595	354.834	438.103	629.562	623.367	358.369	376.442	465.174	476.635	357.918	451.723	490.583	0.413	0.077	-0.042	-0.336	-0.455	-0.119	23	chrX;start=23535274;-|chrX;start=23454712;-
CAATTGTGGAACTTTCTTGC	rRNA			nuclear	111.448	98.537	90.490	96.764	132.017	95.695	118.460	30.071	94.964	86.286	113.628	80.611	85.464	89.427	100.540	108.591	137.286	89.667	127.161	97.862	105.851	85.095	93.934	112.113	0.315	0.172	-0.083	-0.143	-0.398	-0.255	20	chrX;start=23535274;-|chrX;start=23454712;-
CCAATTGTGGAACTTTCTTGC	rRNA			nuclear	43.055	49.988	44.382	48.133	60.156	48.028	50.578	11.291	18.556	36.032	40.944	58.579	51.212	50.171	49.749	43.803	74.527	46.933	54.759	41.988	49.143	32.897	50.131	52.402	0.579	-0.029	-0.093	-0.608	-0.672	-0.064	21	chrX;start=23535274;-|chrX;start=23454712;-
CGTAGCCAATTGTGGAACTTTCTTGC	rRNA			nuclear	27.810	29.129	31.437	27.054	30.891	32.259	21.296	10.935	16.737	24.416	44.912	36.806	25.359	30.447	20.837	31.811	25.647	29.089	33.222	24.135	29.264	21.129	31.672	28.781	0.470	-0.114	0.024	-0.584	-0.446	0.138	26	chrX;start=23535274;-|chrX;start=23454712;-
GTTACGTAGCCAATTGTGGAACTTTCTTGC	rRNA			nuclear	23.690	22.297	27.862	27.054	25.851	24.917	17.836	10.697	11.825	24.416	28.090	25.920	19.431	27.383	25.265	26.815	20.517	25.641	29.327	22.151	25.351	17.938	25.218	24.890	0.499	0.008	0.026	-0.491	-0.473	0.019	30	chrX;start=23535274;-|chrX;start=23454712;-
TAGCCAATTGTGGAACTTTCTTGC	rRNA			nuclear	70.041	53.224	59.792	51.951	59.668	46.945	66.817	21.038	40.205	53.810	86.808	51.840	49.401	53.235	50.009	68.286	73.621	56.529	57.967	57.527	58.935	45.763	58.259	62.786	0.365	0.017	-0.091	-0.348	-0.456	-0.108	24	chrX;start=23535274;-|chrX;start=23454712;-
TTACGTAGCCAATTGTGGAACTTTCTTGC	rRNA			nuclear	27.192	28.410	29.958	33.195	32.517	35.630	26.886	10.816	10.733	28.446	24.281	39.139	32.769	31.213	25.265	30.479	25.043	30.439	24.287	35.045	30.254	22.502	30.534	29.059	0.427	-0.013	0.058	-0.440	-0.369	0.071	29	chrX;start=23535274;-|chrX;start=23454712;-
AATTGTGGAACTTTCTTGCT	rRNA			nuclear	107.122	116.877	103.064	79.669	119.986	84.500	179.952	57.051	101.331	64.715	215.672	94.349	89.416	82.533	95.851	127.245	181.941	83.819	125.099	96.870	105.344	97.510	115.564	122.995	0.111	-0.134	-0.223	-0.245	-0.335	-0.090	20	chrX;start=23535273;-|chrX;start=23454711;-
AGCCAATTGTGGAACTTTCTTGCT	rRNA			nuclear	2044.585	1843.067	1673.934	665.732	1243.433	481.122	1732.706	861.352	1169.581	1315.157	2879.435	652.665	728.994	1251.972	1128.337	1794.084	2003.466	1203.760	1032.408	1164.093	1494.150	1111.984	1328.281	1439.562	0.426	0.170	0.054	-0.256	-0.372	-0.116	24	chrX;start=23535273;-|chrX;start=23454711;-
CAATTGTGGAACTTTCTTGCT	rRNA			nuclear	60.771	68.688	58.806	53.610	68.285	55.732	85.983	31.616	55.850	49.544	60.623	70.243	76.572	52.277	63.033	56.960	101.682	55.630	76.526	52.898	62.032	55.745	64.550	68.739	0.154	-0.057	-0.148	-0.212	-0.302	-0.091	21	chrX;start=23535273;-|chrX;start=23454711;-
TACGTAGCCAATTGTGGAACTTTCTTGCT	rRNA			nuclear	95.792	143.490	141.036	146.723	130.391	155.038	121.388	75.712	50.574	116.155	126.800	145.152	133.877	134.044	105.749	141.901	143.622	122.805	172.985	114.723	131.486	103.773	129.124	139.207	0.341	0.026	-0.082	-0.315	-0.424	-0.108	29	chrX;start=23535273;-|chrX;start=23454711;-
TAGTTACGTAGCCAATTGTGGAACTTTCTTGCT	rRNA			nuclear	33.991	50.707	50.546	51.121	43.897	45.982	36.470	20.919	12.553	46.225	41.262	67.910	52.694	42.703	39.591	42.470	36.509	41.085	42.845	43.641	46.052	32.430	48.832	41.310	0.506	-0.085	0.157	-0.591	-0.349	0.241	33	chrX;start=23535273;-|chrX;start=23454711;-
TTAGTTACGTAGCCAATTGTGGAACTTTCTTGCT	rRNA			nuclear	60.977	47.650	70.888	50.457	50.563	47.787	51.909	68.699	52.758	62.107	66.812	63.245	54.341	47.490	48.186	63.123	52.802	47.533	41.700	50.584	56.107	56.652	56.015	51.148	-0.014	0.002	0.133	0.016	0.147	0.131	34	chrX;start=23535273;-|chrX;start=23454711;-
AGTTTAGTTACGTAGCCAATTGTGGAACTTTCTTGCT	rRNA			nuclear	17.510	26.612	28.848	27.054	22.924	25.519	19.433	16.521	7.641	21.809	21.107	40.176	27.006	31.022	13.544	26.315	18.707	22.942	25.203	24.135	24.590	18.184	26.571	23.460	0.435	-0.112	0.068	-0.547	-0.368	0.180	37	chrX;start=23535273;-
ATAGTTTAGTTACGTAGCCAATTGTGGAACTTTCTTGCT	rRNA			nuclear	96.204	130.723	134.378	51.121	81.617	39.963	68.148	74.048	51.302	132.274	109.185	76.464	73.937	90.193	54.177	137.904	89.311	113.509	57.738	88.274	98.808	73.147	80.791	97.347	0.434	0.290	0.021	-0.143	-0.412	-0.269	39	chrX;start=23535273;-
CCCCGGATAGTTTAGTTACGTAGCCAATTGTGGAACTTTCTTGCT	rRNA			nuclear	18.128	28.230	28.725	23.071	15.120	23.593	21.829	7.845	2.365	18.964	22.535	47.952	34.087	16.468	14.586	25.482	27.155	31.938	23.828	11.902	22.655	14.919	27.126	24.061	0.603	-0.260	-0.087	-0.863	-0.690	0.173	45	chrX;start=23535273;-
CCCGGATAGTTTAGTTACGTAGCCAATTGTGGAACTTTCTTGCT	rRNA			nuclear	21.836	28.770	36.122	41.328	22.436	28.889	25.555	12.242	5.458	27.024	22.535	58.061	33.428	21.256	21.098	31.645	25.043	38.236	26.120	20.829	30.099	19.834	31.275	28.374	0.602	-0.055	0.085	-0.657	-0.517	0.140	44	chrX;start=23535273;-
CCGGATAGTTTAGTTACGTAGCCAATTGTGGAACTTTCTTGCT	rRNA			nuclear	22.248	31.827	48.204	42.656	31.053	30.574	26.354	13.312	6.003	31.528	29.201	61.690	35.733	35.043	19.535	33.643	24.440	37.486	28.411	29.425	35.198	21.554	36.240	30.681	0.708	-0.042	0.198	-0.750	-0.509	0.240	43	chrX;start=23535273;-
CGGATAGTTTAGTTACGTAGCCAATTGTGGAACTTTCTTGCT	rRNA			nuclear	18.128	27.331	36.862	31.204	26.338	27.806	27.685	13.906	6.003	31.528	20.790	51.840	36.227	26.043	22.661	30.812	21.724	27.590	24.516	25.457	27.973	21.386	31.512	26.020	0.387	-0.172	0.104	-0.559	-0.283	0.276	42	chrX;start=23535273;-
GATAGTTTAGTTACGTAGCCAATTGTGGAACTTTCTTGCT	rRNA			nuclear	19.158	25.174	32.177	27.884	33.004	23.833	15.173	14.500	6.913	23.705	18.250	36.806	25.195	23.362	14.847	30.312	14.785	24.741	29.785	24.796	27.479	16.825	23.692	24.884	0.708	0.214	0.143	-0.494	-0.565	-0.071	40	chrX;start=23535273;-
GGATAGTTTAGTTACGTAGCCAATTGTGGAACTTTCTTGCT	rRNA			nuclear	19.776	27.691	37.355	24.233	30.240	21.787	22.627	16.759	12.735	25.839	24.281	37.584	30.464	31.213	22.140	34.309	28.664	28.640	26.120	29.425	27.859	19.949	29.136	29.431	0.482	-0.065	-0.079	-0.546	-0.561	-0.015	41	chrX;start=23535273;-
GTTTAGTTACGTAGCCAATTGTGGAACTTTCTTGCT	rRNA			nuclear	41.201	65.451	67.436	62.573	53.815	65.602	49.514	32.448	18.374	50.729	42.690	92.794	65.539	53.426	40.633	61.124	55.216	52.181	74.005	62.486	58.095	43.333	59.016	61.002	0.423	-0.023	-0.070	-0.446	-0.493	-0.048	36	chrX;start=23535273;-
TAGTTTAGTTACGTAGCCAATTGTGGAACTTTCTTGCT	rRNA			nuclear	20.394	34.704	39.697	40.000	32.517	32.139	23.160	17.115	7.641	28.446	23.011	63.763	36.063	34.851	34.121	36.974	24.138	42.285	32.535	31.739	33.462	21.700	38.362	33.534	0.625	-0.197	-0.003	-0.822	-0.628	0.194	38	chrX;start=23535273;-
TCCCCGGATAGTTTAGTTACGTAGCCAATTGTGGAACTTTCTTGCT	rRNA			nuclear	16.068	29.489	26.876	20.581	10.568	22.991	22.627	9.984	2.365	20.860	17.774	39.139	26.677	14.553	9.637	20.319	22.328	23.092	17.871	8.927	20.716	15.765	21.556	18.507	0.394	-0.057	0.163	-0.451	-0.231	0.220	46	chrX;start=23535273;-
TTCCCCGGATAGTTTAGTTACGTAGCCAATTGTGGAACTTTCTTGCT	rRNA			nuclear	14.832	19.959	24.163	19.419	8.454	19.861	14.641	8.320	2.365	20.860	13.172	33.178	28.159	16.468	9.637	18.654	19.612	25.041	12.143	7.604	17.366	13.210	20.123	16.611	0.395	-0.213	0.064	-0.607	-0.331	0.277	47	chrX;start=23535273;-
ACGTAGCCAATTGTGGAACTTTCTTGCTA	rRNA			nuclear	8.240	7.192	12.328	11.452	11.706	9.509	8.252	2.734	2.911	8.534	9.046	16.330	7.739	11.681	6.512	10.493	12.371	6.748	11.227	9.588	10.184	6.388	10.262	10.085	0.673	-0.011	0.014	-0.684	-0.659	0.025	29	chrX;start=23535272;-|chrX;start=23454710;-
TTAGTTACGTAGCCAATTGTGGAACTTTCTTGCTA	rRNA			nuclear	15.244	15.104	22.314	16.598	15.771	16.611	13.044	10.578	11.825	17.068	19.520	16.070	16.302	17.617	14.586	17.155	8.750	17.544	17.413	19.506	17.006	13.825	16.819	16.074	0.299	0.016	0.081	-0.283	-0.217	0.065	35	chrX;start=23535272;-|chrX;start=23454710;-
GTTTAGTTACGTAGCCAATTGTGGAACTTTCTTGCTA	rRNA			nuclear	6.592	6.473	10.849	12.614	11.543	9.870	4.792	3.209	2.183	9.245	8.411	10.627	8.563	5.745	6.772	7.162	6.940	9.746	11.685	6.943	9.614	5.860	8.024	8.495	0.714	0.261	0.179	-0.453	-0.536	-0.082	37	chrX;start=23535272;-
AATTGTGGAACTTTCTTGCTAA	rRNA			nuclear	67.775	77.679	62.135	71.038	89.421	88.593	76.400	26.505	46.026	45.751	83.793	59.357	61.916	70.086	69.544	78.112	75.733	60.128	151.677	52.237	73.609	56.655	68.939	83.577	0.378	0.095	-0.183	-0.283	-0.561	-0.278	22	chrX;start=23535271;-|chrX;start=23454709;-
ACGTAGCCAATTGTGGAACTTTCTTGCTAA	rRNA			nuclear	11.948	15.823	18.739	22.739	17.071	20.824	10.382	5.111	4.548	15.408	13.331	19.699	19.431	17.043	14.065	18.154	9.957	17.843	19.017	15.208	17.264	11.255	16.714	16.036	0.617	0.047	0.106	-0.571	-0.511	0.060	30	chrX;start=23535271;-|chrX;start=23454709;-
ATTGTGGAACTTTCTTGCTAA	rRNA			nuclear	63.449	84.332	57.450	105.063	111.207	118.686	70.277	21.513	42.024	42.669	74.747	56.506	60.105	93.639	76.837	93.768	74.225	64.926	246.532	60.172	84.300	59.034	72.367	107.925	0.514	0.220	-0.356	-0.294	-0.870	-0.577	21	chrX;start=23535271;-|chrX;start=23454709;-
GCCAATTGTGGAACTTTCTTGCTAA	rRNA			nuclear	23.072	26.792	25.766	34.357	29.427	39.482	29.282	12.004	10.915	24.179	27.772	25.920	29.805	29.681	28.651	22.318	27.759	27.740	39.408	23.143	27.883	23.173	28.366	28.074	0.267	-0.025	-0.010	-0.292	-0.277	0.015	25	chrX;start=23535271;-|chrX;start=23454709;-
GTGGAACTTTCTTGCTAA	rRNA			nuclear	31.107	25.893	21.451	38.341	56.091	47.667	32.210	13.431	27.470	11.853	37.453	19.181	21.078	29.681	35.423	30.978	39.828	26.240	90.731	25.457	34.576	26.526	28.563	42.647	0.382	0.276	-0.303	-0.107	-0.685	-0.578	18	chrX;start=23535271;-|chrX;start=23454709;-
GTTACGTAGCCAATTGTGGAACTTTCTTGCTAA	rRNA			nuclear	9.270	7.732	11.835	13.776	8.779	12.519	4.525	4.398	2.729	6.637	7.459	12.442	7.575	10.149	8.856	10.493	7.845	12.595	18.788	8.265	10.279	6.162	9.296	11.597	0.738	0.145	-0.174	-0.593	-0.912	-0.319	33	chrX;start=23535271;-|chrX;start=23454709;-
TTAGTTACGTAGCCAATTGTGGAACTTTCTTGCTAA	rRNA			nuclear	10.506	13.306	18.492	17.925	20.648	16.972	12.511	9.390	4.912	12.327	13.966	19.440	14.656	14.936	13.544	18.487	10.259	15.744	24.516	16.861	16.176	11.222	15.308	17.173	0.527	0.080	-0.086	-0.448	-0.614	-0.166	36	chrX;start=23535271;-|chrX;start=23454709;-
TTTAGTTACGTAGCCAATTGTGGAACTTTCTTGCTAA	rRNA			nuclear	18.128	21.937	24.163	27.220	25.526	27.324	17.303	8.439	5.458	20.149	16.505	31.622	23.383	21.447	17.451	21.818	13.578	20.692	22.454	21.821	23.395	15.735	22.082	20.072	0.572	0.083	0.221	-0.489	-0.351	0.138	37	chrX;start=23535271;-|chrX;start=23454709;-
CCGGATAGTTTAGTTACGTAGCCAATTGTGGAACTTTCTTGCTAA	rRNA			nuclear	8.446	6.833	13.191	13.112	5.040	7.944	5.856	3.566	0.728	9.719	8.252	17.885	12.515	9.575	5.730	9.993	7.845	13.045	5.499	7.935	9.324	5.563	10.791	8.863	0.745	-0.211	0.073	-0.956	-0.672	0.284	45	chrX;start=23535271;-
AATTGTGGAACTTTCTTGCTAAA	rRNA			nuclear	188.699	167.045	174.569	167.802	224.039	195.964	164.513	80.466	186.289	122.555	424.044	116.899	100.449	163.342	174.772	256.322	166.251	139.449	424.786	164.977	184.431	149.957	195.901	230.357	0.299	-0.087	-0.321	-0.386	-0.619	-0.234	23	chrX;start=23535270;-|chrX;start=23454708;-
ACGTAGCCAATTGTGGAACTTTCTTGCTAAA	rRNA			nuclear	50.883	46.212	62.135	79.669	75.764	91.241	35.937	19.611	22.376	48.595	59.195	63.504	48.578	68.745	64.595	64.622	44.957	59.078	128.536	52.568	62.932	43.552	60.923	69.952	0.531	0.047	-0.153	-0.484	-0.684	-0.199	31	chrX;start=23535270;-|chrX;start=23454708;-
CCAATTGTGGAACTTTCTTGCTAAA	rRNA			nuclear	71.071	78.757	84.202	94.441	94.948	90.398	65.486	25.911	38.386	82.731	83.476	71.798	86.781	88.469	81.005	82.276	80.259	93.716	104.249	85.629	84.684	60.582	82.306	89.226	0.483	0.041	-0.075	-0.442	-0.559	-0.116	25	chrX;start=23535270;-|chrX;start=23454708;-
GCCAATTGTGGAACTTTCTTGCTAAA	rRNA			nuclear	93.732	79.656	84.202	94.441	99.338	109.417	77.731	35.300	53.303	75.145	132.672	59.875	77.066	89.810	90.121	99.431	79.958	93.866	158.321	97.862	90.274	70.179	89.909	105.887	0.363	0.006	-0.230	-0.357	-0.593	-0.236	26	chrX;start=23535270;-|chrX;start=23454708;-
GTAGCCAATTGTGGAACTTTCTTGCTAAA	rRNA			nuclear	32.137	27.691	29.958	12.282	19.510	10.954	20.764	9.865	16.919	24.890	45.071	14.774	14.656	23.362	24.223	35.142	19.311	26.540	19.246	26.119	24.315	16.678	24.417	25.272	0.544	-0.006	-0.056	-0.550	-0.600	-0.050	29	chrX;start=23535270;-|chrX;start=23454708;-
GTGGAACTTTCTTGCTAAA	rRNA			nuclear	83.843	72.644	68.669	100.084	141.284	141.797	85.451	32.091	102.241	49.781	135.053	51.062	48.742	86.171	106.530	110.590	82.070	68.375	279.525	91.250	93.305	82.272	85.512	126.362	0.182	0.126	-0.438	-0.056	-0.619	-0.563	19	chrX;start=23535270;-|chrX;start=23454708;-
GTTACGTAGCCAATTGTGGAACTTTCTTGCTAAA	rRNA			nuclear	16.274	16.902	22.314	21.245	24.875	29.250	11.180	11.648	14.008	22.994	18.250	21.514	16.796	20.490	16.149	27.481	11.164	21.292	35.513	19.506	20.322	17.816	18.640	22.991	0.190	0.125	-0.178	-0.065	-0.368	-0.303	34	chrX;start=23535270;-|chrX;start=23454708;-
TAGTTACGTAGCCAATTGTGGAACTTTCTTGCTAAA	rRNA			nuclear	19.982	18.880	26.383	31.867	30.891	36.352	15.972	7.250	6.185	21.335	19.837	36.029	20.254	37.724	23.442	27.647	15.388	31.339	40.554	27.772	25.601	17.419	27.457	28.540	0.556	-0.101	-0.157	-0.657	-0.712	-0.056	36	chrX;start=23535270;-|chrX;start=23454708;-
TGGAACTTTCTTGCTAAA	rRNA			nuclear	35.227	44.234	36.985	50.789	69.260	62.713	48.449	12.242	22.013	34.135	33.485	39.398	46.272	53.426	48.968	41.971	52.500	43.934	101.500	44.964	47.299	35.910	44.310	56.974	0.397	0.094	-0.268	-0.303	-0.666	-0.363	18	chrX;start=23535270;-|chrX;start=23454708;-
TTACGTAGCCAATTGTGGAACTTTCTTGCTAAA	rRNA			nuclear	30.489	29.849	39.820	45.976	43.897	41.889	27.153	14.263	10.552	37.454	26.661	50.285	46.437	41.937	36.986	47.967	22.328	43.034	49.948	41.988	38.006	26.262	40.461	41.053	0.533	-0.090	-0.111	-0.624	-0.645	-0.021	33	chrX;start=23535270;-|chrX;start=23454708;-
TTGTGGAACTTTCTTGCTAAA	rRNA			nuclear	90.848	117.597	89.873	163.819	180.630	212.214	104.617	29.239	83.139	68.271	107.757	93.053	82.335	141.321	126.847	154.726	96.251	94.316	435.554	116.046	128.553	99.496	110.262	179.378	0.370	0.221	-0.481	-0.148	-0.850	-0.702	21	chrX;start=23535270;-|chrX;start=23454708;-
TTTAGTTACGTAGCCAATTGTGGAACTTTCTTGCTAAA	rRNA			nuclear	13.596	13.486	18.369	22.739	19.347	22.269	9.583	7.131	4.912	14.934	13.489	23.069	18.278	17.426	14.586	24.316	10.862	19.643	25.203	17.523	17.507	11.766	17.370	19.509	0.573	0.011	-0.156	-0.562	-0.730	-0.168	38	chrX;start=23535270;-|chrX;start=23454708;-
ATAGTTTAGTTACGTAGCCAATTGTGGAACTTTCTTGCTAAA	rRNA			nuclear	25.750	19.420	21.328	11.618	12.194	10.593	8.785	9.509	8.005	24.179	19.520	12.182	11.198	17.617	9.898	32.144	8.147	18.443	12.831	21.159	18.062	12.214	14.083	18.545	0.564	0.359	-0.038	-0.205	-0.602	-0.397	42	chrX;start=23535270;-
CCCGGATAGTTTAGTTACGTAGCCAATTGTGGAACTTTCTTGCTAAA	rRNA			nuclear	6.798	10.249	16.766	8.133	1.138	9.148	2.662	3.685	0.000	11.141	7.618	17.626	13.997	6.894	0.521	10.493	9.957	15.894	8.707	1.653	8.617	5.327	9.331	9.341	0.694	-0.115	-0.116	-0.809	-0.810	-0.002	47	chrX;start=23535270;-
CCGGATAGTTTAGTTACGTAGCCAATTGTGGAACTTTCTTGCTAAA	rRNA			nuclear	12.154	12.227	23.547	15.602	2.276	11.796	7.454	6.418	1.273	14.697	13.013	22.032	15.314	10.915	3.386	16.489	9.957	19.643	12.372	3.637	13.161	8.328	12.932	12.420	0.660	0.025	0.084	-0.635	-0.577	0.058	46	chrX;start=23535270;-
CGGATAGTTTAGTTACGTAGCCAATTGTGGAACTTTCTTGCTAAA	rRNA			nuclear	14.008	14.025	27.122	29.046	6.178	17.333	8.252	7.963	1.637	18.727	19.044	27.734	18.608	18.958	5.470	24.816	12.371	23.092	22.454	8.596	18.076	10.783	17.963	18.266	0.745	0.009	-0.015	-0.736	-0.760	-0.024	45	chrX;start=23535270;-
GATAGTTTAGTTACGTAGCCAATTGTGGAACTTTCTTGCTAAA	rRNA			nuclear	36.051	30.928	40.930	54.772	34.468	64.759	14.907	12.599	9.824	33.661	35.072	44.064	24.536	59.745	23.963	68.952	16.293	38.386	117.767	31.408	39.430	27.150	37.476	54.561	0.538	0.073	-0.469	-0.465	-1.007	-0.542	43	chrX;start=23535270;-
GGATAGTTTAGTTACGTAGCCAATTGTGGAACTTTCTTGCTAAA	rRNA			nuclear	49.853	38.480	50.176	39.170	22.436	45.380	16.238	20.800	9.278	50.966	45.229	45.619	24.536	42.320	18.233	59.958	21.724	47.083	65.070	19.176	40.023	28.532	35.187	42.602	0.488	0.186	-0.090	-0.302	-0.578	-0.276	44	chrX;start=23535270;-
GTTTAGTTACGTAGCCAATTGTGGAACTTTCTTGCTAAA	rRNA			nuclear	9.888	9.890	14.424	21.079	16.258	20.945	7.720	4.398	4.730	12.327	13.648	19.440	13.503	20.107	9.898	19.653	6.336	13.495	38.721	14.878	14.308	10.024	15.319	18.617	0.513	-0.099	-0.380	-0.612	-0.893	-0.281	39	chrX;start=23535270;-
TAGTTTAGTTACGTAGCCAATTGTGGAACTTTCTTGCTAAA	rRNA			nuclear	9.064	8.271	8.630	14.440	7.316	11.435	4.792	3.209	1.092	8.534	8.728	14.515	8.563	11.298	7.814	12.491	5.733	10.346	13.976	7.935	9.544	5.812	10.184	10.096	0.716	-0.094	-0.081	-0.809	-0.797	0.012	41	chrX;start=23535270;-
AATTGTGGAACTTTCTTGCTAAAA	rRNA			nuclear	142.760	122.092	134.625	118.507	154.291	135.778	116.596	51.703	134.441	92.450	326.761	85.536	73.278	123.321	122.419	182.040	111.337	104.662	218.808	137.536	134.455	106.194	146.263	150.877	0.340	-0.121	-0.166	-0.462	-0.507	-0.045	24	chrX;start=23535269;-|chrX;start=23454707;-
ACGTAGCCAATTGTGGAACTTTCTTGCTAAAA	rRNA			nuclear	26.986	23.196	37.848	46.639	41.296	53.926	23.160	11.886	12.553	23.231	27.614	37.843	31.617	47.681	33.079	43.303	21.423	39.286	49.260	37.359	35.193	24.951	35.567	38.126	0.496	-0.015	-0.115	-0.511	-0.612	-0.100	32	chrX;start=23535269;-|chrX;start=23454707;-
CAATTGTGGAACTTTCTTGCTAAAA	rRNA			nuclear	88.582	65.811	74.093	89.295	95.761	91.121	61.759	33.042	76.408	79.886	96.172	62.467	63.563	72.384	83.089	83.442	79.354	76.772	122.349	75.711	82.708	68.443	75.535	87.526	0.273	0.131	-0.082	-0.142	-0.355	-0.213	25	chrX;start=23535269;-|chrX;start=23454707;-
GCCAATTGTGGAACTTTCTTGCTAAAA	rRNA			nuclear	70.041	45.672	53.505	61.411	64.383	73.908	41.527	19.611	33.656	49.069	89.824	37.584	42.485	62.426	56.261	68.286	45.259	57.129	81.337	58.188	59.002	43.554	57.716	62.040	0.438	0.032	-0.072	-0.406	-0.510	-0.104	27	chrX;start=23535269;-|chrX;start=23454707;-
GTGGAACTTTCTTGCTAAAA	rRNA			nuclear	65.303	49.628	44.875	71.868	111.694	114.232	60.694	18.185	56.214	35.795	85.221	38.362	26.347	63.958	78.140	79.445	52.199	46.633	195.896	62.155	68.674	57.024	58.406	87.266	0.268	0.234	-0.346	-0.035	-0.614	-0.579	20	chrX;start=23535269;-|chrX;start=23454707;-
GTTACGTAGCCAATTGTGGAACTTTCTTGCTAAAA	rRNA			nuclear	10.300	8.271	11.219	9.959	7.641	10.472	2.662	3.922	3.820	8.771	11.585	9.072	8.069	11.298	7.293	11.659	2.112	12.445	15.122	12.233	9.478	5.930	9.463	10.714	0.677	0.002	-0.177	-0.674	-0.854	-0.179	35	chrX;start=23535269;-|chrX;start=23454707;-
TACGTAGCCAATTGTGGAACTTTCTTGCTAAAA	rRNA			nuclear	35.845	30.388	37.601	57.926	56.579	82.815	25.289	14.500	18.738	25.601	27.931	38.102	34.251	53.235	42.195	46.967	23.535	42.135	112.956	46.947	43.668	33.389	39.143	54.508	0.387	0.158	-0.320	-0.229	-0.707	-0.478	33	chrX;start=23535269;-|chrX;start=23454707;-
TGGAACTTTCTTGCTAAAA	rRNA			nuclear	30.489	31.287	25.889	45.810	50.563	45.259	29.016	8.320	11.643	22.046	24.281	30.845	32.275	37.532	33.600	32.477	28.664	30.439	61.862	39.674	36.808	23.257	31.707	38.623	0.662	0.215	-0.069	-0.447	-0.732	-0.285	19	chrX;start=23535269;-|chrX;start=23454707;-
TGTGGAACTTTCTTGCTAAAA	rRNA			nuclear	137.816	128.745	91.476	207.969	260.783	308.029	111.006	41.719	119.523	67.322	179.171	85.795	70.643	187.853	196.391	208.022	86.897	100.463	605.560	147.785	165.358	129.520	143.971	229.745	0.352	0.200	-0.474	-0.153	-0.827	-0.674	21	chrX;start=23535269;-|chrX;start=23454707;-
TTACGTAGCCAATTGTGGAACTTTCTTGCTAAAA	rRNA			nuclear	18.746	19.599	26.629	26.390	25.851	26.241	13.310	7.369	6.367	18.016	19.203	20.736	21.572	20.107	19.014	29.313	13.879	30.889	30.244	26.119	23.443	14.261	20.126	26.089	0.717	0.220	-0.154	-0.497	-0.871	-0.374	34	chrX;start=23535269;-|chrX;start=23454707;-
TTGTGGAACTTTCTTGCTAAAA	rRNA			nuclear	69.217	78.937	62.504	103.735	132.830	152.630	62.557	18.423	45.845	53.099	82.523	69.725	52.200	103.597	89.079	106.093	71.811	71.974	245.844	88.605	89.445	66.511	79.425	116.865	0.427	0.171	-0.386	-0.256	-0.813	-0.557	22	chrX;start=23535269;-|chrX;start=23454707;-
ATAGTTTAGTTACGTAGCCAATTGTGGAACTTTCTTGCTAAAA	rRNA			nuclear	11.742	10.069	12.205	6.307	4.065	3.731	3.461	4.041	2.911	10.667	9.363	8.035	3.952	8.043	2.865	11.825	2.716	10.346	7.790	6.943	8.878	4.962	6.452	7.924	0.839	0.461	0.164	-0.379	-0.675	-0.297	43	chrX;start=23535269;-
GTTTAGTTACGTAGCCAATTGTGGAACTTTCTTGCTAAAA	rRNA			nuclear	6.180	5.934	7.644	12.282	4.877	17.333	1.863	3.209	1.092	7.349	6.665	9.850	6.587	11.872	4.949	10.326	4.526	10.196	17.413	5.620	7.383	6.169	7.985	9.616	0.259	-0.113	-0.381	-0.372	-0.640	-0.268	40	chrX;start=23535269;-
ACGTAGCCAATTGTGGAACTTTCTTGCTAAAAT	rRNA			nuclear	30.901	27.691	32.793	25.062	30.078	28.167	18.368	16.996	15.282	18.964	34.438	28.771	23.054	21.447	23.181	36.308	29.871	26.990	43.074	28.102	29.305	19.555	26.178	32.869	0.584	0.163	-0.166	-0.421	-0.749	-0.328	33	chrX;start=23535268;-|chrX;start=23454706;-
ATTGTGGAACTTTCTTGCTAAAAT	rRNA			nuclear	366.892	359.083	365.287	229.712	379.306	313.445	479.163	158.554	324.004	201.256	1076.931	202.953	177.020	256.216	307.870	521.470	391.943	236.164	565.465	288.296	340.056	295.285	404.198	400.667	0.204	-0.249	-0.237	-0.453	-0.440	0.013	24	chrX;start=23535268;-|chrX;start=23454706;-
CAATTGTGGAACTTTCTTGCTAAAAT	rRNA			nuclear	185.197	146.366	152.254	107.885	151.039	113.149	218.285	169.252	238.319	166.884	247.570	91.757	107.859	110.108	184.670	159.056	205.778	128.053	149.385	118.029	148.548	181.178	148.393	152.060	-0.286	0.002	-0.034	0.288	0.253	-0.035	26	chrX;start=23535268;-|chrX;start=23454706;-
CCAATTGTGGAACTTTCTTGCTAAAAT	rRNA			nuclear	30.283	30.928	29.095	24.731	18.697	27.445	42.060	14.857	20.375	27.735	43.960	32.141	39.191	27.958	29.172	26.315	45.862	30.139	30.702	26.780	26.746	26.494	34.484	31.960	0.014	-0.367	-0.257	-0.380	-0.271	0.110	27	chrX;start=23535268;-|chrX;start=23454706;-
GCCAATTGTGGAACTTTCTTGCTAAAAT	rRNA			nuclear	106.092	83.972	84.449	58.922	79.828	58.500	95.034	55.268	77.499	67.559	161.556	46.138	59.117	64.724	89.340	92.269	101.682	73.023	90.044	73.727	82.652	70.772	84.175	86.149	0.224	-0.026	-0.060	-0.250	-0.284	-0.033	28	chrX;start=23535268;-|chrX;start=23454706;-
GTAGCCAATTGTGGAACTTTCTTGCTAAAAT	rRNA			nuclear	195.703	141.152	174.075	39.336	96.899	26.602	116.863	74.285	104.060	136.067	225.035	55.728	60.599	112.023	87.516	157.890	122.501	123.105	62.778	112.078	129.433	91.575	108.180	115.671	0.499	0.259	0.162	-0.240	-0.337	-0.097	31	chrX;start=23535268;-|chrX;start=23454706;-
TTGTGGAACTTTCTTGCTAAAAT	rRNA			nuclear	123.808	137.016	93.325	119.669	160.307	147.575	150.670	39.223	104.787	84.390	169.649	93.571	90.239	112.406	122.679	134.740	133.665	83.370	278.608	121.666	126.825	105.329	117.709	150.410	0.268	0.108	-0.246	-0.160	-0.514	-0.354	23	chrX;start=23535268;-|chrX;start=23454706;-
TTTAGTTACGTAGCCAATTGTGGAACTTTCTTGCTAAAAT	rRNA			nuclear	9.064	15.104	13.931	17.262	6.178	15.287	9.849	6.894	4.184	12.327	14.759	24.624	16.302	13.596	6.512	18.987	12.371	10.646	14.434	12.894	12.308	9.708	15.159	13.866	0.342	-0.301	-0.172	-0.643	-0.514	0.129	40	chrX;start=23535268;-|chrX;start=23454706;-
ATAGTTTAGTTACGTAGCCAATTGTGGAACTTTCTTGCTAAAAT	rRNA			nuclear	22.248	20.319	27.246	6.971	4.390	4.935	13.576	12.480	3.275	26.550	20.948	5.962	14.162	19.149	3.126	24.650	10.560	17.843	12.831	6.943	16.235	12.163	12.669	14.565	0.417	0.358	0.157	-0.059	-0.260	-0.201	44	chrX;start=23535268;-
ACGTAGCCAATTGTGGAACTTTCTTGCTAAAATT	rRNA			nuclear	25.132	29.849	37.231	39.170	36.093	42.491	25.289	14.500	12.007	24.653	28.566	45.101	33.757	32.937	31.256	37.141	26.854	31.488	55.447	32.400	33.495	23.788	34.323	36.666	0.494	-0.035	-0.130	-0.529	-0.624	-0.095	34	chrX;start=23535267;-|chrX;start=23454705;-
AGTTACGTAGCCAATTGTGGAACTTTCTTGCTAAAATT	rRNA			nuclear	30.901	31.107	38.464	39.834	22.111	46.583	18.900	14.976	6.003	31.765	26.185	48.730	30.958	40.788	13.805	39.806	27.155	34.337	64.153	19.176	32.484	23.646	32.093	36.925	0.458	0.017	-0.185	-0.441	-0.643	-0.202	38	chrX;start=23535267;-|chrX;start=23454705;-
ATTGTGGAACTTTCTTGCTAAAATT	rRNA			nuclear	115.568	160.572	118.352	157.678	181.930	217.269	161.052	60.260	74.406	86.998	190.439	140.227	119.056	152.044	148.726	168.882	146.941	108.260	339.325	128.940	146.820	119.997	150.098	178.470	0.291	-0.032	-0.282	-0.323	-0.573	-0.250	25	chrX;start=23535267;-|chrX;start=23454705;-
GCCAATTGTGGAACTTTCTTGCTAAAATT	rRNA			nuclear	47.175	60.776	56.217	44.648	53.977	60.787	55.902	24.722	20.193	45.751	57.290	55.469	54.012	54.767	52.614	49.965	56.121	51.281	68.965	45.955	52.559	41.471	54.830	54.458	0.342	-0.061	-0.051	-0.403	-0.393	0.010	29	chrX;start=23535267;-|chrX;start=23454705;-
GTAGCCAATTGTGGAACTTTCTTGCTAAAATT	rRNA			nuclear	62.007	60.596	59.176	23.901	36.581	19.620	33.009	26.148	26.379	45.040	66.812	38.362	31.617	35.043	44.800	51.464	46.164	44.084	34.826	48.270	48.452	30.039	43.327	44.962	0.690	0.161	0.108	-0.528	-0.582	-0.053	32	chrX;start=23535267;-|chrX;start=23454705;-
GTGGAACTTTCTTGCTAAAATT	rRNA			nuclear	65.097	80.196	50.423	70.042	90.396	107.371	71.076	33.755	50.938	41.010	72.684	61.690	57.799	71.809	92.726	75.947	85.690	50.831	154.197	64.139	71.231	60.830	71.342	86.161	0.228	-0.002	-0.275	-0.230	-0.502	-0.272	22	chrX;start=23535267;-|chrX;start=23454705;-
GTTACGTAGCCAATTGTGGAACTTTCTTGCTAAAATT	rRNA			nuclear	20.806	28.770	29.958	26.888	17.722	30.333	23.958	14.263	6.185	23.942	19.044	29.549	24.042	24.128	16.149	28.647	22.630	23.541	32.993	18.845	24.829	19.736	22.582	25.331	0.331	0.137	-0.029	-0.194	-0.360	-0.166	37	chrX;start=23535267;-|chrX;start=23454705;-
TACGTAGCCAATTGTGGAACTTTCTTGCTAAAATT	rRNA			nuclear	21.424	32.905	37.108	47.137	37.069	62.232	25.289	18.898	16.737	27.024	25.233	51.322	33.099	41.554	26.307	47.134	15.690	31.788	78.817	38.682	35.129	30.036	35.503	42.422	0.226	-0.015	-0.272	-0.241	-0.498	-0.257	35	chrX;start=23535267;-|chrX;start=23454705;-
TAGCCAATTGTGGAACTTTCTTGCTAAAATT	rRNA			nuclear	19.158	23.196	24.287	18.589	18.209	19.982	14.375	9.390	9.642	18.016	22.059	22.550	20.090	25.277	17.972	16.988	20.216	19.643	23.828	20.167	20.688	14.281	21.590	20.169	0.535	-0.062	0.037	-0.596	-0.498	0.098	31	chrX;start=23535267;-|chrX;start=23454705;-
TAGTTACGTAGCCAATTGTGGAACTTTCTTGCTAAAATT	rRNA			nuclear	9.064	11.688	13.438	13.610	4.390	9.630	7.187	3.922	0.546	7.823	10.633	14.256	11.692	9.000	3.647	9.993	3.319	10.496	12.372	5.620	10.438	5.822	9.845	8.360	0.842	0.084	0.320	-0.758	-0.522	0.236	39	chrX;start=23535267;-|chrX;start=23454705;-
TTACGTAGCCAATTGTGGAACTTTCTTGCTAAAATT	rRNA			nuclear	13.596	23.016	25.889	23.735	18.047	20.222	15.706	8.795	3.820	17.542	17.139	32.659	24.371	16.660	15.888	24.483	15.690	22.492	24.516	13.225	20.857	13.217	21.344	20.081	0.658	-0.033	0.055	-0.691	-0.603	0.088	36	chrX;start=23535267;-|chrX;start=23454705;-
TTGTGGAACTTTCTTGCTAAAATT	rRNA			nuclear	74.161	121.193	77.422	105.395	115.109	138.306	106.214	34.587	41.842	63.293	78.239	120.787	93.368	105.703	88.037	102.595	113.148	71.674	214.455	87.282	98.656	76.848	97.227	117.831	0.360	0.021	-0.256	-0.339	-0.617	-0.277	24	chrX;start=23535267;-|chrX;start=23454705;-
AGTTTAGTTACGTAGCCAATTGTGGAACTTTCTTGCTAAAATT	rRNA			nuclear	17.304	26.432	34.766	26.224	6.991	28.167	17.037	11.291	2.729	31.291	20.631	45.619	27.171	25.277	5.470	30.978	23.535	25.941	27.265	11.572	22.344	18.103	24.833	23.858	0.304	-0.152	-0.095	-0.456	-0.398	0.058	43	chrX;start=23535267;-
ATAGTTTAGTTACGTAGCCAATTGTGGAACTTTCTTGCTAAAATT	rRNA			nuclear	142.760	240.408	256.182	58.922	19.835	41.408	68.148	83.081	10.370	231.598	146.162	112.493	122.844	128.108	14.326	234.337	118.579	185.632	65.070	24.796	143.621	86.921	104.786	125.683	0.724	0.455	0.192	-0.270	-0.532	-0.262	45	chrX;start=23535267;-
GATAGTTTAGTTACGTAGCCAATTGTGGAACTTTCTTGCTAAAATT	rRNA			nuclear	11.742	16.722	35.999	15.270	3.577	20.583	6.921	11.648	1.092	17.779	14.600	33.955	22.395	18.000	2.084	28.480	13.578	18.143	27.265	1.984	16.662	11.605	18.207	17.890	0.522	-0.128	-0.103	-0.650	-0.624	0.025	46	chrX;start=23535267;-
GGATAGTTTAGTTACGTAGCCAATTGTGGAACTTTCTTGCTAAAATT	rRNA			nuclear	10.300	11.868	31.191	5.311	1.138	7.463	5.590	8.082	0.182	10.904	7.935	15.034	15.479	7.660	0.781	13.657	4.828	10.646	13.060	0.992	11.962	6.444	9.378	8.637	0.892	0.351	0.470	-0.541	-0.422	0.119	47	chrX;start=23535267;-
TAGTTTAGTTACGTAGCCAATTGTGGAACTTTCTTGCTAAAATT	rRNA			nuclear	7.622	15.284	23.177	17.096	1.463	15.528	6.921	4.873	0.910	13.512	11.585	26.957	21.901	10.341	2.084	16.489	12.673	16.794	14.664	9.257	12.928	8.349	14.573	13.975	0.631	-0.173	-0.112	-0.804	-0.743	0.060	44	chrX;start=23535267;-
AATTGTGGAACTTTCTTGCTAAAATTT	rRNA			nuclear	71.689	91.524	73.107	70.706	66.334	73.547	83.055	42.788	36.203	65.900	113.152	66.874	83.323	66.831	71.628	70.951	87.501	65.226	79.504	47.278	74.672	60.298	80.362	70.092	0.308	-0.106	0.091	-0.414	-0.217	0.197	27	chrX;start=23535266;-|chrX;start=23454704;-
ACGTAGCCAATTGTGGAACTTTCTTGCTAAAATTT	rRNA			nuclear	12.772	17.801	20.835	16.100	18.534	15.167	15.706	6.894	5.640	14.934	15.553	18.662	23.712	15.128	11.200	15.489	14.181	19.943	26.807	18.184	17.209	11.668	16.851	18.921	0.561	0.030	-0.137	-0.530	-0.697	-0.167	35	chrX;start=23535266;-|chrX;start=23454704;-
AGCCAATTGTGGAACTTTCTTGCTAAAATTT	rRNA			nuclear	51.089	46.571	46.971	18.921	33.980	16.250	42.592	29.833	30.745	34.372	73.795	27.734	27.665	33.703	39.330	43.470	37.716	40.185	32.993	34.384	39.506	30.759	40.445	37.750	0.361	-0.034	0.066	-0.395	-0.295	0.100	31	chrX;start=23535266;-|chrX;start=23454704;-
GCCAATTGTGGAACTTTCTTGCTAAAATTT	rRNA			nuclear	14.832	23.196	19.725	17.759	21.949	19.500	19.433	11.054	8.550	15.645	22.059	27.216	24.865	18.575	15.888	17.155	22.026	21.592	22.683	17.853	19.492	14.836	21.721	20.262	0.394	-0.156	-0.056	-0.550	-0.450	0.100	30	chrX;start=23535266;-|chrX;start=23454704;-
GTGGAACTTTCTTGCTAAAATTT	rRNA			nuclear	45.321	58.439	33.533	45.976	69.585	65.602	44.988	24.603	33.838	27.735	50.308	44.064	40.509	54.001	53.135	53.629	56.121	31.638	104.707	36.037	50.571	39.353	48.403	56.427	0.362	0.063	-0.158	-0.299	-0.520	-0.221	23	chrX;start=23535266;-|chrX;start=23454704;-
TACGTAGCCAATTGTGGAACTTTCTTGCTAAAATTT	rRNA			nuclear	10.712	13.486	14.671	18.257	18.860	22.389	14.907	8.320	3.457	18.016	14.759	23.587	26.677	15.511	13.544	21.818	19.612	17.694	17.871	13.555	15.197	13.418	18.816	18.110	0.180	-0.308	-0.253	-0.488	-0.433	0.055	36	chrX;start=23535266;-|chrX;start=23454704;-
TGGAACTTTCTTGCTAAAATTT	rRNA			nuclear	10.918	13.126	11.465	13.776	13.494	13.963	19.433	3.685	4.184	8.534	6.665	16.848	13.832	9.000	12.763	10.659	16.293	10.646	13.747	8.596	12.556	9.960	11.822	11.988	0.334	0.087	0.067	-0.247	-0.267	-0.020	22	chrX;start=23535266;-|chrX;start=23454704;-
TGTGGAACTTTCTTGCTAAAATTT	rRNA			nuclear	72.925	103.751	69.408	92.781	119.824	127.352	109.143	43.264	55.123	55.944	98.235	87.091	82.994	86.363	103.926	110.923	87.802	68.675	209.414	85.299	91.738	78.165	91.722	112.423	0.231	0.000	-0.293	-0.231	-0.524	-0.294	24	chrX;start=23535266;-|chrX;start=23454704;-
TTGTGGAACTTTCTTGCTAAAATTT	rRNA			nuclear	56.651	89.906	62.874	70.374	88.282	84.741	82.256	26.624	26.925	55.944	62.051	81.130	83.323	69.511	65.637	64.455	93.234	62.827	98.979	52.898	73.617	55.298	72.331	74.479	0.413	0.025	-0.017	-0.387	-0.430	-0.042	25	chrX;start=23535266;-|chrX;start=23454704;-
ATAGTTTAGTTACGTAGCCAATTGTGGAACTTTCTTGCTAAAATTT	rRNA			nuclear	20.188	32.905	32.670	10.622	2.114	7.944	9.849	15.332	1.819	18.964	19.679	20.995	30.299	18.575	1.302	22.817	19.009	22.042	10.310	2.314	19.700	10.782	18.170	15.299	0.870	0.117	0.365	-0.753	-0.505	0.248	46	chrX;start=23535266;-
AATTGTGGAACTTTCTTGCTAAAATTTT	rRNA			nuclear	92.290	102.672	94.681	78.175	90.721	94.852	90.775	64.064	52.576	70.404	153.462	102.902	97.155	77.363	74.233	100.930	101.682	81.570	109.519	81.662	91.708	74.534	101.023	95.072	0.299	-0.140	-0.052	-0.439	-0.351	0.088	28	chrX;start=23535265;-|chrX;start=23454703;-
ACGTAGCCAATTGTGGAACTTTCTTGCTAAAATTTT	rRNA			nuclear	22.248	24.095	30.697	25.394	24.062	28.046	22.361	9.152	7.277	19.201	26.820	33.955	29.641	19.341	19.795	23.484	21.121	22.342	21.079	22.482	25.299	17.207	25.910	22.101	0.556	-0.034	0.195	-0.590	-0.361	0.229	36	chrX;start=23535265;-|chrX;start=23454703;-
AGCCAATTGTGGAACTTTCTTGCTAAAATTTT	rRNA			nuclear	143.378	153.559	127.721	45.976	94.623	35.509	93.437	79.396	87.687	102.169	205.357	64.800	66.527	91.533	97.154	146.398	109.527	96.415	60.946	100.507	113.051	79.640	105.074	102.758	0.505	0.106	0.138	-0.400	-0.368	0.032	32	chrX;start=23535265;-|chrX;start=23454703;-
ATTGTGGAACTTTCTTGCTAAAATTTT	rRNA			nuclear	89.612	125.868	94.188	93.943	104.866	127.232	118.194	49.088	50.029	75.856	143.623	111.197	99.131	96.703	98.456	103.928	123.105	84.719	135.867	85.629	101.695	84.080	109.822	106.650	0.274	-0.111	-0.069	-0.385	-0.343	0.042	27	chrX;start=23535265;-|chrX;start=23454703;-
CCAATTGTGGAACTTTCTTGCTAAAATTTT	rRNA			nuclear	9.270	9.350	14.671	11.120	11.056	11.556	11.447	7.131	3.638	9.245	11.902	22.550	13.174	7.851	8.074	12.325	15.388	11.546	8.936	7.604	11.093	8.603	12.710	11.160	0.367	-0.196	-0.009	-0.563	-0.375	0.188	30	chrX;start=23535265;-|chrX;start=23454703;-
GTGGAACTTTCTTGCTAAAATTTT	rRNA			nuclear	55.415	67.969	46.354	45.146	63.895	63.556	69.212	32.329	40.205	32.950	59.988	52.358	52.036	57.447	59.126	53.296	55.216	42.584	98.750	46.286	55.756	47.650	56.191	59.227	0.227	-0.011	-0.087	-0.238	-0.314	-0.076	24	chrX;start=23535265;-|chrX;start=23454703;-
TGGAACTTTCTTGCTAAAATTTT	rRNA			nuclear	12.772	20.858	11.465	15.104	21.624	16.370	23.426	6.181	4.548	13.038	10.474	24.883	18.278	18.958	14.847	14.157	22.630	13.345	20.162	16.861	16.365	12.713	17.488	17.431	0.364	-0.096	-0.091	-0.460	-0.455	0.005	23	chrX;start=23535265;-|chrX;start=23454703;-
TGTGGAACTTTCTTGCTAAAATTTT	rRNA			nuclear	78.281	141.691	85.188	112.034	144.048	165.630	109.143	54.912	68.585	78.938	110.772	110.160	94.521	126.767	130.233	123.414	121.294	74.073	229.806	95.217	112.249	95.441	114.491	128.761	0.234	-0.029	-0.198	-0.263	-0.432	-0.169	25	chrX;start=23535265;-|chrX;start=23454703;-
TTACGTAGCCAATTGTGGAACTTTCTTGCTAAAATTTT	rRNA			nuclear	9.682	13.486	16.150	11.950	11.218	13.120	15.706	5.586	2.547	10.667	12.061	20.995	16.796	13.021	7.033	13.158	9.354	12.745	11.456	13.886	12.497	9.525	13.981	12.120	0.392	-0.162	0.044	-0.554	-0.348	0.206	38	chrX;start=23535265;-|chrX;start=23454703;-
TTGTGGAACTTTCTTGCTAAAATTTT	rRNA			nuclear	70.247	101.773	71.011	93.113	95.436	96.056	95.833	36.727	28.198	62.344	63.321	104.717	97.485	90.001	72.930	79.112	109.829	78.271	117.309	72.074	86.316	63.831	85.691	91.319	0.435	0.010	-0.081	-0.425	-0.517	-0.092	26	chrX;start=23535265;-|chrX;start=23454703;-
ATAGTTTAGTTACGTAGCCAATTGTGGAACTTTCTTGCTAAAATTTT	rRNA			nuclear	21.012	27.511	33.533	13.444	4.227	8.185	17.037	12.480	2.365	26.313	18.885	17.366	22.724	21.064	2.605	26.981	16.897	25.491	7.561	3.967	19.946	13.276	16.529	16.179	0.587	0.271	0.302	-0.316	-0.285	0.031	47	chrX;start=23535265;-
AATTGTGGAACTTTCTTGCTAAAATTTTT	rRNA			nuclear	657.975	541.772	648.714	306.393	464.824	325.844	707.564	851.131	787.179	462.249	1184.053	306.115	284.714	414.771	496.968	754.974	614.919	400.654	443.803	545.844	523.936	626.793	537.324	552.039	-0.259	-0.036	-0.075	0.222	0.183	-0.039	29	chrX;start=23535264;-
ACGTAGCCAATTGTGGAACTTTCTTGCTAAAATTTTT	rRNA			nuclear	104.650	104.470	135.118	80.001	103.565	103.639	82.523	77.257	66.402	78.464	132.038	100.829	87.604	102.831	96.372	141.402	97.156	84.869	111.581	86.290	105.561	81.657	103.935	104.260	0.370	0.022	0.018	-0.348	-0.353	-0.005	37	chrX;start=23535264;-
AGCCAATTGTGGAACTTTCTTGCTAAAATTTTT	rRNA			nuclear	4392.202	3186.258	3218.792	975.112	2201.372	618.706	2733.092	2430.851	2578.753	2797.908	4714.154	833.587	1189.576	2393.261	2351.484	3431.444	3056.190	2203.895	1438.636	2282.231	2794.747	2231.862	2296.412	2482.479	0.324	0.283	0.171	-0.041	-0.154	-0.112	33	chrX;start=23535264;-
AGTTACGTAGCCAATTGTGGAACTTTCTTGCTAAAATTTTT	rRNA			nuclear	37.905	33.984	47.957	31.867	35.118	51.880	27.951	33.399	19.466	27.735	48.879	34.733	26.347	32.171	18.233	52.463	30.173	31.039	57.051	36.037	37.366	32.086	32.072	41.352	0.220	0.220	-0.146	0.001	-0.366	-0.367	41	chrX;start=23535264;-
ATAGTTTAGTTACGTAGCCAATTGTGGAACTTTCTTGCTAAAATTTTT	rRNA			nuclear	290.877	298.127	310.303	80.001	46.174	38.398	104.883	133.951	31.109	309.351	219.481	69.984	125.643	203.364	35.163	335.766	171.079	224.468	90.502	53.229	205.096	123.539	130.727	175.009	0.731	0.650	0.229	-0.082	-0.502	-0.421	48	chrX;start=23535264;-
ATTGTGGAACTTTCTTGCTAAAATTTTT	rRNA			nuclear	507.387	515.160	490.173	339.920	477.181	473.298	575.262	462.946	492.101	355.339	1011.071	314.669	263.472	437.941	437.582	653.545	524.099	315.335	584.711	511.130	465.964	471.789	492.947	517.764	-0.018	-0.081	-0.152	-0.063	-0.134	-0.071	28	chrX;start=23535264;-
CAATTGTGGAACTTTCTTGCTAAAATTTTT	rRNA			nuclear	383.991	271.515	321.522	195.686	294.275	210.890	347.127	467.819	422.970	315.514	370.880	175.219	210.942	264.641	337.563	334.600	376.555	223.718	267.611	342.847	293.398	352.864	271.849	309.066	-0.266	0.110	-0.075	0.376	0.191	-0.185	30	chrX;start=23535264;-
CCAATTGTGGAACTTTCTTGCTAAAATTTTT	rRNA			nuclear	81.371	76.600	76.928	56.266	71.699	57.537	86.782	64.064	65.310	64.478	92.998	64.541	77.230	73.341	58.865	79.611	72.113	63.127	52.926	81.331	72.573	67.634	73.395	69.822	0.102	-0.016	0.056	-0.118	-0.046	0.072	31	chrX;start=23535264;-
CGTAGCCAATTGTGGAACTTTCTTGCTAAAATTTTT	rRNA			nuclear	122.572	98.896	125.009	59.586	102.265	61.028	103.819	131.812	95.509	94.820	149.971	64.541	62.245	76.022	85.954	131.575	111.337	95.665	72.860	92.903	101.665	97.398	87.746	100.868	0.062	0.212	0.011	0.151	-0.051	-0.201	36	chrX;start=23535264;-
GCCAATTGTGGAACTTTCTTGCTAAAATTTTT	rRNA			nuclear	382.137	286.979	282.934	180.085	280.293	174.297	271.526	274.915	255.783	237.288	444.357	137.894	155.778	296.237	313.340	323.441	272.158	229.716	231.639	322.680	282.485	242.762	269.521	275.927	0.219	0.068	0.034	-0.151	-0.185	-0.034	32	chrX;start=23535264;-
GTAGCCAATTGTGGAACTTTCTTGCTAAAATTTTT	rRNA			nuclear	1233.137	1073.834	1015.111	275.687	595.541	142.399	602.148	651.571	586.337	870.213	1215.793	319.075	358.487	804.647	555.834	1083.079	776.946	746.727	362.695	629.490	838.662	570.533	650.767	719.787	0.556	0.366	0.221	-0.190	-0.335	-0.145	35	chrX;start=23535264;-
GTGGAACTTTCTTGCTAAAATTTTT	rRNA			nuclear	307.769	218.651	200.704	161.661	270.213	234.723	336.745	328.044	376.762	198.648	354.057	123.379	134.206	215.619	339.908	286.800	261.597	155.943	339.096	252.589	231.800	294.984	233.434	259.205	-0.348	-0.010	-0.161	0.338	0.187	-0.151	25	chrX;start=23535264;-
GTTACGTAGCCAATTGTGGAACTTTCTTGCTAAAATTTTT	rRNA			nuclear	138.640	127.666	146.583	72.532	111.532	73.787	78.263	85.101	56.214	110.703	127.753	62.726	72.125	139.406	76.577	160.055	95.346	104.512	89.127	121.666	119.391	80.814	95.717	114.141	0.563	0.319	0.065	-0.244	-0.498	-0.254	40	chrX;start=23535264;-
TACGTAGCCAATTGTGGAACTTTCTTGCTAAAATTTTT	rRNA			nuclear	108.976	112.023	129.570	105.893	145.024	168.158	87.847	111.606	79.500	80.360	98.393	90.720	82.994	138.065	127.628	171.547	98.665	99.114	184.211	130.923	120.297	105.494	107.560	136.892	0.189	0.161	-0.186	-0.028	-0.376	-0.348	38	chrX;start=23535264;-
TAGCCAATTGTGGAACTTTCTTGCTAAAATTTTT	rRNA			nuclear	95.586	66.530	81.243	34.357	52.839	25.759	58.831	52.059	48.755	63.530	92.045	36.288	37.874	58.405	61.991	77.280	60.949	53.830	44.449	62.155	66.111	49.787	57.321	59.733	0.409	0.206	0.146	-0.203	-0.263	-0.059	34	chrX;start=23535264;-
TGGAACTTTCTTGCTAAAATTTTT	rRNA			nuclear	23.896	40.637	22.437	29.212	32.517	37.796	36.736	13.431	22.013	18.016	26.185	36.547	30.299	35.617	37.768	24.983	34.095	22.642	45.824	23.143	29.740	25.598	33.283	30.137	0.216	-0.162	-0.019	-0.379	-0.235	0.143	24	chrX;start=23535264;-
TGTGGAACTTTCTTGCTAAAATTTTT	rRNA			nuclear	598.646	524.330	401.286	446.643	637.650	712.113	614.926	650.382	756.980	407.016	692.245	308.448	285.702	580.985	751.964	700.845	490.004	325.081	890.355	535.926	521.711	628.283	523.869	588.442	-0.268	-0.006	-0.174	0.262	0.095	-0.168	26	chrX;start=23535264;-
TTACGTAGCCAATTGTGGAACTTTCTTGCTAAAATTTTT	rRNA			nuclear	42.849	46.571	60.902	43.320	50.726	40.083	42.060	33.993	16.737	46.225	46.499	49.507	45.943	49.596	46.102	53.796	41.035	48.582	41.012	52.898	48.873	35.820	47.530	47.465	0.448	0.040	0.042	-0.408	-0.406	0.002	39	chrX;start=23535264;-
TTGTGGAACTTTCTTGCTAAAATTTTT	rRNA			nuclear	256.268	285.541	191.088	209.130	271.188	303.816	253.690	198.966	238.319	205.760	272.327	176.774	172.080	285.514	263.331	264.649	219.959	178.885	349.406	291.602	242.643	240.110	234.005	260.900	0.015	0.052	-0.105	0.037	-0.120	-0.157	27	chrX;start=23535264;-
AATTGTGGAACTTTCTTGCTAAAATTTTTA	rRNA			nuclear	127.310	97.278	130.803	68.714	97.875	76.917	84.120	80.109	90.779	79.649	248.840	68.688	56.811	93.065	90.121	162.554	94.742	84.569	95.313	107.119	104.396	82.315	111.505	108.859	0.343	-0.095	-0.060	-0.438	-0.403	0.035	30	chrX;start=23535263;-
ACGTAGCCAATTGTGGAACTTTCTTGCTAAAATTTTTA	rRNA			nuclear	17.716	18.880	29.711	20.083	25.038	32.500	10.382	6.181	8.550	9.245	22.059	23.587	15.150	22.979	25.005	33.643	17.802	22.942	25.890	31.739	22.286	13.372	21.756	26.403	0.737	0.035	-0.245	-0.702	-0.982	-0.279	38	chrX;start=23535263;-
AGCCAATTGTGGAACTTTCTTGCTAAAATTTTTA	rRNA			nuclear	652.001	539.974	610.620	164.483	353.292	98.945	229.466	202.056	240.138	391.133	841.898	171.072	174.550	391.600	278.959	653.212	399.788	465.880	211.706	314.745	464.074	232.348	371.616	409.066	0.998	0.321	0.182	-0.678	-0.816	-0.139	34	chrX;start=23535263;-
AGTTACGTAGCCAATTGTGGAACTTTCTTGCTAAAATTTTTA	rRNA			nuclear	8.034	5.754	11.095	8.797	6.503	14.444	6.655	2.734	2.729	5.215	10.474	8.554	4.446	11.489	7.033	12.158	5.733	7.047	15.351	6.282	8.037	6.355	8.399	9.314	0.339	-0.064	-0.213	-0.402	-0.551	-0.149	42	chrX;start=23535263;-
ATTGTGGAACTTTCTTGCTAAAATTTTTA	rRNA			nuclear	113.096	96.739	108.859	82.324	114.133	114.232	81.191	59.785	74.770	69.693	210.117	69.466	66.033	104.937	101.582	144.899	78.147	81.870	136.096	111.417	103.030	79.934	110.427	110.486	0.366	-0.100	-0.101	-0.466	-0.467	-0.001	29	chrX;start=23535263;-
CAATTGTGGAACTTTCTTGCTAAAATTTTTA	rRNA			nuclear	70.247	49.448	64.230	48.963	53.165	39.843	41.527	43.977	46.936	54.285	75.223	34.733	41.167	57.256	52.614	68.952	42.845	51.881	47.198	68.768	57.211	45.314	52.199	55.929	0.336	0.132	0.033	-0.204	-0.304	-0.100	31	chrX;start=23535263;-
CCAATTGTGGAACTTTCTTGCTAAAATTTTTA	rRNA			nuclear	18.334	24.095	22.561	19.087	21.298	19.259	13.842	9.627	10.915	18.016	26.503	20.218	14.985	27.766	18.754	22.817	13.879	21.142	16.955	35.045	21.075	14.332	21.645	21.968	0.556	-0.038	-0.060	-0.595	-0.616	-0.021	32	chrX;start=23535263;-
CGTAGCCAATTGTGGAACTTTCTTGCTAAAATTTTTA	rRNA			nuclear	18.128	13.666	23.917	14.440	16.909	12.278	7.454	9.033	10.006	13.986	22.059	11.146	12.186	12.064	15.628	24.150	8.750	13.495	17.413	17.523	17.412	10.551	14.616	16.266	0.723	0.252	0.098	-0.470	-0.624	-0.154	37	chrX;start=23535263;-
GCCAATTGTGGAACTTTCTTGCTAAAATTTTTA	rRNA			nuclear	73.543	57.360	68.422	35.021	59.018	40.324	28.484	31.616	28.926	45.514	96.172	35.510	39.027	78.895	58.084	81.776	51.294	58.479	48.344	81.001	58.673	34.973	61.537	64.179	0.746	-0.069	-0.129	-0.815	-0.876	-0.061	33	chrX;start=23535263;-
GTAGCCAATTGTGGAACTTTCTTGCTAAAATTTTTA	rRNA			nuclear	158.417	181.610	201.691	43.320	89.908	20.102	59.895	54.674	54.395	132.511	221.068	79.056	55.823	135.959	65.377	208.355	101.078	156.393	52.926	87.613	134.989	64.315	111.457	121.273	1.070	0.276	0.155	-0.793	-0.915	-0.122	36	chrX;start=23535263;-
GTGGAACTTTCTTGCTAAAATTTTTA	rRNA			nuclear	65.509	50.167	55.231	52.947	80.153	81.852	45.787	48.375	64.764	39.113	80.143	37.066	35.239	68.554	70.847	81.277	41.337	44.534	96.688	62.155	60.801	55.978	58.370	65.198	0.119	0.059	-0.101	-0.060	-0.220	-0.160	26	chrX;start=23535263;-
GTTACGTAGCCAATTGTGGAACTTTCTTGCTAAAATTTTTA	rRNA			nuclear	18.540	19.060	22.068	11.618	12.031	15.648	7.187	7.845	4.730	20.149	19.837	9.850	12.515	21.256	7.554	31.312	12.371	14.845	16.726	18.184	16.663	11.112	14.202	18.687	0.585	0.231	-0.165	-0.354	-0.750	-0.396	41	chrX;start=23535263;-
TACGTAGCCAATTGTGGAACTTTCTTGCTAAAATTTTTA	rRNA			nuclear	19.982	23.016	27.739	25.228	30.891	45.982	11.713	11.410	8.914	15.645	24.440	21.254	23.054	34.468	23.442	42.804	13.578	25.491	43.074	35.376	25.371	18.733	25.332	32.064	0.438	0.002	-0.338	-0.435	-0.775	-0.340	39	chrX;start=23535263;-
TAGCCAATTGTGGAACTTTCTTGCTAAAATTTTTA	rRNA			nuclear	28.840	21.577	28.848	13.112	19.835	9.028	6.123	7.963	7.459	22.757	33.168	14.774	10.045	22.787	16.930	26.981	12.974	20.842	16.955	17.192	22.443	10.666	19.541	18.989	1.073	0.200	0.241	-0.874	-0.832	0.041	35	chrX;start=23535263;-
TGTGGAACTTTCTTGCTAAAATTTTTA	rRNA			nuclear	170.159	159.133	130.310	159.171	219.487	279.381	98.228	112.200	136.988	99.087	204.087	105.494	89.416	193.023	212.540	242.331	92.932	119.206	292.584	187.789	167.652	145.177	160.912	186.969	0.208	0.059	-0.157	-0.148	-0.365	-0.217	27	chrX;start=23535263;-
TTACGTAGCCAATTGTGGAACTTTCTTGCTAAAATTTTTA	rRNA			nuclear	11.536	10.789	14.794	11.784	9.918	9.148	5.590	3.328	3.820	8.771	9.522	6.480	11.856	11.107	5.991	12.824	8.147	11.246	10.998	13.225	11.764	6.132	8.991	11.288	0.940	0.388	0.060	-0.552	-0.880	-0.328	40	chrX;start=23535263;-
TTGTGGAACTTTCTTGCTAAAATTTTTA	rRNA			nuclear	71.689	77.858	66.203	66.391	86.169	112.306	49.247	40.649	45.663	60.685	85.856	61.949	62.081	95.363	76.316	102.262	52.199	68.825	109.977	114.062	73.662	61.710	76.313	89.465	0.255	-0.051	-0.280	-0.306	-0.536	-0.229	28	chrX;start=23535263;-
AATTGTGGAACTTTCTTGCTAAAATTTTTAA	rRNA			nuclear	42.643	25.533	41.423	13.444	27.314	12.157	25.822	20.324	24.196	19.675	99.822	19.181	12.844	21.064	20.837	54.296	23.535	26.840	20.392	26.119	30.071	20.435	34.750	30.236	0.557	-0.209	-0.008	-0.766	-0.565	0.201	31	chrX;start=23535262;-
AGCCAATTGTGGAACTTTCTTGCTAAAATTTTTAA	rRNA			nuclear	271.513	185.565	248.538	54.274	132.993	23.954	74.536	60.022	80.774	150.053	318.350	62.726	64.221	147.257	99.758	253.657	120.389	184.283	73.089	121.335	178.577	77.868	138.463	150.551	1.197	0.367	0.246	-0.830	-0.951	-0.121	35	chrX;start=23535262;-
ATTGTGGAACTTTCTTGCTAAAATTTTTAA	rRNA			nuclear	52.325	39.918	53.012	24.067	35.606	23.472	27.419	21.870	33.656	23.468	143.940	24.106	24.371	31.979	29.693	70.951	34.699	34.337	40.096	42.649	40.985	25.977	50.818	44.546	0.658	-0.310	-0.120	-0.968	-0.778	0.190	30	chrX;start=23535262;-
CAATTGTGGAACTTTCTTGCTAAAATTTTTAA	rRNA			nuclear	25.338	16.722	21.081	7.303	21.786	8.667	9.849	10.341	18.010	18.253	27.931	6.739	9.222	17.809	14.847	24.650	14.785	16.944	14.205	22.151	18.446	13.024	15.309	18.547	0.502	0.269	-0.008	-0.233	-0.510	-0.277	32	chrX;start=23535262;-
GCCAATTGTGGAACTTTCTTGCTAAAATTTTTAA	rRNA			nuclear	38.317	23.016	34.889	12.448	23.249	8.065	9.051	11.291	13.826	16.831	53.164	10.368	11.198	27.192	22.921	40.805	17.198	25.641	16.267	21.821	26.384	11.813	24.969	24.346	1.159	0.080	0.116	-1.080	-1.043	0.036	34	chrX;start=23535262;-
GTAGCCAATTGTGGAACTTTCTTGCTAAAATTTTTAA	rRNA			nuclear	65.921	52.505	72.367	18.091	29.753	5.056	19.433	12.599	23.468	44.803	74.430	26.957	17.620	48.830	18.754	65.788	29.569	55.930	18.100	31.408	47.727	21.072	37.318	40.159	1.180	0.355	0.249	-0.825	-0.930	-0.106	37	chrX;start=23535262;-
GTGGAACTTTCTTGCTAAAATTTTTAA	rRNA			nuclear	36.051	17.622	22.561	16.100	26.826	19.982	19.167	18.779	28.198	22.994	44.436	8.294	10.868	22.979	27.870	28.647	15.690	17.394	31.389	18.514	23.832	21.824	22.889	22.327	0.127	0.058	0.094	-0.069	-0.033	0.036	27	chrX;start=23535262;-
TGTGGAACTTTCTTGCTAAAATTTTTAA	rRNA			nuclear	53.561	35.063	33.903	24.399	41.621	35.028	21.562	24.009	40.569	32.002	70.938	12.701	15.808	46.724	46.623	53.629	26.552	26.690	52.926	39.343	37.709	30.634	38.559	39.828	0.300	-0.032	-0.079	-0.332	-0.379	-0.047	28	chrX;start=23535262;-
TTGTGGAACTTTCTTGCTAAAATTTTTAA	rRNA			nuclear	21.012	19.420	16.520	12.116	18.697	14.806	13.576	7.607	16.737	12.327	27.614	11.146	11.692	18.383	18.493	23.983	14.181	12.745	19.933	20.498	17.553	13.010	17.465	18.268	0.432	0.007	-0.058	-0.425	-0.490	-0.065	29	chrX;start=23535262;-
AATTGTGGAACTTTCTTGCTAAAATTTTTAAG	rRNA			nuclear	110.830	94.221	110.461	65.561	106.492	88.473	52.708	55.268	76.589	76.330	235.192	62.986	42.650	117.959	83.870	167.550	63.664	88.168	96.688	126.956	97.513	69.874	108.531	108.605	0.481	-0.154	-0.155	-0.635	-0.636	-0.001	32	chrX;start=23535261;-
ACGTAGCCAATTGTGGAACTTTCTTGCTAAAATTTTTAAG	rRNA			nuclear	42.025	29.309	50.546	51.619	56.091	79.204	17.303	12.836	14.372	29.394	56.656	36.029	27.335	58.405	39.851	72.450	25.647	41.835	61.175	54.551	45.918	30.622	43.655	51.131	0.584	0.073	-0.155	-0.512	-0.740	-0.228	40	chrX;start=23535261;-
AGCCAATTGTGGAACTTTCTTGCTAAAATTTTTAAG	rRNA			nuclear	979.135	837.741	930.909	272.202	562.537	176.223	300.808	218.815	313.271	723.241	1371.477	295.747	243.712	679.986	440.447	1119.720	467.375	782.714	359.945	563.697	716.505	346.471	606.274	658.690	1.048	0.241	0.121	-0.807	-0.927	-0.120	36	chrX;start=23535261;-
AGTTACGTAGCCAATTGTGGAACTTTCTTGCTAAAATTTTTAAG	rRNA			nuclear	15.450	13.486	21.081	17.096	12.194	31.898	9.051	6.775	2.183	9.956	21.900	13.219	11.362	23.936	9.116	27.148	11.164	17.394	32.306	10.910	15.861	11.973	15.907	19.784	0.406	-0.004	-0.319	-0.410	-0.725	-0.315	44	chrX;start=23535261;-
ATTGTGGAACTTTCTTGCTAAAATTTTTAAG	rRNA			nuclear	53.767	53.764	55.724	49.295	78.365	88.111	22.893	27.575	32.746	44.328	124.896	40.176	33.263	88.086	60.168	102.595	21.423	53.380	85.003	100.176	58.183	43.131	69.318	72.516	0.432	-0.253	-0.318	-0.685	-0.750	-0.065	31	chrX;start=23535261;-
CAATTGTGGAACTTTCTTGCTAAAATTTTTAAG	rRNA			nuclear	55.827	37.760	46.971	31.204	49.588	39.120	21.296	25.079	29.108	42.432	51.577	20.995	24.371	50.362	38.809	62.457	25.345	38.986	34.368	72.405	44.270	31.407	37.223	46.712	0.495	0.250	-0.077	-0.245	-0.573	-0.328	33	chrX;start=23535261;-
CCAATTGTGGAACTTTCTTGCTAAAATTTTTAAG	rRNA			nuclear	44.291	46.931	38.711	40.332	53.002	33.583	21.030	13.906	20.011	43.380	58.401	31.363	30.958	56.873	40.893	47.800	21.121	42.285	30.244	96.870	44.653	26.382	43.698	47.664	0.759	0.031	-0.094	-0.728	-0.853	-0.125	34	chrX;start=23535261;-
CGTAGCCAATTGTGGAACTTTCTTGCTAAAATTTTTAAG	rRNA			nuclear	33.373	36.142	50.423	31.204	42.922	38.639	16.771	13.668	18.556	28.920	57.766	29.808	21.901	43.086	31.777	62.457	26.250	44.084	42.387	37.690	38.813	23.311	36.868	42.574	0.736	0.074	-0.133	-0.661	-0.869	-0.208	39	chrX;start=23535261;-
GCCAATTGTGGAACTTTCTTGCTAAAATTTTTAAG	rRNA			nuclear	94.762	69.587	91.353	58.092	101.127	65.000	31.146	28.763	42.934	67.322	145.844	42.250	40.838	113.937	82.568	116.252	52.500	74.073	76.526	141.172	82.984	47.033	85.087	92.105	0.819	-0.036	-0.150	-0.855	-0.970	-0.114	35	chrX;start=23535261;-
GTAGCCAATTGTGGAACTTTCTTGCTAAAATTTTTAAG	rRNA			nuclear	614.097	625.744	687.179	180.582	345.814	91.121	178.089	148.689	169.916	556.121	875.066	237.168	170.763	531.389	244.577	812.101	301.727	637.267	203.457	377.892	490.683	228.787	411.793	466.489	1.101	0.253	0.073	-0.848	-1.028	-0.180	38	chrX;start=23535261;-
GTGGAACTTTCTTGCTAAAATTTTTAAG	rRNA			nuclear	67.775	50.707	50.053	57.262	98.688	117.000	27.951	28.526	46.572	36.032	84.110	35.510	24.206	94.788	91.163	102.096	30.173	45.883	120.516	75.380	64.897	51.216	65.956	74.810	0.342	-0.023	-0.205	-0.365	-0.547	-0.182	28	chrX;start=23535261;-
GTTACGTAGCCAATTGTGGAACTTTCTTGCTAAAATTTTTAAG	rRNA			nuclear	43.467	36.142	46.231	27.054	21.949	35.269	14.375	10.103	6.367	43.143	44.436	18.662	15.644	54.575	14.847	56.960	19.009	35.687	31.847	28.763	34.969	21.851	29.633	34.453	0.678	0.239	0.021	-0.439	-0.657	-0.217	43	chrX;start=23535261;-
TACGTAGCCAATTGTGGAACTTTCTTGCTAAAATTTTTAAG	rRNA			nuclear	42.437	35.782	52.518	58.922	68.122	116.037	15.972	16.996	18.738	32.476	48.721	38.621	29.805	89.235	56.521	104.594	28.664	49.482	110.435	70.751	51.556	40.044	52.581	72.785	0.365	-0.028	-0.497	-0.393	-0.862	-0.469	41	chrX;start=23535261;-
TAGCCAATTGTGGAACTTTCTTGCTAAAATTTTTAAG	rRNA			nuclear	41.613	30.029	38.588	19.087	31.541	18.056	11.180	9.271	15.282	22.757	57.290	21.254	15.314	34.277	26.047	49.799	23.233	32.988	25.432	26.119	32.171	15.309	30.837	31.514	1.071	0.061	0.030	-1.010	-1.042	-0.031	37	chrX;start=23535261;-
TGTGGAACTTTCTTGCTAAAATTTTTAAG	rRNA			nuclear	141.524	123.710	116.626	165.147	243.061	359.547	64.421	67.510	88.960	85.338	172.030	83.462	75.419	262.918	222.959	275.308	62.759	106.461	308.852	210.601	158.014	133.155	163.357	192.796	0.247	-0.048	-0.287	-0.295	-0.534	-0.239	29	chrX;start=23535261;-
TTACGTAGCCAATTGTGGAACTTTCTTGCTAAAATTTTTAAG	rRNA			nuclear	16.068	15.823	19.355	19.419	14.958	15.769	5.590	5.586	2.729	19.201	18.092	19.440	16.796	19.724	13.023	22.817	12.974	21.142	18.100	19.837	17.125	9.775	17.415	18.974	0.809	-0.024	-0.148	-0.833	-0.957	-0.124	42	chrX;start=23535261;-
TTGTGGAACTTTCTTGCTAAAATTTTTAAG	rRNA			nuclear	73.131	71.745	59.792	71.702	100.639	138.547	38.067	33.399	42.024	62.344	83.317	50.026	48.907	119.299	87.516	111.589	41.337	63.427	119.371	163.985	75.402	62.876	77.813	99.942	0.262	-0.045	-0.406	-0.307	-0.669	-0.361	30	chrX;start=23535261;-
AATTGTGGAACTTTCTTGCTAAAATTTTTAAGA	rRNA			nuclear	258.946	201.928	334.959	124.814	213.309	132.167	162.117	156.890	204.663	156.927	808.254	190.512	111.482	180.768	178.940	419.208	169.872	228.516	184.211	221.842	226.791	162.553	293.991	244.730	0.480	-0.374	-0.110	-0.855	-0.590	0.265	33	chrX;start=23535260;-
ACGTAGCCAATTGTGGAACTTTCTTGCTAAAATTTTTAAGA	rRNA			nuclear	46.763	39.738	68.052	44.150	41.133	63.917	18.102	14.857	17.101	28.920	76.493	57.802	28.323	52.660	39.591	88.772	26.854	49.182	65.757	50.253	47.967	28.579	50.974	56.164	0.747	-0.088	-0.228	-0.835	-0.975	-0.140	41	chrX;start=23535260;-
AGCCAATTGTGGAACTTTCTTGCTAAAATTTTTAAGA	rRNA			nuclear	2075.486	1557.167	2256.323	567.806	1187.017	270.473	760.538	577.642	822.108	1234.796	3695.465	732.240	532.543	1342.547	936.374	2440.634	1225.916	1725.120	812.455	1126.403	1528.760	733.112	1447.834	1466.105	1.060	0.078	0.060	-0.982	-1.000	-0.018	37	chrX;start=23535260;-
AGTTACGTAGCCAATTGTGGAACTTTCTTGCTAAAATTTTTAAGA	rRNA			nuclear	15.656	13.126	29.588	17.096	4.065	25.037	4.525	9.152	0.546	13.749	21.107	22.032	15.644	17.426	5.470	27.148	11.767	24.741	24.057	3.967	15.906	10.602	16.336	18.336	0.585	-0.038	-0.205	-0.624	-0.790	-0.167	45	chrX;start=23535260;-
ATTGTGGAACTTTCTTGCTAAAATTTTTAAGA	rRNA			nuclear	213.832	180.171	260.497	158.508	230.380	204.630	138.691	107.090	131.530	136.304	729.698	200.102	110.823	220.024	169.824	377.404	149.958	192.979	281.816	217.214	208.677	143.649	286.094	243.874	0.539	-0.455	-0.225	-0.994	-0.764	0.230	32	chrX;start=23535260;-
CAATTGTGGAACTTTCTTGCTAAAATTTTTAAGA	rRNA			nuclear	134.314	94.761	151.021	90.623	122.587	69.815	66.550	75.712	92.599	114.021	198.532	80.870	67.185	108.193	105.489	169.216	105.303	102.563	118.454	136.213	118.661	83.739	112.054	126.350	0.503	0.083	-0.091	-0.420	-0.593	-0.173	34	chrX;start=23535260;-
CCAATTGTGGAACTTTCTTGCTAAAATTTTTAAGA	rRNA			nuclear	65.715	56.281	69.778	63.735	61.456	46.343	38.865	25.911	30.745	62.344	87.443	59.098	51.871	59.362	56.782	77.280	39.224	61.478	49.490	66.784	63.393	40.842	62.911	58.851	0.634	0.011	0.107	-0.623	-0.527	0.096	35	chrX;start=23535260;-
CGTAGCCAATTGTGGAACTTTCTTGCTAAAATTTTTAAGA	rRNA			nuclear	35.845	27.871	47.834	24.399	26.826	22.148	15.706	14.144	21.103	28.209	66.971	23.069	18.278	30.830	22.400	54.462	21.423	34.337	27.036	31.078	32.555	20.262	32.310	33.667	0.684	0.011	-0.048	-0.673	-0.733	-0.059	40	chrX;start=23535260;-
GCCAATTGTGGAACTTTCTTGCTAAAATTTTTAAGA	rRNA			nuclear	154.503	119.754	169.884	93.279	128.928	81.852	69.212	60.736	66.038	102.880	290.737	99.274	67.515	138.257	107.312	188.369	96.854	139.149	113.643	140.511	133.270	76.144	140.619	135.705	0.808	-0.077	-0.026	-0.885	-0.834	0.051	36	chrX;start=23535260;-
[truncated: 25,459 more rows]
