# Supplementary material for: Dietary Sugar Shifts Mitochondrial Metabolism and Small RNA Biogenesis in Sperm
Source: Antioxid Redox Signal. 2023 May 25;38(16):1167–83. doi: 10.1089/ars.2022.0049 (PMC10249743; doi:10.1089/ars.2022.0049)
Supplement: Supplemental data [file Suppl_TableS4.xlsx]

## Sheet: Sheet1
Table 4 (Related to Fig. 4): All miRNA identified in this study. Annotated miRNA name from miRbase and their corresponding CPM, Log2 fold change and respective p value are provided for all conditions tested.
Table S4- miRNA feature based
Here, data is presented as features, i.e each row is all sequences originating from this particular feature combined
Data presented here are counts per million (cpm) of each samples (n=20). mean cpm calculated per dietary group (4 in total). log2FC calculated for each sequence. sequence length and genomic localization
Data have been pre-filtered and normalized as described in materials and methods in Ramesh et. al. 2022
Data here was used to produce Figure 4 E and F, and Supplementary Figure 3 A
	logFC with SE				Mean CPM				SE Mean CPM 30 g/L C				p values
Feature	LogFC 30 g/L C vs 300 g/L C	+/- SE logFC 30 g/L C vs 300 g/L C	LogFC 30 g/L C vs 30 g/L+NAC	+/- SE logFC 30 g/L C vs 30 g/L+NAC	Mean CPM 30 g/L C	Mean CPM 300 g/L C	Mean CPM 30 g/L + NAC	Mean CPM 300 g/L + NAC	SE Mean CPM 30 g/L C	SE Mean CPM 300 g/L C	SE Mean CPM 30 g/L + NAC	SE Mean CPM 300 g/L + NAC	p, value Neg Bin 30 g/L C vs 300 g/L C	p, value Neg Bin 30 g/L C vs 30 g/L + NAC
dme-mir-305	0.404	0.201	0.499	0.201	813.917	615.216	575.829	513.890	112.461	62.809	220.364	138.220	0.343	0.240
dme-mir-279	0.081	0.108	0.768	0.108	228.607	216.053	134.275	174.633	17.898	36.791	43.686	29.116	0.857	0.118
dme-bantam	0.301	0.048	0.694	0.048	828.250	672.344	511.948	657.435	27.043	75.024	165.263	109.329	0.355	0.033
dme-mir-276a	0.909	0.288	1.032	0.288	866.934	461.726	423.916	668.833	171.919	32.476	68.088	181.732	0.292	0.231
dme-mir-14	0.165	0.244	0.746	0.244	713.007	635.870	425.097	471.720	111.552	96.394	122.912	38.061	0.680	0.063
dme-mir-11	0.147	0.076	0.673	0.076	469.713	424.210	294.608	371.339	26.080	53.929	108.085	62.547	0.800	0.246
dme-mir-263a	-0.071	0.273	0.330	0.273	255.559	268.490	203.265	238.417	40.419	52.678	61.600	40.728	0.801	0.255
dme-mir-275	0.522	0.135	0.519	0.135	208.920	145.480	145.846	161.930	19.542	10.371	39.066	29.317	0.172	0.176
dme-mir-1	0.154	0.269	0.593	0.269	2171.161	1951.701	1438.911	1521.656	476.564	278.014	731.236	557.354	0.803	0.335
dme-mir-8	0.060	0.106	0.575	0.106	963.315	923.793	646.497	773.807	69.803	121.521	263.786	105.871	0.870	0.121
dme-mir-10	1.456	0.469	0.409	0.469	56.229	20.498	42.338	37.026	18.862	2.691	20.158	7.735	0.001	0.317
dme-let-7	0.061	0.116	0.448	0.116	619.134	593.467	453.757	551.488	51.630	62.644	168.959	103.799	0.879	0.263
dme-mir-9a	0.076	0.094	0.667	0.094	1271.829	1206.666	800.767	1198.336	81.491	77.757	247.539	149.440	0.882	0.198
dme-mir-281-1	0.054	0.378	-1.729	0.378	25.089	24.162	83.197	14.586	7.963	6.247	67.315	2.020	0.934	0.002
dme-mir-34	0.143	0.093	0.712	0.093	682.410	617.838	416.470	617.331	44.929	60.563	133.805	100.491	0.699	0.056
dme-mir-100	0.183	0.083	0.638	0.083	58.569	51.577	37.634	41.548	3.219	2.158	13.418	7.341	0.615	0.095
dme-mir-283	0.312	0.359	0.605	0.359	169.805	136.796	111.632	106.532	49.810	29.080	31.949	40.827	0.599	0.310
dme-mir-7	0.197	0.145	0.582	0.145	385.940	336.785	257.873	278.418	39.375	35.454	85.450	41.895	0.735	0.319
dme-mir-277	0.250	0.181	0.484	0.181	229.718	193.112	164.212	136.034	29.717	35.058	68.293	31.912	0.446	0.144
dme-mir-999	0.173	0.183	0.538	0.183	178.841	158.627	123.148	139.793	22.976	27.995	48.309	29.051	0.707	0.241
dme-mir-278	0.086	0.144	0.725	0.144	220.758	207.950	133.583	171.528	22.360	26.638	37.245	34.093	0.751	0.009
dme-mir-125	0.191	0.145	0.700	0.145	44.595	39.062	27.446	36.617	4.411	3.090	9.284	3.864	0.527	0.026
dme-mir-184	0.446	0.162	0.568	0.162	494.369	362.952	333.380	329.232	61.383	37.241	130.773	81.008	0.323	0.205
dme-mir-31b	0.007	0.131	0.455	0.131	66.336	66.015	48.409	69.590	6.675	8.618	13.482	20.292	0.980	0.181
dme-mir-988	0.039	0.199	0.273	0.199	51.744	50.364	42.829	27.668	7.625	12.326	16.297	9.012	0.950	0.619
dme-mir-9c	0.225	0.121	0.396	0.121	41.366	35.400	31.426	38.591	3.701	3.729	11.333	8.034	0.552	0.285
dme-mir-375	0.200	0.443	0.799	0.443	335.964	292.373	193.051	226.657	84.516	152.867	39.563	41.337	0.725	0.161
dme-mir-304	-0.038	0.149	0.340	0.149	40.401	41.485	31.923	36.463	3.835	3.300	12.956	6.205	0.941	0.462
dme-mir-284	-0.124	0.180	0.564	0.180	68.373	74.486	46.235	73.789	8.020	2.605	16.617	6.788	0.739	0.140
dme-mir-317	0.151	0.087	0.537	0.087	99.947	90.023	68.879	77.528	6.284	7.396	25.447	11.756	0.688	0.156
dme-mir-965	0.158	0.206	0.387	0.206	53.564	48.017	40.971	35.288	7.552	9.115	18.034	12.428	0.762	0.472
dme-mir-9b	0.135	0.116	0.659	0.116	100.573	91.612	63.694	81.815	7.851	8.309	21.862	11.172	0.810	0.218
dme-mir-986	0.507	0.163	0.423	0.163	67.040	47.184	49.997	45.755	6.840	8.396	19.203	10.263	0.118	0.196
dme-mir-316	0.953	0.395	1.204	0.395	83.191	42.985	36.122	21.910	27.510	13.077	15.523	4.999	0.106	0.041
dme-mir-12	-0.077	0.120	0.557	0.120	85.692	90.401	58.236	61.294	7.231	9.745	18.131	8.770	0.900	0.363
dme-mir-31a	0.537	0.224	0.475	0.224	259.573	178.871	186.718	232.805	34.911	20.113	57.793	38.961	0.292	0.349
dme-mir-33	0.259	0.129	0.592	0.129	72.037	60.178	47.807	52.510	6.088	8.677	15.439	7.055	0.589	0.221
dme-mir-276b	0.555	0.187	1.052	0.187	12.581	8.562	6.067	10.659	1.457	1.739	1.915	3.996	0.231	0.031
dme-mir-1012	0.142	0.361	0.398	0.361	19.588	17.750	14.866	10.077	5.618	4.155	5.126	4.062	0.813	0.472
dme-mir-996	0.275	0.299	0.218	0.299	16.214	13.405	13.944	9.434	3.191	3.234	5.606	2.472	0.593	0.710
dme-mir-970	0.415	0.379	0.429	0.379	15.726	11.794	11.684	10.036	4.483	3.818	3.793	3.476	0.477	0.427
