# Supplementary material for: Dietary Sugar Shifts Mitochondrial Metabolism and Small RNA Biogenesis in Sperm
Source: Antioxid Redox Signal. 2023 May 25;38(16):1167–83. doi: 10.1089/ars.2022.0049 (PMC10249743; doi:10.1089/ars.2022.0049)
Supplement: Supplemental data [file Suppl_TableS6.xlsx]

## Sheet: Sheet1
Table 6 (Related to Supplementary Fig. 4 and 5): Sequences of all small RNA from Drosophila sperm after a two-day dietary intervention with 3 - 30- and 300 g/L sugar. Presented are annotated biotype, cleavage, and genomic origin, counts per million (CPM) for each sample as well as average count and Log2 fold change of each experimental intervention.
Table S6 - small RNA seq data sequence based
Here, data is presented as sequences, i.e each row represents one unique sequence in the data. For more information about sequence based data, see Materials and Methods
Data presented here are Biotype annotation, specified annotation, cleavage sites, genomic origin, counts per million (CPM) of each samples (n=18), mean CPM calculated per dietary group (3 in total), log2FC calculated for each sequence, sequence length and genomic localization
Data have been pre-filtered and normalised as described in materials and methods in Ramesh et. al. 2022
Data here was used to produce Sup. Fig. 4 and 5
					Normalised counts																		Average counts			Log2FC
					3 g/L sugar						30 g/L sugar						300 g/L sugar
Sequence	Biotypes 0 mismatch	Specified annotation	Cleavage class	genome	D2_A	D2_B	D2_C	D2_D	D2_E	D2_F	D4_A	D4_B	D4_C	D4_D	D4_E	D4_F	D6_A	D6_B	D6_C	D6_D	D6_E	D6_F	3 g/L mean CPM	30 g/L mean CPM	300 g/L mean CPM	3 g/L vs 30 g/L logFC	3 g/L vs 300 g/L logFC	30 g/L vs 300 g/L logFC
ATAGTTTAGTTACGTAGCCAATTGTGGAACT	rRNA			nuc	553.5022550043	947.9124710973	1102.8910805132	709.424422597	981.6798285318	916.4587463329	839.8293029872	1269.299283275	1076.4643780104	1000.9297147416	1000.7847675166	1035.2885234674	1154.6517641676	899.2654362209	993.0781969922	1100.0509818318	950.7864454446	1234.5212377776	654.7106366713	745.0265768034	781.0340262026	-0.1864344731	-0.2545279839	-0.0680935109
CGTTCTGGGTAAATAGAGTTTCTAGCATTTATGTT	rRNA			nuc	14178.1221202161	15285.0126126945	21660.9271418203	11099.0595148244	21127.8623855837	19847.2048920714	16266.0028449502	24554.0875838793	24499.1720335159	23192.5607140314	22235.1853719842	24817.2941975937	19870.1746555872	23742.2509253195	18691.4587599092	22928.0143439628	17277.0436677918	18464.0299588008	12978.6907282144	16223.948180454	14883.9943541382	-0.3219800958	-0.1976168947	0.1243632011
CCCTATAAATCTTTATATTTTTTTTTATTTTAATTA	rRNA			mito	6.3681946884	6.9297179495	5.4870203011	7.7272873848	4.895219705	13.4382980545	6.8278805121	8.0793852535	9.9312798613	3.9200902666	6.8199278927	12.2424863958	11.7821608589	17.2357538478	3.7180463897	7.3365502908	9.1273252036	7.5594800241	5.6255550107	5.7032131336	6.9395008895	-0.0197795104	-0.3028364655	-0.2830569551
CAGGACGGTGATCATGGAAGTCGAAATCCGCTAAGGA	rRNA			nuc	73.3669096398	59.5712595662	9.7547027574	7.8758890653	15.0622144769	15.5950619398	15.3627311522	16.9945689815	14.2492276271	19.6004513331	11.1022081975	9.0487942925	9.8477762402	8.0166296966	29.2646231964	11.7960220361	11.6548921831	17.5903285176	22.9407418651	10.3886737609	10.9639142518	1.1429005578	1.0651490964	-0.0777514614
CTCGTTGGTCTAGGGGTATGATTCT	tRNA			nuc	388.7252174407	837.2801319029	423.2626493346	325.1404768836	365.2587010647	487.9263528177	326.3157894737	473.2012363131	419.0568306695	600.6884985205	471.6852454191	445.8749030803	592.0975464441	601.2472272482	481.9067868979	563.3319791884	523.2063647507	456.3309191455	355.0638225611	328.4102196927	396.0399983488	0.1125793491	-0.157567772	-0.2701471211
ATAACGAACGAGACTCAAATATATTAAATAGATATCT	rRNA			nuc	64.4779712205	184.7924786543	91.450338351	46.8095293502	56.7657208098	55.2463364462	59.8862019915	66.4459787228	48.7928097534	45.6037167683	39.1749346397	37.2597412045	64.3622518558	39.2814855135	56.7301916881	59.9870876715	88.6052646693	124.4406711655	62.6737389099	35.661852073	53.6185969722	0.8134794319	0.2251275931	-0.5883518388
CTTCCAATCATAAGGTCTATTAATT	Mt_tRNA			mito	159.6028793792	172.9998007402	186.4062730055	193.3307863005	196.656037764	435.1685900853	254.4807965861	182.7612664241	278.5076308932	176.4040619975	315.9371247057	360.8872076663	232.3020073813	333.6922111228	160.3557426786	265.9859115218	296.1465977614	218.2072983872	168.6051154963	187.0964235111	185.0489430063	-0.1501336722	-0.1342585866	0.0158750856
AGCCAATTGTGGAACTTTCTTGCTAAAATTTTTA	rRNA			nuc	1133.8039959891	1307.4067864795	3070.4451101352	1588.9977693402	3590.9260701327	2075.802287132	2358.4637268848	3354.1985779168	3665.2899609873	4809.0360694039	3742.7129863481	3779.9120315253	3724.3938034275	3097.8261305252	2952.0088964455	2646.624553909	2925.5183583509	2826.2279066928	1607.7629466419	2602.7668531939	2239.194082852	-0.694991379	-0.4779248727	0.2170665063
CTCGTTCTGGGTAAATAGAGTTTCTAGCATTTATGTT	rRNA			nuc	884.9137202489	1013.0761346228	1366.7253066559	680.1498915431	1414.5302170616	1244.6186667251	1137.8378378378	1634.2646171402	1668.670914088	1750.0589646911	1608.551364842	1951.7007297587	1334.0219742576	1724.5774634903	1227.9148044452	1398.260173062	1091.4876739686	1173.3185245058	830.7955051043	1167.6700988467	977.3936355311	-0.4910674122	-0.2344462995	0.2566211126
CTAGTCGATAGAATAATGTAGGT	rRNA			nuc	685.7749655122	1224.8580410806	1149.5307530722	153.0597308913	533.2023924821	363.3317622138	92.4608819346	271.9131037042	143.7876606007	101.007659203	117.6834068934	418.1962381856	275.7377347266	181.3762468865	742.7697190788	230.7416993407	702.8040406809	1583.7110650435	515.6136630601	137.3020022743	462.7515085107	1.9089378292	0.1560528006	-1.7528850287
TGGTGCTGAAGCTTATGTAGCCTTCATTCATGTTGGC	rRNA			nuc	10.7463285368	8.9964759345	17.3755642867	34.3269881902	14.4032425935	22.5630683384	20.7681365576	36.3572336408	27.634865701	13.0669675554	40.4437584337	16.3233151943	19.8714056276	14.2295177115	13.4329417951	30.4970325812	38.8964474063	12.356842347	13.6135473315	18.3735237858	15.9359485299	-0.4325852977	-0.2272418488	0.2053434489
GGCTCGTTGGTCTAGGGGTATGATTCT	tRNA			nuc	1454.7344741423	1887.4363362557	1762.8576889463	2051.0003939431	1832.0359745931	2761.9850124819	2013.6557610242	2120.1421303166	2440.9358719988	2819.4595894228	2456.4428651818	2796.0774363879	2651.5137526833	2364.9057605096	1644.5758740527	1978.8546235228	2325.2212007263	1592.2881673785	1476.0253130108	1755.1142998739	1544.4131843131	-0.2498475245	-0.0653413124	0.1845062121
CTGGCACGGACTTGGGGAATC	rRNA			nuc	154.9594040856	76.1053234458	39.0188110298	24.5192772787	48.9521970499	49.7714742759	38.6913229018	24.6560549978	29.3620448073	19.7311210086	22.3630193692	23.9526907743	34.8189231351	24.2503048323	60.6881120384	28.4830775994	38.8964474063	56.8414747964	49.7997328325	19.006976834	30.2661565532	1.389608921	0.718432521	-0.6711763999
AGGATTTTCTTAGTAGCGGCGAG	rRNA			nuc	218.3760095247	103.0947512493	60.8144750034	23.3304638349	69.0979089128	72.832257357	53.20056899	35.103535929	43.3953750461	24.6965686797	21.4114015237	24.6624001306	40.2703706967	22.4465631506	91.9916639001	43.5877399627	42.5473774878	59.8943417292	69.312251434	24.2512673233	37.3789603632	1.5150502399	0.8908839382	-0.6241663017
ATGTGCTCGTTCTGGGTAAATAGAGTTTCTAGCATTTATGTTA	rRNA			nuc	189.586462704	168.8662847703	320.3810186897	150.6821040036	312.6350892361	280.8770198301	328.0227596017	318.5785185305	354.7194089593	332.9463333109	329.8941864397	445.6974757412	255.866329099	356.940437243	248.0296752874	271.7400686126	211.1922631736	241.6126115387	178.9877461116	252.6662994268	194.8994977125	-0.4973724299	-0.1228695517	0.3745028782
TGAGATCATTTTGAAAGCTG	miRNA			nuc	350.914061478	265.7607620647	203.1721683698	136.8621477193	462.8806786431	130.2353576885	207.8236130868	124.3946729548	117.879974006	428.3351964651	427.1178096549	146.2001273928	179.7219163843	427.4867785735	115.3793750612	142.9908037061	367.4801547377	150.8988512498	196.5174971396	174.3077806792	169.5459949861	0.1730208007	0.2129810646	0.0399602639
GGCTCATGGGTCGATGAAGAACGCAGC	rRNA			nuc	27.0648274259	20.6675798495	13.4127162915	10.9965243553	14.2149649126	8.7929604554	10.5263157895	6.9649872875	6.9087164253	3.7894205911	5.8683100472	6.3873842065	10.1994825345	7.8162139542	20.9889715548	8.0558199271	8.7060640404	10.466972341	12.0203222344	4.8404112336	8.2193566738	1.3122740447	0.5483781874	-0.7638958573
CAATGGTATGCGTAGAAGTGTTTGGC	rRNA			nuc	96.0536032174	55.073021599	34.7511285734	14.2657613258	35.9610370636	29.531074737	16.6429587482	20.3377628795	23.7487127118	11.8909404754	11.1022081975	12.2424863958	16.3543426847	9.8203713784	39.9390144443	20.1395498178	21.3438989378	30.3832947121	33.6003422254	11.4631088131	17.1504772046	1.5514775689	0.9702272079	-0.581250361
ATTAGTATTACGACGCGAGAGGTGAAATTCT	rRNA			nuc	1145.8770317526	775.3989663535	471.2740769689	186.3465073181	529.248561182	473.658530192	366.4295874822	257.1473306547	343.4927447683	211.684874397	215.5414420056	218.0581997158	289.1025739098	197.4095062798	849.5136315574	377.4727051558	370.2885624926	434.8154760001	452.602375124	192.867139649	313.2713172966	1.2306367949	0.5308314709	-0.6998053239
ACTGGCGCTGTGGGATGAACCAAACGTAATGT	rRNA			nuc	37.9438266853	29.4209077858	15.5465575197	21.2500403082	15.1563533174	16.0927766825	9.9573257468	5.4326900843	11.6584589676	7.8401805332	8.0887516867	6.5648115456	11.6063077117	7.214966727	24.1073330429	10.2136288362	15.1654018768	19.7709477553	17.0889837698	5.9147201938	10.9429102652	1.5306847808	0.6430701332	-0.8876146476
GGCTCAATGGTCTAGGGGTATGATTCT	tRNA			nuc	12167.4973180613	15455.094637456	14305.7288454791	17064.6739775721	13978.4881452841	22504.6698085739	16260.7396870555	18276.6838413967	19166.0747479938	22835.0484817164	19639.3304924369	22290.7288892516	20731.1516640192	19690.4458608938	13158.8857950479	16201.9801205381	17774.6935219722	12790.930949965	11991.0746299665	14201.4015709144	12337.4808040442	-0.2440723622	-0.0410868823	0.2029854799
TTTCGGAATTATATAATGGCATA	rRNA			nuc	849.0926251264	1069.1217482147	1042.9911088933	472.1075388753	805.3577803116	753.8719303651	1189.0469416785	379.034608186	290.5978846374	312.8232032756	353.2088236544	495.1997033415	666.6592808345	463.3611964659	1167.1067554264	504.7834307896	721.3395318637	979.534161581	627.715924111	363.7150146268	558.6193386025	0.7873033248	0.1682462896	-0.6190570352
GTTACGTAGCCAATTGTGGAACTTTCTTGCTAAAATTTTT	rRNA			nuc	312.1742104566	277.3102919806	491.0883169449	348.025135677	485.568139199	310.5739994814	324.3243243243	593.2776171497	588.1044857	622.9023433646	483.4218655136	475.3278413658	597.7248471528	496.4297939646	466.6747903981	453.8591405361	434.0394185304	420.568763647	280.1631063736	369.8274579334	353.4003560386	-0.4005853568	-0.3350365082	0.0655488486
GTAGCCAATTGTGGAACTTTCTTGCTAAAATTTTTAAG	rRNA			nuc	1247.5028053224	1255.3731148584	2895.9273811153	1538.3245962975	3482.854681261	1957.1802734412	3315.9317211949	3257.1066551289	3378.7941267275	5276.4414988596	3300.210688191	3535.5945856273	3761.3229643284	2888.3916797004	2743.3185507007	2419.1914948955	2575.1694909185	2454.068890123	1559.4106553418	2652.777923214	2074.5071818015	-0.7665030082	-0.4117677542	0.354735254
TAATGTATCTTATGAACGTCTTGGA	piRNA			mito	126.7005401556	144.3083369491	111.2645783271	141.766003175	123.604297551	249.0232762936	192.3186344239	167.2989946459	161.0594516638	140.2085618692	160.6648129151	161.8137332309	205.5723290149	256.732566035	118.6176735296	214.917767341	143.2287955034	100.0177357031	112.6049845742	117.7546227576	127.3187566785	-0.0645130064	-0.1771742824	-0.112661276
GAGTCTCTAGTCGATAGAATAATGTAGGTAAG	rRNA			nuc	370.5493284341	146.8613909306	80.6287149795	87.6749914814	120.5918546557	101.03609278	124.466571835	62.2669863503	72.5415224652	48.0864406038	55.6696439617	56.0670391458	75.0892938318	46.4964522405	142.6050695922	72.502379344	86.6393792408	109.6124603491	115.0298588563	50.233473826	66.1512980454	1.195287446	0.7981670261	-0.3971204199
AGTGAGTAGGAAGGTACAATGGTATGCGTAGAAGTGTTTG	rRNA			nuc	26.5341445352	21.2754498451	12.0409612162	61.6696973979	9.2256063671	17.4200159966	14.7937411095	9.8902819483	9.4994850847	6.6641534532	6.1855159957	8.1616575972	11.4304545646	8.8182926663	19.549727791	11.220606327	10.8123698566	13.5198392738	18.6563553262	6.6224153924	9.3347723783	1.4942377592	0.9989804224	-0.4952573369
AACTCTAAGCGGTGGATCACTCGGCT	rRNA			nuc	1209.9569908051	839.5900378861	903.3769256774	999.792106249	1433.1697074767	727.9907637416	1633.5704125178	1271.1101799697	1095.4633481799	1185.565966299	1228.6972415136	606.2692175987	1093.1031626661	1303.9048201589	811.2537348376	1541.2509767682	940.1144959758	643.8641735889	772.7646114338	841.8512898017	777.4713598186	-0.1235363808	-0.008760503	0.1147758778
TTCCAATTCCGTAACCTGTTGA	rRNA			nuc	59.4364837588	34.5270157486	14.7844713667	11.2937277162	23.3464324392	16.9223012538	19.0611664296	12.815576609	9.2835876964	6.7948231288	6.0269130215	7.9842302581	12.8372797417	4.4091463332	21.7085934367	12.2275838179	13.0590960606	15.1189600481	20.3065738696	7.4490196277	9.8583162842	1.4468243795	1.0425336755	-0.4042907041
GAATTGAGTATAGGGGCGAAAGACC	rRNA			nuc	65.5393370019	57.6260755804	37.7994731851	16.7919898939	37.2789808303	35.3377467359	18.3499288762	19.501964405	14.896919792	11.2375920976	12.68823794	13.1296230911	23.0367622763	13.6282704843	51.6928385149	21.4342351632	29.7691222027	35.4714062668	31.5759377334	10.7603490309	21.7572765646	1.5531007044	0.5373275988	-1.0157731056
TTAACTTTTATTTCTTTTGTTTTTATTTGAGTTCGAGGAACTTT	protein_coding			mito	18.9719133427	18.4792478654	21.3384122819	24.6678789592	16.6625747651	37.4945106211	33.8549075391	23.6809567775	36.4866586209	25.0885777063	29.0243442877	24.6624001306	27.9606503964	32.0665187866	23.387711161	34.2372346902	25.4160901825	14.6828362006	17.2649416259	20.6407005609	19.3842680827	-0.2576464814	-0.167040806	0.0906056754
AATTGTGGAACTTTCTTG	rRNA			nuc	16.3184988891	103.5810472457	97.2421931132	72.5176200728	71.5455187653	86.1046504972	54.6230440967	176.0748786281	71.677932912	143.8673127847	110.3876700779	142.2967259333	126.2625596516	179.7729209472	78.5587221051	87.0316259982	62.0658113848	154.9693404935	56.0131548928	84.0724432928	84.4959345559	-0.5858673118	-0.59311624	-0.0072489282
CGGGCTTGATTGGGAAACAA	rRNA			nuc	41.2605947522	49.9669136361	40.2381488744	32.5437680245	47.0694202403	63.3756772446	25.8890469417	55.5805985543	31.9528134668	47.5637619016	33.623830541	39.5662966124	60.4934826186	61.1268014369	33.8222284483	32.3671336357	34.4029949984	60.7665894243	34.5117404306	28.1481256551	34.783179973	0.2940483724	-0.0113026029	-0.3053509754
AGGACGGTGATCATGGAA	rRNA			nuc	30.5142662155	20.5460058504	10.8216233715	21.5472436692	7.9076626004	9.4565801124	13.0867709815	16.4373699985	10.1471772496	10.0615650176	9.8333844035	11.8876317176	8.7926573574	9.0187084087	11.2740761494	8.9189434907	8.7060640404	10.6123469569	12.7235401968	8.5758891733	7.0777854621	0.5691419748	0.8461302045	0.2769882296
GAATTATTTAGTGAGGTCTCCGGACGTGATC	rRNA			nuc	710.849732098	1291.8453145928	2671.264383233	1636.4017054123	1748.5348230868	2366.7995067315	1629.0184921764	3684.3389753445	2313.5564129081	5308.5862390458	2672.3015131358	3230.7744171068	3698.5433907969	4133.9755188162	3247.5336159368	2089.0467318114	2254.8705864644	2476.3112063476	1305.8217887872	2271.4311668046	2201.9021474856	-0.7986435674	-0.7537923376	0.0448512298
ATAATTTTGAACGAAAGGGAATACGGTTCCAATTCCGTAACC	rRNA			nuc	905.4776822637	592.7948196833	882.1909306261	806.7585233094	1198.6698558396	609.7005598793	1514.6514935989	1034.7185114318	780.6849560541	1057.1176752297	1044.8763943581	584.6230822322	1133.7252396571	753.5631914844	666.2499256391	1439.5462501885	772.1717122286	487.0049630894	630.923756666	722.683117646	645.6152747976	-0.1958975176	-0.0332090374	0.1626884802
AGACCAATCGAACCATCTAGTAGCT	rRNA			nuc	67.3967271194	48.751173645	33.5317907287	13.6713546039	34.7372321373	30.5265042225	16.0739687055	12.815576609	19.430764946	10.4535740443	14.4328706567	10.8230676832	20.5748182162	12.8266075146	38.2598967199	22.2973587268	25.9777717335	30.3832947121	28.8656790862	10.0189552563	18.6511146633	1.5266230893	0.6300933121	-0.8965297772
CAGCTCGGGGAGGTAGTGACGAAAAATAACAATA	rRNA			nuc	694.2658917635	519.7288462153	337.1469140541	142.2118082165	398.6779894354	317.0442911372	292.8876244666	209.7854170997	232.089692411	189.2096902018	159.7131950696	166.4268440467	221.223259111	145.3014132516	570.5402153492	283.8237985032	337.711032535	413.4454074705	304.3035855776	149.8971208104	245.1244470805	1.0215386605	0.3119969569	-0.7095417036
TGATTGGGAAACAATAACATGGT	rRNA			nuc	5.4394996297	13.7378619	18.1376504396	8.4702957872	17.9805185318	15.5950619398	10.2418207681	22.7058585573	17.2717910631	19.9924603597	21.4114015237	24.6624001306	14.5958112132	20.0415742416	15.2319964998	17.6940330542	14.6037203258	23.1145639198	9.9649745676	13.9213674774	12.9659435573	-0.482362904	-0.3797891696	0.1025737344
AGCCAATTGTGGAACTTTCTTGCTAAA	rRNA			nuc	673.3039175807	1398.2225638181	2312.9314741276	1253.3065731427	2309.5081735107	1981.4023909221	1197.439544808	3098.5835444653	2140.6226048884	2941.2437270389	2604.7366461054	2964.2785538252	2524.8994867374	2456.0949233089	1928.946454375	2115.9474162108	2046.7675718212	2525.0117026566	1247.0055210376	1792.2450936664	1674.2295674597	-0.5233000902	-0.4250295087	0.0982705815
GAGACATAAGAGGTGTAGAATAAGTGGGAGATATTA	rRNA			nuc	141.1616489273	202.9070045224	193.1126311512	112.0456670796	75.9700442678	99.3770436375	152.4893314367	82.8833487213	106.8692072032	68.7322493413	62.1723659059	95.27848108	130.8347414774	250.1188465353	75.9201085382	107.3150297432	175.806325461	218.6434222348	103.4415337726	68.1456257017	117.658113809	0.602122614	-0.1857852416	-0.7879078557
GCCCGGCTAGCTCAGTCGGTAGAGCATGA	tRNA			nuc	706.4715982497	697.5916069201	774.1271141413	1162.3623446908	809.4057504522	1190.8654745071	1126.4580369844	1237.3996414982	1089.8500160844	1089.9157637937	1011.4111667913	1383.4009627207	982.4915331106	1042.9635235332	721.3009996028	954.4708074348	957.3862036688	605.630649621	671.3265710978	831.9082916493	647.2139280522	-0.3094097511	0.0527720905	0.3621818416
TGGAATGTAAAGAAGTATGGAG	miRNA			nuc	7139.5422700863	3775.480542507	3029.4448751078	2136.8921652587	12213.6673027942	972.5346073504	3567.1408250356	1447.6029578351	842.2157117165	6299.3237190942	7833.0836922519	1126.841030427	2330.2300528456	5418.2395962184	2222.3123082208	1651.8746468386	4936.7595720717	1943.3678646504	3731.9334611765	2532.5434316125	2271.0080997514	0.5593362532	0.7165904122	0.157254159
AACATAAGTGTGTAAGACAGATTGATAGCTCTTT	rRNA			nuc	87.6953476888	63.3400535388	42.3719901026	21.9930487106	30.5009843157	32.0196484508	29.1607396871	25.2132539808	25.9076865947	14.635003662	18.8737539357	16.8555972116	25.3228531892	22.4465631506	53.7317671803	34.9565043266	30.1903833659	42.4493878275	35.0677401988	15.6220525917	25.9179986014	1.1665604423	0.4361901478	-0.7303702944
ATGTGCTCGTTCTGGGTAAATAGAGTTTCTAGCATTTATGTT	rRNA			nuc	4218.7963103741	4331.4384404585	7412.6595922717	3932.8920755033	6985.4785190228	6874.1042171536	8193.0298719772	7559.2400028752	8848.1226642601	8116.0242183177	8070.8295506524	10169.0705113988	6600.4720250176	7828.2388987716	6142.5724467336	6902.686846112	5459.2638348836	5938.4076827577	4243.1743180426	6100.8291304497	4782.5800193863	-0.5238613762	-0.1726451585	0.3512162177
AGACAGATTGATAGCTCTTTCTCGAATCTATGGGTG	rRNA			nuc	59.0384715908	61.516443552	30.483446117	8.7674991481	22.6874605558	28.203835423	17.9231863442	16.0194707613	16.40820151	10.4535740443	13.322649837	11.5327770395	14.0682517718	11.0228658329	34.5418503302	19.8518419632	18.6759115705	29.9471708646	26.5463808356	10.242789936	15.9057777873	1.3739064558	0.7389642657	-0.6349421901
CTTTTTGATCCTTCGATGTCGGCTCTTCC	rRNA			nuc	258.1772263275	242.4185542347	135.1940835289	51.2675797646	179.1462134346	168.5593928809	105.4054054054	65.0529812653	58.2922948381	72.2603305812	54.559423142	75.5840464434	100.7638533153	82.9721173603	261.5825540628	109.4728386523	169.6278284001	228.6742707282	130.5615809351	51.8530712423	118.4450229996	1.3322290846	0.1405128532	-1.1917162314
TACTTGTTCCCCGGATAGTTTAGTTACGT	rRNA			nuc	10088.6797644511	8682.4502947744	12379.9371370374	7728.4761982459	12168.4806593635	12946.7217935516	28541.5362731152	12896.2311617989	14826.1054486024	13834.5212295755	12508.6993731376	17213.290727115	11598.9218795255	14009.461226368	8363.5654481709	11328.2090646387	9576.6704444432	9974.1523933023	8050.9093850445	11989.6094881054	7967.8223680705	-0.5745610135	0.0149662663	0.5895272798
TCCCATATGGTCTAGTGGCTAGGATATCT	tRNA			nuc	4848.7169016398	7300.7617948359	6587.3202886539	7287.4264105903	6259.2915035554	9579.1838440467	8048.3641536273	10249.1180933097	9695.3040159073	8116.4162273443	8893.0273691637	9882.3479314634	11756.3104462221	10172.3014220699	7201.256171957	8725.0283967652	9357.1933783924	6864.0078618592	5255.9835884076	6566.8382657799	6649.9324822101	-0.3212381527	-0.3393789219	-0.0181407691
AGGACGGTGATCATGGAAGTCGAAATCCGCTAAGGA	rRNA			nuc	1228.5308919798	1192.0330613196	235.9418729456	160.9356199566	242.1250977161	258.3139514917	316.0739687055	433.0829095371	315.4260842907	386.6515699635	258.0470391045	162.3460152481	209.9686576936	170.7542125385	435.1313645758	351.5789982473	372.5352886966	311.9739256089	419.3564940558	224.877602769	229.5101054125	0.8990372179	0.8696195201	-0.0294176979
ATTGAATTATTTAGTGAGGTCTCCGGACGTGATCACT	rRNA			nuc	8.0929140832	9.6043459301	22.8625845878	14.7115663672	18.4512127342	13.9360127972	18.0654338549	20.4770626253	30.0097369722	28.2246499196	20.7769896267	15.436178499	24.2677343063	16.0332593933	23.0279002201	19.8518419632	16.0079242033	10.9030961886	11.012032592	15.9135745092	13.5806792899	-0.5311771455	-0.3024748584	0.2287022871
TTAAAACAGCAGGACGGTGATCATGGAAGTCGAAATC	rRNA			nuc	36.4844487359	46.4412676618	45.1155002532	200.6122686439	28.9006240275	33.0150779363	78.520625889	53.3518026223	47.4974254236	29.1393376485	17.2877241932	41.163142664	50.6457063784	542.1245832355	51.9327124756	42.14920069	32.1562687944	62.3657101986	49.1019118898	32.0882327794	94.2635768481	0.613734863	-0.9409212256	-1.5546560886
TGTGCTCGTTCTGGGTAAATAGAGTTTCTAGCATTTATGTTAGT	rRNA			nuc	608.6932756375	605.4385155912	1006.5633907835	627.5448966542	962.9461992761	921.6017986747	1651.6358463727	1054.4990753283	1231.6946001904	1153.5518957883	1122.5918517405	1483.6474092947	924.4599945521	934.1377754013	844.5962153646	958.6425713257	752.5128579439	842.3005242209	595.1093663392	922.9010120407	647.339315357	-0.6330210921	-0.1213673025	0.5116537896
ATTGTGGAACTTTCTTGCTAAAATTTT	rRNA			nuc	23.4827179137	45.2255276707	78.6472909819	63.1557142027	57.4246926932	49.7714742759	54.7652916074	114.6436907523	94.1312612941	122.9601646961	127.1995853484	105.569266746	103.5775036696	80.1662969664	69.9232595225	77.2495589439	71.0527162007	104.960472642	39.8654931855	74.1267308624	62.4576394149	-0.8948533699	-0.6477375266	0.2471158433
ATTGTGTTTGAATGTGTTTATGTAAGTGGA	rRNA			nuc	67.1313856741	82.1840234015	123.4579567739	68.5053746999	105.6237790192	104.0223812366	63.8691322902	162.8414027819	172.0702184666	249.8404196587	190.6407750483	180.6210311722	203.1103849548	253.3254984139	108.1831562424	138.099770179	108.825800505	126.4759157874	69.2183801815	122.2408592397	114.9253351917	-0.8204995036	-0.7314697882	0.0890297154
GGCTCGTTGGTCTAGAGGTATGATTCT	tRNA			nuc	4354.1204475037	5730.5120222704	5914.2457983904	7127.6796040776	5648.3304288363	9485.2816625796	6551.493598862	7480.6749462721	8024.2582305482	10164.7940613246	8529.6679551572	8930.0954026802	8830.1140776951	7866.9191370579	5577.1895215378	6780.2671540054	7440.033824463	5669.4646434397	4802.7790250373	5956.1731098739	5186.1066923835	-0.310516253	-0.1107824547	0.1997337983
GTAGCCAATTGTGGAACTTTCTTGCTAAAATTTTT	rRNA			nuc	1364.1203705546	1804.036572863	3804.4864926326	1585.2827273283	3698.2443482806	2570.3648365198	2540.9672830726	4093.1837291211	4429.1349207549	4865.3546995676	4039.7763571181	4011.2772816712	3980.2601325265	2963.5475831064	3490.2860640905	3211.5389262973	3000.222004633	3156.8097831302	1864.1665855925	2871.5108712099	2442.4076386501	-0.6232792358	-0.3897732189	0.2335060169
GGGTAAATAGAGTTTCTAGCATTTATGTT	rRNA			nuc	915.8259986324	1261.330240815	1771.2406366285	1125.2119245716	1769.151229152	1871.7392426009	1492.8876244666	2211.6620632744	2431.0045921375	2230.1393526755	2019.3330681492	2770.8827542401	1763.2795064435	2103.7640481415	1587.965619345	1909.8047384333	1524.965410948	1560.1603772762	1094.9041118594	1574.5406107371	1285.4256513906	-0.5241264393	-0.2314416387	0.2926848005
TTAGTACTTAGATGGGGGACCGCTTGGGAACACCGCGTGTTGTTGGCCT	rRNA			nuc	151.7753067413	244.7284602179	240.9716415549	286.3554382791	220.4731644056	213.1878148149	461.5931721195	449.7988790271	410.2050377497	180.7161612908	289.450428006	259.2213423798	213.4857206365	217.8519120063	270.8177015469	284.255360285	172.7170769306	148.2821081645	170.6159865106	245.0886912168	161.1658576396	-0.5225510857	0.0822066849	0.6047577706
GGTAAGCAGAACTGGCGCTGTGGGATGAACCAAACGT	rRNA			nuc	73.1015681945	51.1826536273	34.903545804	26.0052940835	31.1599561991	33.1809828506	35.4196301565	13.372775592	22.2374309938	17.3790668486	21.4114015237	17.0330245506	25.8504126306	22.0457316658	51.6928385149	24.023605854	33.8413134474	36.9251524253	31.4886393124	15.1847565081	24.1075593991	1.0522076424	0.3853458143	-0.6668618281
TGAATGGTTGGACGAAATATTAACT	rRNA			mito	38.6071802987	44.7392316742	31.0931150393	31.3549545806	37.0907031494	76.6480703848	37.6955903272	40.8148255048	55.9174235669	29.5313466751	70.4197205669	63.1641327086	55.3937413513	52.9097559978	36.8206529561	53.8013687989	46.1983075692	43.3216355226	32.5928380451	35.3809353717	35.4726281285	-0.118417208	-0.1221512407	-0.0037340326
TATTACGACGCGAGAGGTGAAATTCT	rRNA			nuc	182.5549144022	219.9273643985	172.3838877917	50.2273680012	150.3397282475	137.0374591729	71.8349928876	67.4210769431	60.451268721	61.6760868614	61.2207480604	58.7284492318	101.9948253453	64.7342848004	261.1028061415	120.2618831975	127.5017120756	180.8460221144	114.8438895111	45.7109528755	106.4784700204	1.3290622991	0.1091123509	-1.2199499482
CATGGTTTATGTGCTCGTTCTGGGTAAATAGAGTTTCT	rRNA			nuc	163.4503303368	133.7313990262	174.5177290198	877.9387282579	171.0502731533	186.8089334487	250.9246088193	295.7333602275	227.9876420335	162.4224067133	389.8461107061	241.833463151	219.8164339338	207.2298776582	120.7765391753	203.5533070867	370.2885624926	209.9209452839	214.8742647873	186.9784729265	164.0062056761	0.2006205231	0.3897422987	0.1891217757
CGTGCAAATCGATTGTCAGAATTGAGTATAGGGGCGAAAGACC	rRNA			nuc	85.174603958	71.9718074759	47.4017587119	27.7885142492	51.3998069024	48.7760447903	32.7169274538	21.4521608455	29.1461474191	28.7473286218	22.3630193692	27.1463828776	34.1155105465	28.2586196807	81.3172726523	46.1771106536	49.9896580384	54.8062301745	41.945002574	19.3768872623	36.5681562199	1.1141621026	0.1979110475	-0.916251055
GTTATTAATTTGATAAAGTGCTGATAGATTTATATGAT	rRNA			nuc	16.5838403345	24.9226698185	38.4091421074	103.2781679315	18.3570738937	25.5493567949	59.6017069701	44.1580194028	31.0892239137	19.6004513331	42.0297881762	29.4529382854	25.8504126306	50.3043513464	26.6260096295	52.9382452353	51.2534415282	23.5506877673	28.4957144376	27.0302825172	28.3117911464	0.0761683732	0.0093419398	-0.0668264335
ATTATACGGATATATTTATTAT	rRNA			nuc	104.5445294687	169.595728765	319.923766998	273.2784903971	202.5867847143	291.6608392566	337.6955903272	331.9512941225	325.1414667637	218.0876884992	305.6279313795	397.6146668536	241.6222241801	276.3733087918	242.1527632521	423.3621079549	257.2501503551	288.5686124574	170.6021183768	229.1264248785	212.8995620064	-0.4255082917	-0.319537421	0.1059708708
CTCTAGTCGATAGAATAATGTAGGTAAG	rRNA			nuc	367.7632432579	255.5485461391	182.2910077797	68.6539763804	184.323849661	151.9689014556	60.5974395448	84.2763461788	56.7810131201	48.609119306	43.2986119702	84.1005587187	125.2074407687	65.1351162852	281.3721558144	89.4771427618	129.3271771163	233.9077568988	152.8898902003	45.3197777904	115.0260845869	1.7542803195	0.4105319523	-1.3437483672
GGATAACTGTGGTAATTCTAGAGC	rRNA			nuc	54.7930084652	64.3126455317	38.4091421074	35.515801634	44.4335327068	32.6832681078	29.1607396871	18.2482666933	23.7487127118	15.6803610664	17.2877241932	15.6136058381	20.2231119219	22.2461474082	67.1647089753	20.5711115996	26.9607144477	23.4053131515	34.0580483781	14.3280421671	22.4496319966	1.2491542786	0.601303971	-0.6478503077
ATAACGAACGAGACTCAAATATATTAAATAGATAT	rRNA			nuc	627.9305304255	666.9549591432	296.756347949	161.381424998	313.6706164814	462.542900937	378.2361308677	397.422174625	341.3337708854	271.7929251518	221.568355027	207.5899867107	297.1918186785	170.5537967961	579.8952998137	384.5215475921	311.1715792505	427.255995976	318.5850107328	218.0040255282	269.3199649961	0.5473236152	0.2423572079	-0.3049664073
GCAGGTACGGACCAATGGCACAATA	rRNA			nuc	35.6884243998	34.4054417495	19.8142399761	8.9161008286	27.7709579418	25.2175469664	14.2247510669	9.6116824568	12.9538432974	13.3283069065	12.5296349657	14.9038964818	19.8714056276	9.0187084087	44.7364936568	16.3993477088	20.080115448	35.326031651	19.1544166959	9.2921293883	18.0977949095	1.0435959442	0.0818631668	-0.9617327774
AGCCAATTGTGGAACTTTCTTGCTAAAATTTTT	rRNA			nuc	3521.7443334344	4981.1298917274	9592.378406868	4248.076239795	9632.0037414541	7264.9761951334	5218.4921763869	10631.7744948852	11180.4621499494	11745.6357961736	10473.188801615	10291.3179480173	9786.9310513222	7885.3573853602	8942.1414412011	8642.8878042942	8301.9341644629	8439.2871991836	4933.1063279343	7123.8109177258	6413.0958153127	-0.5301528411	-0.3785245786	0.1516282625
GCGCTGTGGGATGAACCAAAC	rRNA			nuc	46.0367407686	37.5663657264	19.8142399761	20.6556335863	21.6519333105	30.3605993083	13.7980085349	9.0544834738	10.5789720262	8.493528911	7.2957368155	8.3390849362	9.8477762402	6.8141352421	26.5060726492	11.9398759634	14.6037203258	19.3348239077	22.2007702577	6.9017187966	11.0716456804	1.6855821329	1.0037400528	-0.6818420801
AACTCTAAGCGGTGGATCACT	rRNA			nuc	2827.7437831163	1590.7957784158	1863.4530611324	1679.3475910702	3477.3946285131	1457.4746717115	3180.9388335704	2383.2793500385	2130.0436328622	2719.2359482731	2892.4424413946	1095.0815367337	2222.2562204973	2312.3968359966	1316.3083589359	3045.9630560098	2237.177617608	1181.8956268408	1632.8869989413	1726.4151050952	1512.004584416	-0.0803544375	0.1109624414	0.1913168789
TGATAAAGTGCTGATAGATTTATATGATT	rRNA			nuc	209.3544003827	251.2934561701	280.4477042764	209.5283694725	175.7572151773	192.9474152761	154.9075391181	150.0258261729	177.2517557855	100.0929714742	113.4011265886	121.8925819404	194.6694338918	149.1093123576	265.6604113934	183.2699033417	240.6805446008	303.3968232739	165.7351955084	97.6952319684	165.4831465251	0.7625199476	0.0021957111	-0.7603242365
ATATACTGTTGTGTCGATATTTTCTCC	rRNA			nuc	25.6054494765	18.1145258681	11.1264578327	6.0926688996	9.0373286861	6.1384818274	3.9829302987	7.5221862705	3.8861529892	2.35205416	2.2204416395	3.1936921032	9.3202167988	8.6178769239	7.4360927794	6.4734267271	8.0039621017	10.3215977252	9.6174975665	2.7782930153	6.1842818062	1.7914627969	0.6370554978	-1.1544072991
TTCCCCGGATAGTTTAGTTACGTAGCCAATTGTGGAACTTTCT	rRNA			nuc	21.8906692415	18.4792478654	19.0521538231	9.5105075505	13.8384095506	18.4154454821	12.8022759602	15.1836722868	18.7830727812	17.1177274975	13.6398557855	19.8718619757	10.727041976	16.0332593933	17.2709251651	27.0445383267	10.1102679179	16.2819569749	12.7283520284	11.6638726819	12.0053433618	0.125998765	0.0843689757	-0.0416297893
TTCAGTACACACAGGGACAGCAAAAGCTCGGCCTATCGATC	rRNA			nuc	26.2688030898	22.0048938398	12.8030473691	10.2535159529	16.0977417222	20.2403995389	11.9487908962	8.2186849993	9.4994850847	10.4535740443	9.0403695322	5.5002475111	11.4304545646	6.6137194997	35.5013461727	10.2136288362	15.0249814891	15.1189600481	13.5750323545	6.5549777288	11.7025012897	1.0502928527	0.2141387125	-0.8361541402
CTCCTCGGACCTTGAAAATTTATGGTG	rRNA			nuc	47.496118718	34.1622937512	19.2045710537	7.8758890653	18.3570738937	16.5904914253	11.8065433855	10.1688814398	9.2835876964	8.7548682621	7.9301487125	8.5165122753	17.7611678619	8.6178769239	31.783299783	12.2275838179	17.5525484686	20.7885700662	18.1519113951	6.7722470468	13.5091845844	1.4224149641	0.4261808758	-0.9962340883
GGTTCTATGGTGTAATGGTTAGCACTCT	tRNA			nuc	89.8180792517	189.6554386189	177.7184908621	272.6840836752	189.219069366	333.1370678198	155.7610241821	235.6951698092	265.3378902075	300.0175750714	280.0928525252	251.2371121217	282.9477137596	277.3753875038	189.9801768159	213.4792280683	302.8867763734	218.0619237714	157.0557261826	178.0750851448	182.7230040007	-0.1812091361	-0.2183817302	-0.0371725941
AACTCTAAGCGGTGGATCACTCGG	rRNA			nuc	147.9278557837	110.267617197	93.279345118	97.9285074343	130.2881552252	84.1137915262	141.6785206259	99.1814189741	82.9045971031	78.6631446833	89.2934745027	67.0675341681	94.0814337237	114.637804662	80.837524731	113.6446025431	90.1498889345	82.7181564173	83.8406257113	67.0168267194	70.8355511201	0.3231261081	0.2431758785	-0.0799502296
CAAATTCGGTTCTAGAGAGGTTT	miRNA			nuc	106.5345903088	105.0399352351	96.6325241909	185.9007022767	127.9346842131	60.5552937023	185.6330014225	80.6545527893	153.2871456854	120.8694498872	83.4251644554	100.7787285912	108.1496854954	240.2984751569	65.0058433297	104.006389416	52.2363842424	63.2379578937	86.130795804	86.8777467785	77.1821146591	-0.0124575255	0.1582625893	0.1707201147
TCGTTCTGGGTAAATAGAGTTTCTA	rRNA			nuc	42.985314147	52.3983936184	48.6210965566	107.1418116239	42.3624782163	38.8217499352	43.2432432432	67.5603766888	53.758449684	57.6253269192	44.5674357642	58.0187398756	64.1863987087	70.7467570729	39.0994555821	34.9565043266	42.1261163245	66.5815740582	41.8107749735	38.9626376274	39.0533344493	0.1017834385	0.0984290506	-0.0033543878
AACTCTAAGCGGTGGATCACTCGGCTCATGGGTCGATGA	rRNA			nuc	2021.1057892462	1123.3437518198	1267.501689545	1193.568697591	3479.5598218441	957.6031650676	2782.2190611664	1694.8600065415	1346.7679081486	2132.5291050369	2430.4319774048	878.7976104086	1772.248016948	2154.8700624576	872.6614687579	2513.4158172572	1623.4001027596	835.1771680443	1274.9054451577	1351.7416714565	1197.1846760707	-0.0844292156	0.0907445343	0.1751737499
GATCATGGAAGTCGAAATCCGCTAAGGAGTGTGTAACAACTCACCTGC	rRNA			nuc	515.5584283189	390.7388331546	225.882335727	161.381424998	134.7126807277	273.2453937745	206.9701280228	196.8305407449	272.0307092445	242.3922481522	282.1546911905	225.6875752957	165.3019583182	117.042793571	281.0123448735	193.6273861051	338.5535548615	318.3704087062	214.371333573	170.3360715532	175.3359043057	0.3317280143	0.2899905435	-0.0417374708
GTAGCCAATTGTGGAACTTTCTTGCTAAAATTTTTAAGA	rRNA			nuc	999.0105417503	1238.3527549823	3260.5093966747	1452.8786300233	3664.448504548	2021.5513801713	2646.9416785206	3327.4530267327	3909.9017019191	6373.9361038354	4066.8974657148	4352.2926273618	4153.123776172	3163.3620782952	3226.5446443821	2750.3432354705	2836.9130936816	2946.0165901512	1590.8496613391	2964.6490341775	2350.9293095796	-0.8980638191	-0.5634336547	0.3346301644
GTTCCAATTCCGTAACCTGTTGA	rRNA			nuc	6999.4419869404	4793.7843590917	2597.1896091687	717.7461167037	3341.5522816996	2639.7130906775	1804.8364153627	1044.051594397	1459.6822422239	1283.0455442621	937.9779897136	1175.9884033491	1796.5157512543	1231.7551528892	3523.8684185781	1469.7555749151	2872.7202925575	2925.8095185484	2667.0367974574	924.3729228618	1716.1523559774	1.5286908246	0.6360600925	-0.8926307321
AATTTGCATTGTATGGCTTCTAAACC	rRNA			nuc	954.8311910992	1131.2460617623	921.9718278088	446.8452531942	781.0699594676	834.1699088635	313.6557610242	323.4540096317	306.3583939825	412.9161747498	310.5446235812	376.3233861653	367.0055180959	300.4231978817	1010.8288700785	660.4333800955	566.4558441772	976.7720438799	637.7981868403	245.355330546	482.0480540329	1.3782273808	0.4039230244	-0.9743043564
ACGACGCGAGAGGTGAAATTCT	rRNA			nuc	427.7304099074	536.6276320923	473.5603354276	150.0876972817	316.1182263339	359.8477590145	283.6415362731	211.3177143029	236.8394349534	139.1632044647	153.0518701511	214.1547982562	202.055266072	198.0107535071	453.9614704849	311.443752539	276.2069027012	394.837456642	284.4999232726	148.2284278741	227.6197559576	0.9406061031	0.3218024835	-0.6188036196
TACAGATCTTGGTGGTAGTAGCAAATAATCGAATGAGACCTT	rRNA			nuc	15.5224745531	14.5888798938	11.736126755	13.5227529234	6.6838576741	9.1247702839	11.0953058321	7.1042870333	9.0676903082	7.4481715066	6.1855159957	7.62937558	12.8372797417	4.4091463332	12.5933829329	8.1996738544	8.0039621017	7.4141054082	8.9549649954	5.8181539868	6.6180799987	0.6221263126	0.4362750619	-0.1858512507
AACCGATATGGTTGGACCACAATCTTT	piRNA			nuc	3742.3757452446	3098.5565154363	4820.4997517123	5138.6461108934	5255.9597417132	5241.2680510768	7389.6159317212	5762.1339829531	7413.4845190778	5673.938651894	7313.0245396866	7087.8673411271	5680.5842122913	4601.7458616153	4730.5543775079	5646.2666453379	5514.870308432	5196.9971419351	3435.4061610412	4856.6100894553	3867.4867822685	-0.4994689889	-0.170915685	0.3285533039
GTGCTCGTTCTGGGTAAATAGAGTTTCT	rRNA			nuc	177.3807562178	307.7037917593	336.5372451317	207.0021409044	309.7167851812	309.2467601674	200.426742532	495.3498958874	404.5917056541	512.6171371973	436.3167821614	477.6343967737	333.9451264323	410.2510247257	290.007618397	347.1195265019	317.7713374747	364.8902857774	206.9568426749	302.8301451088	253.9597952439	-0.5491788754	-0.2952701703	0.2539087051
CCGGGTAAACCGCTGAACCACTTTCATGCTTGGGATT	rRNA			nuc	986.9375059868	1059.1526802873	681.6098551762	447.4396599161	491.8754415112	574.3628131435	1639.2603129445	460.3856597041	637.32909023	363.3923677149	342.2652184312	645.4806595329	618.4755185162	582.2077317187	853.4715519078	517.1548685348	543.7077413619	628.8905881566	533.9133890765	491.4686979663	462.689546829	0.1195061952	0.2065612226	0.0870550275
AATTTGCATTGTATGGCTT	rRNA			nuc	16.3184988891	38.7821057176	28.9592738112	74.0036368775	14.0266872316	13.2723931402	22.332859175	16.8552692358	15.5446119568	5.7494657244	9.3575754807	18.8072979413	13.0131328889	45.8952050133	15.4718704604	16.2554937815	16.0079242033	42.7401370592	23.2691297513	10.6137580363	18.3251005179	1.1324816911	0.3445961441	-0.7878855471
TATAAAACTCTAAGCGGTGGATCACTCGGCTCATG	rRNA			nuc	49.3535088355	32.824979761	46.4872553284	42.3514789359	63.3554396434	39.1535597637	62.5889046942	57.5307949948	42.531785493	53.3132276259	53.7664082707	39.9211512905	59.79007003	59.5234754976	36.8206529561	79.8389296347	47.0408298957	34.5991585717	34.5284826283	37.1563502785	38.993255804	-0.1058218628	-0.1754376843	-0.0696158214
GCATCGGTGGTTCAGTGGTAGAATGCTC	tRNA			nuc	3839.6233849661	3400.6679032363	3320.4093682946	4512.4386293635	3979.5312036366	5486.6414192568	4694.1678520626	5392.4324577323	5723.2238661609	5824.9927968341	4910.665288724	5390.4199882543	5674.253498994	4999.3706945688	3649.9221848872	4639.1453005224	4805.0452483637	3035.858102745	3087.5691065837	3826.5672275909	3296.1018312402	-0.3095793183	-0.0942893867	0.2152899316
AACTCTAAGCGGTGGATCACTCGGCTCATGG	rRNA			nuc	241.195373825	174.4586887296	123.6103740044	119.4757511035	143.4675928924	102.8610468368	169.9857752489	130.1059625306	113.1302314636	81.0151988433	88.1832536829	87.471678161	118.8767274714	120.8506926769	130.1316236397	132.2017591609	107.4215966276	112.8107018977	114.3127199389	80.3131865549	89.0433558102	0.5092771585	0.3604060755	-0.148871083
CGGTATTTTAGTCTATCTAGA	rRNA			mito	145.5397827756	134.0961210235	113.2460023247	141.4687998141	119.1797720484	316.878386223	184.6372688478	174.4032816791	218.9199517253	136.157801927	150.9900314859	193.040944907	178.8426506486	309.8427377752	129.6518757184	228.7277443589	158.2537769925	83.2996548807	121.7721920858	126.470110579	133.2482181472	-0.0546117478	-0.129931524	-0.0753197761
ACAGATCTTGGTGGTAGTAGCAAATA	rRNA			nuc	522.7226473434	337.6109955415	185.1869351608	88.2693982033	221.5086916509	225.1329686412	145.8036984353	99.3207187198	94.9948508473	82.9752439766	79.1428841507	86.2296867875	133.1208323903	84.775859042	308.7177873258	128.6054109792	147.3009867481	192.0398675347	199.7445292689	70.6033513967	123.6075582383	1.5003474182	0.6923890277	-0.8079583905
AGGAAGGTACAATGGTATGCGTAGAAGTGTTTGGCGTAAGCC	rRNA			nuc	130.5479911132	61.8811655494	39.9333144133	15.6031764501	43.5862831425	39.3194646779	42.2475106686	27.0241506755	32.1687108551	20.2537997108	21.4114015237	24.1301181134	23.3884685706	19.6407427568	57.44981357	33.086403272	31.0329056924	48.1189978455	41.8883691991	20.0271342161	26.4033102468	1.0645937248	0.6658309031	-0.3987628217
GAATTATTTAGTGAGGTCTCCGGACGTGATCA	rRNA			nuc	434.8946289319	827.9189339711	1633.4554601796	889.5296593351	1246.9630810061	1293.0629016869	1108.9615931721	2156.7779634489	1491.850953079	3004.749189358	1833.6089853026	2197.082739691	2276.7706961129	2567.7264918347	1789.9394941922	1273.5388181192	1532.8289526619	1858.4690889954	793.2328478715	1419.4248514338	1389.6879309848	-0.8394901444	-0.8089446209	0.0305455235
CGGGCTTGATTGGGAAACAATAACATG	rRNA			nuc	593.8341546978	709.2627108351	709.8070428344	318.3047995817	779.6578768604	785.2279591589	305.8321479374	794.8443492501	498.7229669483	601.2111772227	537.02967081	634.1253098325	729.6147075131	609.4642726873	616.4760788092	741.9985568574	578.812838299	839.2476572881	490.1960727669	404.319742118	507.388081132	0.2778622768	-0.049730704	-0.3275929808
AAAGTGCTGATAGATTTATATGATTACA	rRNA			nuc	222.6214726503	271.2315920249	341.4145965104	301.0670046463	234.4057127967	219.3262966423	250.640113798	190.4227524404	199.0573920027	130.9310149048	144.0115006189	160.2168871793	182.7114198858	257.7346447471	313.5152665384	300.6547079938	248.403665927	278.2470147323	199.795005112	128.7637710964	195.1932856648	0.6337937814	0.0336170887	-0.6001766927
TTGGACGAAATATTAACTG	rRNA			mito	64.0799590525	82.670319398	54.71778578	58.4004604274	45.3749211117	110.8244827209	69.5590327169	73.9681649933	72.1097276886	50.5691644393	77.5568544082	105.569266746	79.4856225105	92.5920729962	50.1336577709	75.2356039621	79.4779394656	79.2291656369	52.2084471983	53.7028161027	56.0690452129	-0.040714493	-0.1029212525	-0.0622067595
CAATTGTGGAACTTTCTTGCTAA	rRNA			nuc	9.5522920327	17.0203598761	19.5094055149	39.9738520483	14.0266872316	15.097347197	12.0910384068	28.5564478788	17.0558936749	16.4643791198	18.0807390645	18.4524432632	26.0262657778	25.8536307717	13.5528787754	15.5362241451	17.9738096318	21.951566993	14.4633891585	13.2584976178	14.8539598537	0.1254883477	-0.0384419303	-0.163930278
AACGTTGTTGCGACAGCATTCCTGC	rRNA			nuc	7.1642190245	11.1848079186	12.0409612162	17.6835999768	5.8366081098	7.7975309699	4.4096728307	3.900392881	1.9430764946	2.7440631866	3.3306624592	4.2582561377	5.8031538559	4.6095620756	8.035777681	4.0279099636	6.3189174487	11.3392200361	7.7423928736	2.4731311536	4.9717224413	1.6464407665	0.6390337598	-1.0074070067
ATAAAGTGCTGATAGATTTATATGATT	rRNA			nuc	427.7304099074	516.203200241	573.8508731526	300.9184029659	433.9800546156	357.0273754722	182.7880512091	189.7262537116	274.8373752923	196.6578617084	152.1002523056	196.5894916884	227.5539724083	246.1105316869	610.7191037541	292.4550341394	350.4892878201	543.7010632699	328.163418409	142.6448219588	281.883761532	1.2019870476	0.2193140542	-0.9826729933
TTGAACTCTAGATAACATGCAG	rRNA			nuc	27.7281810393	28.0835937955	12.0409612162	68.9511797413	18.0746573723	16.7563963395	12.3755334282	8.0793852535	9.2835876964	7.1868321555	7.7715457382	6.9196662237	14.0682517718	13.6282704843	27.1057575508	18.5571566178	9.9698475301	14.2467123531	21.6397231273	6.1818296142	12.0724379572	1.8075762447	0.8419649913	-0.9656112534
TGGACCGTCGTAAGACTAACTTAAGCGAAAGCATTTGCCAAAGATGT	rRNA			nuc	75.35697048	57.6260755804	34.903545804	24.9650823201	35.6786205421	33.6786975933	31.2944523471	23.6809567775	22.4533283821	23.2592022486	21.0941955752	15.2587511599	18.2887273033	14.8307649388	44.7364936568	26.3252686904	31.7350076311	33.5815362608	33.0987949258	16.4405940608	21.0405265122	1.0095162618	0.6536078851	-0.3559083767
GTATTACCGGTGGAGTTCTTATATGTGATT	rRNA			nuc	38.076497408	37.2016437291	43.8961624085	67.613764617	45.5631987926	37.8263204497	65.8605974395	50.9837069445	68.8712668643	41.9449658527	43.4572149445	36.5500318482	59.4383637357	73.3521617243	43.657060834	59.4116719624	55.8873143239	32.2731647182	34.0182680866	36.7748644488	39.7852023602	-0.1124103303	-0.2259222436	-0.1135119133
AGAGGTGAAATTCTTGGACCGTCGTAAGACT	rRNA			nuc	105.0752123594	115.9815951554	68.2829193021	27.4913108882	56.2950266074	65.5324411299	42.6742532006	46.3868153348	33.8958899614	28.8779982974	27.7555204937	30.1626476417	43.084021051	28.6594511655	86.4745628057	56.2468855625	53.7810085077	70.3613140702	55.2335622747	25.1596204844	42.0076540829	1.1344350163	0.3948929559	-0.7395420605
AACTGAAACTGTTCACATGAACTTGGAATT	rRNA			nuc	94.8595667133	132.7588070333	73.0078534502	26.1538957639	46.9752813998	50.9328086756	36.1308677098	44.9938178773	32.81640302	27.7019712174	23.9490491117	31.2272116761	31.6535664865	45.6947892709	77.1194783413	43.4438860355	47.7429318345	74.5771779298	53.4166436877	23.611722253	39.6586869968	1.177786054	0.4296524162	-0.7481336378
CGTTCTGGGTAAATAGAGTTTCTAGCATTTATGTTAGT	rRNA			nuc	2745.7532765025	3066.46097967	5069.3970892577	3062.9778379912	4480.1615573125	4574.828010523	6215.7894736842	5641.221803642	5742.8705284952	5141.1983846615	4894.3291823763	5686.9010718386	4721.8328540456	4404.7371868203	4394.9707065919	5197.1546844018	3856.3651087352	4459.5117157403	2889.8491866763	3992.8401958456	3330.9514067411	-0.4664211282	-0.2049401032	0.2614810251
AACTCTAAGCGGTGGATCACTC	rRNA			nuc	618.1128969475	458.5771246606	500.3857680106	474.7823691239	743.2261455944	464.0360451653	740.2560455192	608.739888928	501.7455303843	579.9120201075	672.0008018966	382.3559156936	607.5726233931	627.9025209895	392.673673545	725.8869170032	511.4110521798	371.1413942589	411.5520544212	417.6365202775	397.5077285392	-0.0211729552	0.0500920086	0.0712649638
CGTTCTGGGTAAATAGAGTTTCTAGCATTTATGTTAGTT	rRNA			nuc	336.3202819837	435.1133428315	664.9963770424	424.8522044836	636.1902839679	599.4144551956	579.8008534851	771.7205914556	756.9362433423	663.9326214885	689.6057320384	720.0001419419	600.0109380658	602.4497217027	616.1162678682	796.9507570744	576.1448509318	707.9743791777	389.211149979	500.3556836402	480.6708691824	-0.3624009756	-0.3044963318	0.0579046438
ATGACGCTACGTCCGTTGGATTATG	rRNA			nuc	299.8358332478	313.0530477203	248.8973375453	169.2573140633	150.5280059285	107.0086696931	56.3300142248	79.5401548233	62.6102426039	47.8251012527	35.8442721805	80.5520119373	71.5722308889	80.3667127088	151.4804061354	85.5930867255	201.7840971945	448.3353152739	162.2505981037	43.5113483628	129.0077796035	1.8987601664	0.3307657288	-1.5679944376
GTTCTGGGTAAATAGAGTTTCTAGCATTTATGTT	rRNA			nuc	527.1007811917	574.6802938152	708.2828705286	324.8432735226	701.24022274	612.5209434216	461.8776671408	844.4350587371	830.9890475255	907.2395573695	800.1520050905	933.977512859	704.8194137654	899.4658519633	617.3156376713	725.7430630759	531.2103268523	615.9522473462	433.9485634221	572.2179993675	503.2636881065	-0.399040831	-0.2137904591	0.1852503719
AAAACTTACCAGGTCCGAAC	rRNA			nuc	49.6188502808	29.2993337866	34.2938768816	19.9126251839	22.8757382368	17.2541110823	16.3584637269	10.4474809313	8.8517929199	8.3628592354	6.0269130215	8.3390849362	16.706048979	12.2253602874	22.7880262595	9.3505052725	25.4160901825	22.5330654564	21.8538367021	7.0216003995	13.5100485906	1.6380147847	0.6938537208	-0.9441610639
AATTGAGTATAGGGGCGAAAGACC	rRNA			nuc	15.9204867211	22.8559118336	15.5465575197	15.3059730891	13.0852988268	11.4474390834	6.6856330014	6.5470880503	3.4543582126	2.35205416	2.8548535365	3.0162647642	4.748034973	6.0124722725	14.9921225391	6.6172806544	11.7953125709	12.5022169629	11.8468756255	2.9916702056	7.0371607028	1.9854835776	0.7514412632	-1.2340423144
AGCCAATTGTGGAACTTTCTTGCTAAAAT	rRNA			nuc	690.4184408059	1404.6659857712	2423.7388007629	1106.1909094705	2382.1833583617	2041.4599698816	1174.1109530583	2967.5024837145	2685.5476129305	2990.2448553715	2663.5783495521	2858.5318597401	2455.6133467615	2166.8950070025	2184.8919703631	2190.3198966093	2085.6640192275	2380.5093345041	1261.9474122184	1836.3201639867	1659.7997683991	-0.5411658241	-0.3953574194	0.1458084047
ATCTTATGGTATTGGGTTTTGATGC	rRNA			nuc	21.2273156282	24.5579478212	35.5132147263	39.2308436459	31.6306504015	23.5584978239	91.8918918919	36.3572336408	43.3953750461	33.4514369418	24.4248580345	35.6628951529	47.6562028769	44.4922948164	30.3440560192	36.251189672	30.8924853047	19.9163223711	22.103895702	31.8857649842	25.7376323621	-0.528611834	-0.2195786844	0.3090331496
ACGACGCGAGAGGTGAAATTC	rRNA			nuc	147.2645021704	122.4250171085	83.5246423606	32.9895730659	80.7711251324	85.4410308402	62.5889046942	37.7502310983	39.5092220569	29.1393376485	28.548535365	42.0502793593	39.7428112552	46.2960364981	103.0258660889	67.7551997441	53.6405881199	76.4670479358	69.6575008718	28.7414408006	47.9519778325	1.2771463282	0.5386883917	-0.7384579365
CGTACCTGTTGGTTTGTCC	rRNA			nuc	113.6988093333	252.8739181586	536.965903351	217.4042585378	545.3463029041	217.9990573283	484.4950213371	779.3820774718	615.7393514011	1106.3801429134	853.12539849	511.3455911968	1706.6547930622	964.6009682485	518.6075028737	564.3389566793	417.3293923883	517.9697562649	237.0863073346	522.4371954407	574.9514179096	-1.1398452707	-1.2780277128	-0.1381824421
CGTATCCGTGCTGGACTGCAATG	rRNA			nuc	51.2108989529	64.0694975334	54.71778578	52.1591898474	35.1137874993	27.7061206802	18.9189189189	18.944765422	14.6810224037	15.4190217153	12.68823794	19.1621526194	21.9816433934	18.2378325599	58.7691203534	17.8378869814	39.0368677941	74.5771779298	35.8444465204	11.9864065098	28.6636275821	1.5803504077	0.3225284112	-1.2578219965
GGTATGACGCTACGTCCGTTGGA	rRNA			nuc	54.5276670198	52.8846896149	36.1228836486	7.1328806629	37.7496750327	32.6832681078	14.2247510669	11.701178643	11.4425615793	11.6296011243	6.978530867	10.290785666	21.9816433934	12.4257760298	45.576052519	17.5501791269	33.8413134474	38.5242731996	27.8791062236	7.9641695216	21.1199623587	1.8075884755	0.4005770471	-1.4070114284
GACGCCTTGCGTGTTACGGTTGTTTCGCAAAAGTTGACCGAACTTG	rRNA			nuc	504.0160754461	445.3255587571	785.7108236658	484.5900800354	995.8006546038	893.3979632517	1004.8364153627	642.4504273995	1041.9207958841	1199.9396306099	914.8219554732	979.2214843216	796.9664628705	605.2555420965	654.0163536471	675.106480677	782.2819801465	611.0095104074	517.2868021691	693.4085502628	508.6311240422	-0.4227412425	0.0243446379	0.4470858804
GGCGCTGTGGGATGAACCAAACGTAATGT	rRNA			nuc	53.5989719611	45.2255276707	25.6060947383	14.4143630063	24.099543163	25.8811666234	12.8022759602	12.258377626	10.3630746379	10.0615650176	9.6747814292	10.4682130051	17.937021009	15.2315964236	37.4203378577	18.7010105451	21.6247397133	39.9780193581	23.8193740054	7.870319247	18.7226089839	1.5976414357	0.3473540108	-1.2502874249
CAAAATCTTATATTATTTATTCGTGGGAATGCTATATCAGGAGC	protein_coding			mito	20.4312912921	24.5579478212	27.2826842747	29.1259293735	35.3020651802	63.5415821589	26.0312944523	20.8949618625	34.7594795146	28.4859892707	54.8766290905	59.260731249	36.0498951651	25.2523835444	30.7038669601	40.8545153446	44.2324221408	48.4097470772	25.1351412728	26.7210676466	27.8443407431	-0.0882718544	-0.1476783373	-0.0594064829
GCAGGACGGTGATCATGGAAGTCGAAATC	rRNA			nuc	1133.2733130984	735.7658426422	249.8118409288	185.3062955548	259.2583666836	310.2421896529	340.3982930299	202.6811300664	365.2983809855	298.3188692892	247.579242804	227.9941307036	205.3964758678	149.5101438424	502.6558844921	215.6370369774	204.873345725	395.4189551054	363.5376434021	201.3133582267	207.9536939831	0.8526618533	0.8058424468	-0.0468194065
AACTTCGGGATAAGGATTGGCT	rRNA			nuc	128.4252595504	87.4117053635	54.2605340883	27.4913108882	65.8030494959	45.4579465053	32.4324324324	25.073954235	29.3620448073	19.6004513331	24.4248580345	29.6303656245	36.4016014594	41.886890165	68.7238897194	28.3392236721	47.462091059	56.259976333	51.6947860589	19.1997097057	34.558079655	1.4289342796	0.5809957264	-0.8479385532
AACTCTAAGCGGTGGATCACTCG	rRNA			nuc	366.8345481991	246.3089222064	244.0199861666	214.5808266087	430.5910563583	209.8697165299	375.8179231863	284.4500808217	209.6363640289	297.7961905869	295.3187380532	167.4914080811	273.9792032551	293.0078154123	203.413118611	394.7351764282	271.9942910687	177.5024059499	216.5989918516	195.7970377741	198.4153878963	0.1456675895	0.1265026113	-0.0191649783
TGTGATTTCTGCCCAGTGCTCTGA	rRNA			nuc	71.3768487997	100.1769752705	101.357458339	143.8464267017	126.4284627655	173.5365403085	148.506401138	166.1845966799	133.2086885745	116.6880202695	183.9794501298	171.9270915578	178.3150912071	218.6535749759	102.5461181677	164.8566006511	140.9820692994	153.515594335	90.0597564113	110.0427832399	117.6820454549	-0.2891100537	-0.385939747	-0.0968296933
CGTAACTTCGGGATAAGGATTGGCTCTGA	rRNA			nuc	772.0109352516	549.5144759984	325.5632045296	156.3289678618	376.6495007629	377.7654897538	217.0697012802	163.9558007479	192.7963677423	151.3154842912	138.4603965201	151.700374904	256.9214479818	140.0906039488	606.2814354825	230.1662836316	323.3881529846	398.7625712699	323.026843227	121.6260750718	243.2598586319	1.4092014992	0.409155782	-1.0000457173
GGGTAAATAGAGTTTCTAGCATTTATGTTAGT	rRNA			nuc	710.7170613753	879.2231615975	1299.5093079679	931.5839349101	1210.3430720591	1539.4316993524	1636.8421052632	1629.8070252762	1797.1298601201	1565.1613737826	1552.8817208803	2331.7500900444	1307.9957084798	1371.2445096107	1199.489740111	1403.1512065892	1169.420989169	1265.9221548007	825.064754913	1258.9761862209	950.3574482662	-0.6096717361	-0.2039628885	0.4057088476
AACATAGTAAATTGGGAGGATCTTCGAT	rRNA			nuc	3650.3022637075	1919.7750200202	1346.453814988	489.3453338106	1476.4735740978	1597.0007045982	711.5220483642	597.8745087594	826.4552023714	549.4659857034	599.9950515872	660.5619833538	598.4282597414	453.74124083	1566.0171519477	1057.6140732873	1041.0767547669	1415.5126345079	1324.7063338468	471.5460020554	761.4439382816	1.4902021466	0.7988628462	-0.6913393004
ATTATTTAGTGAGGTCTCCGGACGTGATC	rRNA			nuc	654.0666627927	1117.6297738614	1201.9622803934	558.8909202739	797.0735623493	939.519529414	630.1564722617	1270.970880224	736.6418888431	1434.0996892022	803.7998734983	1042.7404717083	1429.1585268641	1573.4639937086	1533.5142302828	916.6372245629	1154.6768484554	1582.8388173484	661.0257926413	712.9374552585	1010.0369434979	-0.1090689516	-0.6116295919	-0.5025606403
CTGAATAGAGAGTTAAACAGTACGTGAAAC	rRNA			nuc	159.0721964885	155.0068488712	103.4912995672	21.9930487106	101.1992535167	99.8747583802	27.880512091	44.018719657	25.9076865947	25.480586733	25.8522848027	38.1468778998	69.1102868288	28.2586196807	179.665596509	46.7525263627	72.4569200782	130.691779647	80.742979254	22.4687742076	65.6826290173	1.8454154005	0.2978249467	-1.5475904538
CGCAAAAGTTGACCGAACTTG	rRNA			nuc	236.1538863633	513.8932942578	634.3605136948	400.7787322464	360.1752036788	425.0483903159	471.4082503556	1059.3745664295	620.4890939434	1323.1611346571	674.2212435361	530.8625984944	968.7749876331	1166.8204523464	816.5309619713	579.2997651153	626.836610909	1287.8737217937	322.0960469057	564.1476648129	670.4726378965	-0.8085818807	-1.0576875021	-0.2491056214
CGGGATAAGGATTGGCTCTGAAGATTGA	rRNA			nuc	579.5057166488	341.1366415158	171.0121327164	74.152238558	271.684693627	247.6960369795	168.7055476529	79.4008550776	122.41381916	90.4234154832	93.0999458847	75.4066191043	145.2546995435	75.9575663757	396.6315938953	151.4781854151	137.4715596057	184.3350128947	213.2514550695	75.3680489318	135.8354170649	1.5005306345	0.6506958955	-0.849834739
GCCAATTGTGGAACTTTCTTGCTAAAATTTTTAAGAATACT	rRNA			nuc	16.0531574438	22.6127638353	75.7513636008	63.4529175637	74.5579616606	34.8400319931	37.8378378378	57.5307949948	90.8928004698	104.1437314163	77.7154573824	67.2449615071	69.4619931231	44.8931263012	71.0026923453	59.2678180351	61.3637094461	53.4978586319	36.1400500776	52.100320251	44.4105630821	-0.5276937352	-0.2973043581	0.2303893771
AGTTACTTGGATAACTGTGGTAATTCTAGAGCTAATACATGCAATT	rRNA			nuc	838.611638035	718.8670567652	2349.3591922375	1229.3817025859	1257.2242146185	980.6639481487	1091.3229018492	1863.2733991534	2932.3183277452	2582.4247979684	1676.2748348467	1412.8539010062	2694.24606744	1439.5862777746	2164.8624946508	2331.5844531882	1705.4056092047	3162.3340185324	925.0083244507	1381.9291109313	1667.160789387	-0.5791453574	-0.8498549977	-0.2707096404
AGAGGAACCTGTTTTTTAATCGATA	rRNA			mito	6.3681946884	8.6317539371	6.5539409152	6.8356773019	8.3783568028	17.2541110823	11.8065433855	8.4972844908	8.8517929199	5.8801353999	11.2608111717	13.1296230911	14.2441049189	15.6324279085	9.4750214447	16.9747634178	6.8805989997	6.2511084814	6.7794859719	7.1001497644	8.5157246352	-0.0666735651	-0.3289534087	-0.2622798436
TGTATCTTATGAACGTCTTGGAAGTC	piRNA			mito	4269.4765264364	4192.7225074686	3216.0035653439	3920.4095343433	3849.5254649329	7655.0186485419	5533.1436699858	5012.979950309	4342.9918628274	3715.8535637214	4829.1433599596	5220.2671700872	5756.9044781532	6775.2545881176	3391.9377402338	5741.4979451905	4759.4086223454	3380.9774407671	3405.5890027617	3430.7488775411	3656.6496779827	-0.0106191915	-0.1026180807	-0.0919988892
AATTTCTTTATTTATAGCTTTGAA	Mt_tRNA			mito	38.8725217441	45.4686756689	36.1228836486	37.4476234802	36.431731266	89.0909389538	57.3257467994	49.590709487	44.6907593759	25.3499170574	47.1050833522	68.6643802197	48.8871749069	74.5546561788	26.8658835901	46.0332567263	62.7679133235	46.0837532237	35.5554886721	35.0004461578	37.4455162277	0.0226989722	-0.0747206942	-0.0974196664
CTCAATGGTCTAGGGGTATGATTCT	tRNA			nuc	2081.7363095091	4560.8485767879	2224.5294803883	1700.0032246565	1780.3537511692	2500.8506774478	1420.1991465149	2487.8934590969	2008.9251980319	2446.1363263658	2198.3958260773	2210.7446447993	2801.5164871997	2599.9934263637	2264.8899362319	2368.4110585693	2334.7697870932	2412.4917499906	1864.1092399728	1530.8048000237	1820.579197658	0.284196077	0.0340889055	-0.2501071715
AGACCCTTTTGAGCTTGACT	rRNA			nuc	328.0946971777	336.8815515468	166.4396157988	67.1679595756	175.2865209749	142.1805115147	95.0213371266	92.2164316866	82.4728023265	61.2840778347	62.1723659059	73.8097730527	104.2809162582	67.940936679	200.7745050441	86.7439181437	131.152642157	164.8548143712	153.4302251228	55.9508103691	93.8365697194	1.4553517839	0.7093605354	-0.7459912485
ATCGACATTTTGAACGCATATCG	rRNA			nuc	102.0237857378	141.6337089686	130.1643149196	18.5752100596	76.6290161512	58.8962445598	25.0355618777	31.3424427938	21.1579440524	26.9179531641	18.2393420387	39.0340145952	42.5564616096	32.266934529	138.287338301	40.4229535628	88.0435831183	158.1675820422	66.3401876629	19.4489216266	62.2369313797	1.7701929281	0.0921121639	-1.6780807642
CTAGTCGATAGAATAATGTAGGTA	rRNA			nuc	198.7407425686	198.7734885525	155.4655751967	44.877707504	125.4870743606	111.4881023779	37.5533428165	61.29188813	43.3953750461	37.2408575328	38.2233167942	69.1966622369	76.496119009	36.0748336349	190.8197356781	65.7412447623	103.2089849951	208.3218245096	105.1565696737	34.3860522009	84.7512197827	1.6126435882	0.311232948	-1.3014106402
TTGATAAAGTGCTGATAGATTTATAT	rRNA			nuc	45.9040700459	49.9669136361	43.7437451779	60.6294856346	36.7141477874	40.3148941634	33.5704125178	22.7058585573	27.8507630893	13.9816552842	18.5565479872	23.9526907743	37.6325734895	42.0873059074	45.0963045977	29.2023472358	29.0670202639	49.4273693882	34.8834842162	16.8156000862	28.6910629193	1.0527438817	0.2819427292	-0.7708011525
GGGGCATTAGTATTACGACGCGAGA	rRNA			nuc	16.1858281665	13.2515659035	10.3643716798	22.2902520715	10.4494112933	12.9405833117	11.5220483642	7.800785762	6.692819037	4.1814296177	4.7580892275	4.0808287986	7.7375384745	5.6116407876	14.5123746179	7.3365502908	9.6890067546	12.2114677312	10.7669491855	4.6815395387	7.083537188	1.2015545726	0.6040676603	-0.5974869123
GGGGACGTAGCTCAGTGGTAGAGCGCT	tRNA			nuc	91.9408108145	126.1938110811	92.2124245039	165.9880770928	114.0962746625	232.266879954	160.5974395448	179.0001732889	147.4579162016	175.3587045931	252.4959350058	318.3046462897	156.1575946666	132.8756372219	106.3841015377	138.5313319608	216.1069767448	159.6213282006	103.2776146838	147.5632520879	112.1451039301	-0.5148059041	-0.1188390507	0.3959668534
TCTGGTAAAGCGAATGATT	rRNA			nuc	7.5622311925	11.0632339194	11.4312922939	14.1171596453	6.3073023122	6.4702916559	10.2418207681	11.2832794058	8.4199981433	4.4427689688	9.1989725065	7.4519482409	5.0997412673	6.2128880149	5.3971641141	8.6312356362	8.7060640404	9.0132261825	7.151559221	6.096448062	5.3098702716	0.2302888818	0.4295812061	0.1992923243
ATGTGCTCGTTCTGGGTAAATAGAGTTTCTAGCATTTATGTTAGT	rRNA			nuc	5047.3249734858	4802.5376870279	9044.7432973761	5105.9537411885	8104.7893323372	8578.7772111019	14629.3029871977	8431.3957110166	10421.1510353359	10137.2227597827	10176.9184457162	15159.0369953745	7303.0053478701	8055.9111821563	7019.4317098024	7946.7786502359	6179.1991628698	7364.2419149907	5112.3284148959	8268.1427383134	5401.8282320971	-0.6935827775	-0.0794672479	0.6141155296
CGGGCTTGATTGGGAAACAATAACATGGTTTAT	rRNA			nuc	37.0151316266	31.9739617672	24.3867568936	15.3059730891	27.8650967823	29.8628845655	15.3627311522	31.0638433023	23.101020547	28.4859892707	24.9006669572	25.5495368259	27.9606503964	21.2440686961	22.3082783382	30.3531786539	22.326841652	27.9119262427	20.9738026147	17.7988838118	18.7480298006	0.2368016792	0.161849457	-0.0749522222
GCTCAATGGTCTAGGGGTATGATTCT	tRNA			nuc	214.1305463991	395.9665151166	85.8109008194	47.8497411136	77.3821268751	103.5246664938	57.3257467994	91.7985324493	39.2933246687	42.7289839061	84.2181793267	108.2306768321	75.2651469789	49.9035198616	71.4824402666	80.1266374893	94.0816597915	153.8063435667	116.361898959	50.7087767196	64.891394448	1.1983113688	0.8425196722	-0.3557916966
TACTTGGATAACTGTGGTA	rRNA			nuc	7.1642190245	16.0477678831	14.9368885973	29.1259293735	10.1669947719	7.6316260556	28.733997155	18.5268661848	14.896919792	7.8401805332	22.5216223435	9.7585036488	17.2336084204	15.2315964236	10.4345172872	18.8448644723	23.450204754	9.3039754142	10.6854678685	12.21049564	11.6265347314	-0.1924716839	-0.1217710896	0.0707005943
AGATTGATAGCTCTTTCTCGAATCTATGGGTGGTGGTGCAT	rRNA			nuc	54.3949962972	54.8298736007	29.2641082723	15.1573714087	21.3695167891	23.2266879954	20.7681365576	18.5268661848	19.6466623343	10.5842437199	16.6533122962	13.8393324474	15.6509300961	16.6345066205	30.9437409208	15.9677859269	23.1693639785	31.4009170231	24.9827475886	11.9436292998	16.5761428002	1.0646908588	0.5918238157	-0.4728670431
GCAGGACGGTGATCATGGAAGTCGAAATCC	rRNA			nuc	1196.5572478149	880.6820495869	260.3286298392	173.863966158	279.121662025	368.3089096414	333.7126600284	243.6352553169	396.6035022874	358.5575897194	294.3671202077	259.0439150407	245.3151402701	166.1446504629	565.9826100974	240.0922046132	229.0256524177	462.0005291636	399.3724765909	225.718520371	237.1596285704	0.8232101129	0.7518764682	-0.0713336448
TGTGCTCGTTCTGGGTAAATAGAGTTTCTAGCATTTATGTT	rRNA			nuc	568.361375944	613.9486955292	933.5555373332	530.0621942613	953.90887059	849.2672560605	987.0554765292	1063.4142590563	1164.7664098207	1091.3531302248	1062.1641185513	1166.9396090566	917.4258686662	1020.717376125	851.4326232424	990.7219971068	772.3121326164	813.6617248989	559.6354022083	782.3980790787	660.4675272015	-0.4834155988	-0.2390004017	0.2444151971
GCATCGGTGGTTCAGTGGTAGAATGCT	tRNA			nuc	2519.0190114492	2677.424182503	2947.5968222836	3542.0696558489	2927.1531059039	4864.6638957228	3517.0697012802	4326.9287024897	5167.288091316	5154.0040128657	4510.6685876659	4501.5090195188	4758.4103086522	4215.3443102372	3339.8850907779	4171.3323290411	4209.1011227593	2911.5628061953	2446.4100411149	3253.0457463656	2904.5265590492	-0.4111248773	-0.2476367887	0.1634880887
GGCTCGTTGGTCTAGGGGTATGATTTCC	tRNA			nuc	207.7623517106	266.9765020559	224.5105806517	286.2068365986	234.7822681586	350.0593690736	290.1849217639	306.7380401417	271.1671196914	350.3254001595	259.4744658728	328.4180046167	337.1104830809	299.621534912	213.7276989179	259.6563387219	265.5349532323	174.5949136329	197.320351832	216.9476514132	190.5902985876	-0.1368072034	0.0500650797	0.186872283
GCGTAGTACGAGAGGAACC	rRNA			nuc	1115.3627655371	1421.9294936455	1014.1842523127	147.5614687136	732.4943177796	584.4830129129	196.8705547653	301.7232492947	184.1604722108	216.2583130414	130.5302478076	238.4623437087	229.4883570269	243.1042955507	862.4668254312	358.7716946108	485.9949619973	981.5694062028	631.267215842	152.5189844728	393.2979888325	2.0492619981	0.6826280194	-1.3666339787
TCTTTGGTTATCTAGCTGTATG	miRNA			nuc	1247.6354760451	1017.3312245918	914.5033835101	480.726436343	2112.0990250229	522.1027651538	1080.0853485064	705.69251197	711.5977918015	1887.7848027247	1997.1286517542	630.5767630511	1015.9036310685	1931.4065096637	606.4013724629	573.8333158791	1815.6356135873	797.8158917715	798.2878318306	840.9504432977	826.7726382987	-0.0751117653	-0.0505816237	0.0245301417
CGTGAGGGAAAGTTGAAAAGAACT	rRNA			nuc	3004.0631735527	3436.5322329752	2168.1351050719	711.0590410823	1788.0731360886	1853.6556069474	700.853485064	951.556563219	697.780358951	583.7014406985	599.5192426645	861.5871585189	984.4259177292	655.9607249278	3035.365097763	1146.51580034	1620.5916950047	2225.2492447789	1631.9530061754	526.753848697	1203.5404215919	1.6313986588	0.4393149176	-1.1920837412
GAACTGAAACTGTTCACATGAACTTGGAATTCCCA	rRNA			nuc	266.1374696881	238.528186263	105.6251407954	31.9493613025	116.1673291531	93.5703716386	96.7283072546	73.4109660103	79.882033667	69.385597719	35.2098602835	48.792518244	57.5039791171	66.7384422246	153.999082722	87.6070417073	106.5790743011	112.0838288185	107.6142954358	48.4745498036	72.4921866214	1.1505703328	0.5699723261	-0.5805980067
GAATATTCTGTGCATGGGATAATGAAATAAGACCTC	rRNA			nuc	222.356131205	179.3216486942	75.4465291396	28.3829209711	87.9256770089	104.1882861508	57.0412517781	34.8249364375	50.3040914714	37.8942059106	39.1749346397	36.1951771701	53.9869161741	35.2731706652	151.6003431157	61.7133347987	71.1931365885	57.7137224915	88.0894693941	30.564779796	53.673601399	1.52709939	0.7147568698	-0.8123425203
ATAACATGGTTTATGTGCTCGTTCTGG	rRNA			nuc	76.5510069841	70.1481974892	97.2421931132	72.8148234337	128.8760726179	95.0635158669	155.7610241821	101.6888143976	119.391255724	182.6762064241	111.6564938719	150.4583835305	140.6825177176	137.6856150398	83.8359492388	95.9505694889	92.677455914	85.7710233501	68.149285676	98.8490079707	78.1982305628	-0.5365279523	-0.1984374281	0.3380905242
GGAACGGGCTTGGAATAATTAGCGG	rRNA			nuc	27.4628395939	29.0561857884	16.3086436726	29.5717344149	15.7211863603	18.2495405678	8.6770981508	10.7260804228	6.2610242604	6.4028141021	6.1855159957	6.3873842065	9.8477762402	6.2128880149	25.666513787	10.2136288362	13.6207776116	15.5550838957	17.176132184	5.3594993736	10.0894024523	1.6802350479	0.7675644661	-0.9126705818
GAACATAAGTGTGTAAGACAGATTGATAGCTCT	rRNA			nuc	292.0082606099	257.0074341285	163.8485228789	45.0263091845	115.0376630673	117.9583940338	86.6287339972	87.2016408396	86.574852704	56.4492998392	55.6696439617	65.8255427946	95.8399651951	62.7301273762	200.7745050441	84.4422553073	107.4215966276	161.220448975	124.9185877542	52.4764727489	88.4963849329	1.2512455081	0.4972977368	-0.7539477712
AGCCAATTGTGGAACTTTCTTGCTAAAATTTTTAAGA	rRNA			nuc	2907.3462167219	3683.327451178	9604.1145336231	4330.8473758206	10903.3487821446	6180.2898657481	6060.5974395448	10041.7007718878	10814.3001794107	16881.868733164	12194.1896752001	13088.4599484396	11770.0269916996	9331.1565511497	9670.1589117014	8414.4477677898	8803.9370506635	9022.2394087324	4734.3931664192	8289.8655812531	7027.7015071135	-0.8081691896	-0.5698733967	0.2382957929
GGGGATATAGCTCAGTGG	tRNA			nuc	7.6949019152	22.4911898362	13.2602990609	9.659109231	11.2025220172	17.9177307393	18.4921763869	14.7657730495	12.5220485208	16.0723700931	11.5780171202	13.4844777692	13.5406923303	11.8245288025	9.8348323857	11.220606327	11.5144717954	13.8105885055	10.3079337526	10.4496582783	8.8384108774	-0.0197005941	0.221896265	0.2415968591
GTTCAGCACTAAGTCACTT	rRNA			nuc	9.817633478	18.8439698628	19.5094055149	4.6066520948	7.7193849194	7.9634358841	2.7027027027	2.3680956778	4.3179477658	2.7440631866	2.537647588	7.806802919	8.4409510631	4.6095620756	8.9952735235	3.4524942545	20.9226377745	26.748929316	8.57664755	2.6883223632	9.0835322435	1.6737076901	-0.0828395808	-1.7565472709
CCGATAACGAACGAGACTCAAATATATTAAATAGATATC	rRNA			nuc	174.5946710416	269.1648340399	215.6703812778	52.3077915279	115.4142184292	137.7010788299	99.7155049787	131.3596602423	66.0646008165	86.372655541	62.0137629317	87.2942508219	117.8216085885	67.940936679	154.2389566826	113.7884564704	236.1870921929	327.0928856571	121.1122832379	64.1218340453	126.155663169	0.9174575951	-0.0588597799	-0.9763173749
TAGGAACTTCATACCGTGCTCT	miRNA			nuc	2006.5120097518	1547.7585827292	1688.0208287291	1207.8344589168	2558.12885122	887.5912912529	2045.2347083926	1522.2676215571	2549.5322583083	2320.3014288076	1867.7086247663	1313.1397364494	1437.7753310743	3422.900464724	792.3036919481	1349.7813995721	1630.4211221471	1082.6047642169	1251.5887535591	1390.1749585521	1186.7235937859	-0.1515058627	0.0767766519	0.2282825146
TTGTCAGAATTGAGTATAGGGGC	rRNA			nuc	69.2541172369	70.999215483	42.3719901026	52.7535965693	39.8207295233	36.0013663929	17.9231863442	22.845158303	11.6584589676	14.2429946354	10.9436052232	18.9847252804	24.6194406006	15.2315964236	64.5260954084	23.0166283632	34.9646765494	48.1189978455	39.2219294983	11.6209559536	26.1899153805	1.7549317583	0.5826491114	-1.1722826469
GGACGGTGATCATGGAAGTCGAAATCCGCTAAGGAGTGTGTAACAACT	rRNA			nuc	3159.2879190836	1973.632301628	1627.0539364951	1480.8157459529	1678.4013869287	1578.9170689446	2474.1109530583	1157.7201869291	3352.4546453562	2344.8673278117	1616.9573224773	1712.8835313718	1166.2580718793	1540.1949804675	1944.2983878551	2774.7984031063	2426.0430391297	1957.0330785401	1451.4431802225	1512.8867354625	1457.7572175316	-0.0598158863	-0.00626237	0.0535535163
TTTTTGATCCTTCGATGTCGGCTCTTCCT	rRNA			nuc	233.3678011871	250.8071601736	148.1495481286	101.6435494462	158.6239462098	152.1348063699	69.7012802276	60.3167899098	60.451268721	64.1588106969	55.6696439617	69.0192348978	94.433140018	67.940936679	233.8771116105	99.1153558889	166.8194206451	175.6125359439	131.663924841	45.4998210295	104.1322423318	1.5329273339	0.338443272	-1.1944840619
GAATTATTTAGTGAGGTCTCCGGACGTGATCACT	rRNA			nuc	305.9386864909	454.2004606925	958.5519631492	591.4346882983	832.5639052105	968.5528894083	627.453769559	1054.081176091	1173.8341001289	2008.2622435853	1166.5248756077	1421.5478406206	1246.7988132726	1062.0030190627	1001.833596555	747.7527139482	880.4358311827	801.5956317835	515.7717060162	895.7407025565	707.1214155827	-0.7963485313	-0.4552253203	0.3411232111
GGGGATGTAGCTCAGATGGTAGAGC	tRNA			nuc	1284.2525955037	2166.0839422266	2272.388490792	4240.2003507297	2724.1897658278	4089.8879461619	2333.1436699858	3217.8241268274	3181.0321190545	4154.9036735819	2582.2150237619	2407.3341364878	4526.1083012709	3498.0563681301	2574.9270303412	3235.7063860786	3514.3010441801	2447.5270324098	2106.6026225664	2146.7206515044	2434.9318361306	-0.0272162703	-0.2089631877	-0.1817469175
AAACTGTGCGTCATCGTGTGAACTGCA	rRNA			nuc	157.3474770937	142.1200049651	94.041431271	35.8130049949	85.1956506349	71.8368278715	52.6315789474	39.8397272845	46.8497332588	26.3952744619	37.1130959745	36.7274591873	56.9764196756	33.8702604683	110.342021888	61.857188726	80.0396210166	110.4847080442	73.9527892002	28.6275627321	56.315486968	1.3691997123	0.3930728376	-0.9761268747
ATTTATGTATTTTTGATT	rRNA			nuc	11.8076943182	24.4363738221	26.5205981218	30.7605478587	21.6519333105	22.3971634241	18.7766714083	40.5362260133	33.6799925731	28.4859892707	37.7475078715	44.3568347672	25.4987063363	37.6781595742	24.9468919051	27.3322461813	19.2375931215	37.6520255045	17.2710673426	24.3244494496	21.1994953866	-0.4940499086	-0.2956726812	0.1983772274
CCCAGCTCGGGGAGGTAGTGACGAAAAATAACAATA	rRNA			nuc	742.0273519269	387.942631175	274.5034322836	100.1575326415	308.4929802549	289.6699802855	288.1934566145	181.0896694751	204.0230319334	160.5930312555	135.2883370351	126.5056927562	154.7507694894	112.232815753	428.5348306586	197.3675882141	248.965347478	316.9166625477	265.9407270324	131.4225954328	181.3674993647	1.0168913942	0.5521887817	-0.4647026125
AGCCAATTGTGGAACTTTCTTGCT	rRNA			nuc	1170.686456893	2281.8223893838	4196.1987752361	2150.4149181821	3732.8874415774	2960.0754800998	2368.1365576102	5206.0493979186	4575.2974526267	5903.6559415175	4965.0661088917	4936.915709594	4733.6150149044	4067.4374923341	3540.1798479007	3642.5252923975	3270.390830661	3897.6388254894	2070.8643124131	3349.9644124409	2850.8551780347	-0.6939127414	-0.4611617249	0.2327510165
CATCCTGGCAACAGGAACGACCATAAAGAAGCCGTCGAGAG	rRNA			nuc	16.7165110572	11.5495299159	13.5651335221	14.2657613258	19.6750176604	13.4382980545	20.3413940256	16.5766697443	11.4425615793	19.2084423064	15.7016944507	10.4682130051	20.5748182162	21.4444844385	11.3940131297	22.5850665814	19.3780135093	9.4493500301	11.2619350173	11.2742440752	12.8647666565	-0.0015759742	-0.1919705579	-0.1903945837
CATCGACATTTTGAACGCATATCGCAGTCCATGC	rRNA			nuc	27.1974981486	26.1384098097	23.0150018183	95.8480839076	30.0302901133	19.2449700533	56.3300142248	34.1284377088	17.4876884514	16.0723700931	35.0512573092	23.7752634352	36.2257483123	26.6552937413	17.7506730863	34.0933807629	30.1903833659	19.6255731394	27.9170960429	21.9236675034	20.2263436764	0.3486597192	0.4649133322	0.116253613
AGGATTTTCTTAGTAGCGG	rRNA			nuc	33.3003513917	22.8559118336	11.736126755	18.4266083791	20.7105449057	17.7518258251	21.0526315789	16.158770507	13.8174328505	11.8909404754	16.3361063477	10.8230676832	10.0236293874	14.8307649388	18.8301059092	14.6731005815	13.4803572238	13.9559631214	15.7723752278	10.7847162784	10.5946012029	0.548411715	0.5740706545	0.0256589395
GTTTATGTGCTCGTTCTGGGTAAATAGAGTTTCTAGCATT	rRNA			nuc	237.2152521447	206.5542244959	559.8284879388	478.3488094553	403.4790702999	448.2750783113	673.9687055477	720.8761842568	997.4459338965	460.2185973002	507.846723548	589.7684750652	560.795686252	451.336251921	497.7384682992	905.9920339449	451.591966999	471.5952538095	292.929827818	471.2344103753	411.1763953936	-0.6858897869	-0.4892023411	0.1966874458
CGTTCTGGGTAAATAGAGTTTCT	rRNA			nuc	2690.1642437013	4653.7311121115	5597.5227932348	3133.1178311763	4790.913869739	4700.9157453552	3157.1834992888	6974.3203704705	5365.2659963772	5783.3091703325	6177.9030529804	5755.7428793973	5062.2845469223	5562.7393465004	4205.1104667564	5261.6012438186	5289.4955860957	7110.1270864892	3210.45522186	3974.5911247313	4002.7506386579	-0.308028578	-0.3182138655	-0.0101852875
TTAAATGGACAAATTGCGTCTAGCAATAATGAGATT	rRNA			nuc	8.3582555286	11.671103915	9.907119988	9.956312592	7.5311072384	8.1293407984	17.3541963016	11.2832794058	11.4425615793	8.3628592354	8.0887516867	9.0487942925	10.5511888288	6.0124722725	13.1930678344	13.9538309452	7.5827009384	7.5594800241	6.9823583754	7.8651301966	7.2733925284	-0.1717562414	-0.058914031	0.1128422104
ATTGTGTTTGAATGTGTTTATGTAAGTGG	rRNA			nuc	98.1763347802	110.0244691988	162.7816022648	85.2973645938	152.3166438976	138.3646984869	96.3015647226	197.2484399821	243.1004592137	344.053255733	258.99865695	268.2701366723	237.0500423542	311.4460637146	143.2047544938	185.571566178	140.9820692994	158.8944551214	93.9218057571	168.7347386313	144.286502945	-0.8452249708	-0.6194043002	0.2258206707
ACTTTTGGTAAGCAGAACTGGCGCT	rRNA			nuc	275.15907883	205.4600585038	103.0340478755	34.6241915511	115.3200795887	101.8656173513	53.3428165007	47.361913555	61.0989608859	33.1900975906	34.892654335	42.5825613766	48.5354686126	40.483979968	119.8170433328	72.0708175621	93.6603986282	132.0001511896	105.5787563561	32.5622462088	62.8975740657	1.6970474491	0.7472432982	-0.949804151
AGGTCCGAACATAAGTGTGTA	rRNA			nuc	45.9040700459	24.6795218203	16.0038092114	14.1171596453	13.4618541887	13.4382980545	14.3669985775	8.2186849993	11.226664191	4.7041083199	5.2338981502	7.806802919	10.5511888288	9.0187084087	17.3908621454	7.7681120726	9.8294271424	19.6255731394	16.1317859382	6.1690203154	9.1934090525	1.3867928647	0.8112343285	-0.5755585362
CGGGCTTGATTGGGAAACA	rRNA			nuc	1343.6890792625	2340.2994829579	2107.7778817602	1222.248821923	2236.4564332977	2694.2958074667	1122.332859175	2994.6659341357	1593.1068281867	2353.7528657493	2004.9001974924	2278.5218883237	2882.9364943288	2745.6956711001	1586.8861865222	1771.8488221816	1780.5305166501	3209.8715179145	1500.3846130554	1482.440017872	1719.186411784	0.0173586409	-0.1963936122	-0.2137522531
ATATTTTCTCCTCGGACCTTGAAAATTTATGGTGGG	rRNA			nuc	101.4931028471	64.9205155272	29.4165255029	15.4545747696	39.9148683638	38.1581302782	33.1436699858	15.3229720325	20.0784571109	20.9071480886	16.1775033735	18.097588585	20.9265245105	11.4236973177	69.9232595225	27.7638079631	25.696930958	39.3965208947	36.6014656831	14.8615123618	24.3106423437	1.3003204842	0.5903134083	-0.710007076
CCTGGAATTAAGTTGACTGTGTAGCC	miRNA			nuc	172.2065980334	135.5550090129	152.8744822768	102.9809645705	357.6334549858	109.1654335784	220.9103840683	134.4242546489	138.82202067	212.2075530993	332.2732310534	115.5051977339	136.6378953333	354.9362798189	81.7970205735	112.0622093431	309.0652734343	107.1410918797	130.60432574	137.8930384075	134.8691047273	-0.0783469425	-0.0463572182	0.0319897242
CGGGCTTGATTGGGAAACAATAAC	rRNA			nuc	180.166841394	231.2337463162	201.4955788334	95.8480839076	229.1339377298	279.2179706876	109.2460881935	277.4850935342	158.0368882278	214.5596072592	193.6542315591	208.8319780842	265.7141053392	246.5113631718	180.3852183908	218.3702615955	184.7932302769	292.9298509329	153.038845671	139.3898266075	170.9451553899	0.1347726273	-0.1596356402	-0.2944082675
AATTTGATAAAGTGCTGATAGATTTATATGAT	rRNA			nuc	122.3224063073	93.1256833219	119.6475260092	376.7052600091	99.4106155475	126.0877348322	171.5504978663	112.9720938033	131.9133042448	39.0702329906	98.6510499834	104.6821300507	120.9869652372	94.395814678	76.7596674004	107.3150297432	118.5148072597	86.3525218135	117.9195061777	78.6238334933	74.4089963487	0.5847637752	0.6642534232	0.079489648
TAGATGGGGGACCGCTTGGGAACACCGCGTGTTGTTGGCCT	rRNA			nuc	19.5025962334	34.0407197521	28.0447704276	39.8252503678	36.3375924255	30.194694394	75.2489331437	59.063092198	42.9635802696	29.9233557018	45.043244687	40.0985786296	41.5013427267	39.2814855135	27.585505472	36.3950435992	29.3478610394	26.748929316	23.6525351729	35.0283618425	24.6897567718	-0.5665286941	-0.0619177984	0.5046108958
AATTGTGGAACTTTCTTGCTAAAATTTTT	rRNA			nuc	904.946999373	1273.2444927282	1876.2561085016	914.7919450162	1458.0223613636	1231.5121784991	1012.2332859175	2250.6659920844	1880.682149388	2667.7520961049	2104.5028653213	2244.8106939006	2197.1092204553	1836.0086162736	1557.1418154045	1646.5520515296	1306.8925487747	2136.1346052643	962.0233737813	1458.5584945961	1315.1902599051	-0.6003993939	-0.4511276679	0.149271726
TGTATCTTATGAACGTCTTGGAAG	piRNA			mito	1061.365781408	930.7705372221	699.4426711546	897.9999551223	922.9371920719	1696.2118433214	1399.146514936	1119.5520565936	914.1095420169	936.1175556669	953.5210811901	1132.5187052772	1265.2633937231	1795.9254677904	843.3968455615	1492.7722032783	1127.4352932322	721.2034692198	780.7887539447	774.5608178904	888.2361866255	0.0115537505	-0.1860110745	-0.197564825
GTTTTCGTAGTGTAGTGGTTATC	tRNA			nuc	94.594225268	178.8353526977	73.6175223726	75.9354587237	75.8759054274	118.6220136908	79.3741109531	129.9666627848	77.7230597841	112.5065906518	86.4386209662	93.3267803503	104.6326225525	117.8444565406	75.5602975972	98.3960862525	84.5330734246	70.7974379178	77.5822460036	69.6201332844	67.7920218581	0.1562219664	0.1946110435	0.0383890771
TTTTGATTTGAAAATTTGGTATAACTCC	rRNA			nuc	272.6383350992	447.1491687439	395.5227133681	248.313408077	336.4522158777	426.8733443726	176.813655761	581.7157382524	276.9963491752	326.4128495332	316.730139577	485.0863450146	419.4097559457	426.0838683766	372.0445129311	431.8494896638	295.1636550472	574.6658564455	267.0665258476	259.6020090193	310.3967471149	0.0408976116	-0.2169142788	-0.2578118903
TTTAGTGAGGTCTCCGGACGTGATC	rRNA			nuc	93.7982009319	341.9876595096	170.0976293329	53.6452066522	90.2791480209	109.3313384926	45.9459459459	88.1767390598	44.2589645993	49.3931373593	48.6911130947	71.8580723229	90.916077075	69.7446783608	121.6160980374	76.0987275257	150.9519168296	265.0179246901	107.6230539149	41.8120008547	95.9879153593	1.3639981621	0.1650624598	-1.1989357024
GGTCGTATCCGTGCTGGACTG	rRNA			nuc	31.9736441649	40.240993707	23.4722535101	23.0332604739	17.9805185318	16.2586815968	9.9573257468	8.0793852535	10.5789720262	9.2775469643	6.34411897	8.6939396144	10.9028951231	10.6220343481	22.9079632398	8.7750895635	20.7822173868	40.1233939739	19.256998482	6.3464193903	14.1688656527	1.601368086	0.4426585911	-1.1587094948
AGAGAGATATGGTAGATG	rRNA			nuc	347.4646226884	580.5158457727	584.8249137547	1016.5840961429	385.2161352466	604.889317366	479.2318634424	494.3747976671	446.4757989823	316.7432935422	483.8976744363	635.0124465278	600.8902038015	795.249665907	430.213948383	534.1296319526	705.1911872726	764.8158539741	441.6002722209	341.4725217277	471.152767121	0.3709715718	-0.0934538554	-0.4644254272
TGAACCTTATGGGACATGTGCTTTTATTA	rRNA			nuc	94.992237436	97.6239212891	147.3874619757	118.7327427011	106.0944732216	105.5155254648	273.826458037	128.1557660901	151.9917613557	66.6415345324	75.3364127687	140.8773072208	139.8032519819	137.4851992974	126.6534512106	206.5742395594	128.9059159531	71.2335617653	84.2363599723	100.3575080041	99.7107698988	-0.2526335515	-0.2433062447	0.0093273068
CTCCAAGGTGAAGAGTCTCTAGTCGATAGAATAATGTAGGTAAG	rRNA			nuc	70.448153741	22.9774858327	14.4796369056	6.0926688996	22.3109051939	15.2632521113	16.2162162162	12.258377626	18.5671753929	5.7494657244	6.0269130215	8.1616575972	12.6614265946	6.4133037573	20.2693496729	11.220606327	15.1654018768	24.5683100782	19.2493634991	7.9925564282	11.2087414264	1.2680818126	0.7801864481	-0.4878953645
ATTTGCATTGTATGGCTTCTAAACCA	rRNA			nuc	9.2869505873	13.0084179053	10.0595372186	8.4702957872	8.3783568028	9.9542948552	6.2588904694	5.014790847	7.9882033667	3.9200902666	6.1855159957	6.0325295283	5.2755944144	6.2128880149	11.2740761494	10.7890445452	5.4763951222	8.7224769509	7.4357353052	4.2180808784	5.904241726	0.8178886567	0.3327236265	-0.4851650301
CTAAAATTTTTAAGAATACTATTTGGGTTAAACCAATT	rRNA			nuc	8.2255848059	19.8165618557	30.9406978088	13.076947882	25.6999034512	30.0287894798	12.0910384068	43.7401201655	28.0666604776	31.7527311596	29.5001532105	39.0340145952	28.4882098378	31.0644400745	28.6649382948	32.7986954175	21.9055804888	29.3656724012	16.0187215603	22.0693905302	21.2176419641	-0.4622877764	-0.4055053182	0.0567824583
AACTTCGGGATAAGGATTGGCTCTGA	rRNA			nuc	296.9170773489	132.3940850359	93.279345118	49.0385545574	110.4248598838	100.8701878657	63.8691322902	42.2078229623	62.6102426039	30.7073737551	39.0163316655	45.5988261407	68.7585805345	39.481901256	134.6892288916	56.9661551988	75.9674297719	110.1939588125	99.1109301283	33.9226303173	60.3829880233	1.5467961302	0.7149020195	-0.8318941107
TGGACGGAGAACTGATAAGGGC	miRNA			nuc	573.0048512376	473.6523005509	417.3183773418	436.2945338804	1047.9535722301	221.4830605276	693.7411095306	420.6852321653	278.5076308932	661.7112370041	842.6576021895	233.1395235366	345.551434144	687.0251650023	227.2805776933	466.3744322085	444.851788387	286.9694916831	402.0461442446	375.4287436974	301.0120277345	0.0988219836	0.4175399592	0.3187179756
AACCGATATGGTTGGACCACAAT	lncRNA			nuc	204.1802421984	196.7067305676	441.4002997742	326.7750953688	384.1806080014	418.57809866	324.3243243243	495.4891956331	647.044472703	751.7426434606	498.8063540158	595.6235772545	382.8323013391	343.3121667587	351.295415337	311.2998986118	423.086628286	334.2162418336	247.6539997961	397.1113246558	264.6840610287	-0.6812175819	-0.0959453982	0.5852721836
GGCTCAATGGTCTAGGGGTATGATTCTC	tRNA			nuc	373.4680843329	496.021916388	371.5932081663	740.1849704558	419.4826731816	558.6018462894	457.4679943101	571.6861565584	467.201948258	629.1744877912	437.2684000069	538.8468287525	592.9768121799	607.8609467479	355.3732726676	456.1608033724	446.6772534278	325.3483902669	372.1179682172	372.6589737085	341.9167343271	-0.0020959459	0.1221150207	0.1242109666
CGTTCTGGGTAAATAGAGTTTCTA	rRNA			nuc	830.9167361198	1114.4688498844	1255.76556279	915.2377500576	1162.708818776	1178.7544157667	856.4722617354	1553.7493640967	1236.2284453445	1490.5489890414	1136.866119423	1433.6128996773	1296.9169602095	1649.8223915691	992.3585751103	1181.4723046665	1028.8601810328	1677.9138161127	811.7222173908	924.7302482176	962.5971931291	-0.1880464788	-0.2459461149	-0.0578996361
GAACATAAGTGTGTAAGACAGATTGATAGCTCTTTCT	rRNA			nuc	31.1776198289	28.4483157928	16.9183125949	5.0524571362	9.79043941	13.2723931402	9.1038406828	11.14397966	11.6584589676	7.9708502088	8.0887516867	7.4519482409	9.4960699459	4.6095620756	27.8253794326	10.3574827634	12.0761533464	20.6431954504	13.1846483083	6.6260461899	10.5893348583	0.9926389233	0.3162471158	-0.6763918075
CGGGCTTGATTGGGAAACAATAACATGG	rRNA			nuc	206.9663273746	250.0777161789	221.1574015789	106.8446082629	241.8426811947	257.4844269205	103.6984352774	264.9481164167	174.8768845143	200.577951975	199.3639386321	212.0256701874	244.9634339758	236.8914075358	201.9738748472	234.1941935952	210.4901612349	267.1985439278	161.5976168823	138.425213407	171.9314113346	0.2232991764	-0.0894272223	-0.3127263988
ATCAATTCAGAACTGGCACGGACT	rRNA			nuc	124.0471257021	130.4489010501	103.7961340284	46.0665209479	103.6468633691	94.8976109526	50.7823613087	47.361913555	43.1794776579	51.3531824926	43.9330238672	52.1636376863	73.1549092132	44.4922948164	169.351016202	59.8432337442	98.4346918117	102.6344787884	75.940681709	34.6555855459	68.1330459889	1.1317850552	0.1565182439	-0.9752668114
ATAGTTTAGTTACGTAGCCAATTGTGGAACTTTCT	rRNA			nuc	3086.5843630572	3861.5549338802	6560.7996905321	4039.5880820858	6676.9855387679	5400.0390540168	6433.2859174964	7593.9256395669	7837.9387844545	6898.7055208591	6829.4440711988	6924.1019071665	6647.7765216001	5437.4795074903	6350.4232336161	6826.7319725135	5992.5804675522	6131.4651726033	3725.5093046607	5088.4365716308	4611.3259083976	-0.4497847884	-0.3077439666	0.1420408218
TGGCAAGATGTCGGCATAGCTG	miRNA			nuc	281.1292613504	114.8874291634	152.5696478156	107.1418116239	299.5497904093	101.5338075228	214.3669985775	150.5830251559	137.310738952	184.766921233	180.3315817221	127.7476841297	140.8583708648	231.4801824906	88.9932393923	243.688552795	304.8526618018	142.4671235306	134.0552954218	119.4179331505	141.5398843933	0.1668087051	-0.0783804366	-0.2451891417
GGTCGTATCCGTGCTGGACTGCAATGATAAATA	rRNA			nuc	328.4927093458	168.8662847703	118.5806053951	104.0211763339	139.6079004327	131.894406831	97.2972972973	63.1027848248	77.7230597841	51.6145218437	52.9733933995	56.9541758411	87.7507204264	66.3376107397	159.6361207967	80.2704914165	105.8769723623	226.3482768747	125.366251647	47.8554892153	90.1142156236	1.3893927075	0.4763224137	-0.9130702938
AATGGATGGCGCTTAAGTTGTA	rRNA			nuc	87.8280184115	89.6000373475	61.2717266952	16.3461848525	56.5774431288	65.6983460441	20.3413940256	18.944765422	21.1579440524	16.7257184709	15.5430914765	21.6461353664	27.4330909549	23.8494733475	85.035319042	31.0724482903	58.4148813033	78.9384164052	47.5140864662	13.6957107258	37.9105434648	1.7946311563	0.3257561533	-1.4688750031
CGATAACGAACGAGACTCAAATATATTAAATAGATAT	rRNA			nuc	211.6098026682	265.7607620647	135.0416662983	76.9756704871	109.4834714789	181.3340712784	183.4992887624	178.8608735431	119.391255724	125.0508795049	99.1268589062	73.1000636964	137.6930142161	78.9638025119	240.4736455277	161.1163985421	142.8075343402	200.4715952538	123.2662073681	93.6220212744	119.2501713885	0.3968575305	0.0477860087	-0.3490715218
ACAACCTCAACTCATATGGGACTACCCCCTGAATTTAAGCATA	rRNA			nuc	31.5756319969	18.9655438619	28.1971876582	43.0944873383	41.4210898115	22.0653535956	57.4679943101	39.00392881	33.0323004083	32.2754098618	30.7689770045	21.8235627055	21.9816433934	32.8681817562	20.0294757123	51.7874138171	30.6116445292	12.9383408104	23.4059779059	25.7363675459	20.8917301057	-0.1369314023	0.1639450712	0.3008764735
CGGGCTTGATTGGGAAAC	rRNA			nuc	182.2895729568	438.0311188103	361.0764192559	261.5389576395	405.1735694285	455.2430847099	207.3968705548	536.3040211379	292.9727559086	409.7801025365	373.9858132812	367.984301229	557.9820358976	471.9790733898	276.8145505626	302.2371011938	323.5285733724	606.9390211636	264.1411531224	262.574502239	312.4331532334	0.0085822629	-0.2422384598	-0.2508207228
AACGAGACTCAAATATATTAAATAGATAT	rRNA			nuc	226.0709114399	282.2948259443	115.684678014	66.5735528537	142.6203433281	215.842293443	138.8335704125	112.4148948203	124.5727930429	79.4471627367	79.4600900992	77.180892495	149.1234687807	63.1309588611	297.683585137	177.8034541054	127.2208713001	175.1764120963	132.0564603321	73.2464752008	122.9876131443	0.850323641	0.1026418613	-0.7476817797
TCCCATATTGTCTAGTGGTTAGGATACCCGGCTCTCACCCGG	tRNA			nuc	214.1305463991	271.7178880214	193.7223000736	264.9567962904	230.1694649751	326.3349663354	211.6642958748	261.3263230272	292.9727559086	189.3403598774	223.6301936923	232.9620961976	202.5828255134	178.7708422351	190.9396726584	289.0025398849	288.1426356598	220.5332922408	188.7438853721	168.6354276732	168.9614685754	0.1625222512	0.1597356276	-0.0027866236
CTTCCAATCATAAGGTCTATTAATTA	Mt_tRNA			mito	320.7978074306	356.5765394034	347.3588685033	390.6738179739	397.5483233496	860.5487902297	525.0355618777	381.820603101	468.7132299761	354.5068297773	557.4894544882	684.6921014671	470.5830217655	649.5474211705	347.5773689473	603.6110788239	579.6553606255	408.9387943792	335.4506602653	355.1526448666	375.8696235437	-0.082338646	-0.1641317432	-0.0817930973
CTAAGCGGTGGATCACTCGGCTCATGGGT	rRNA			nuc	123.1184306433	92.6393873254	43.8961624085	27.4913108882	56.9539984908	49.9373791901	33.5704125178	26.0490524553	35.838966456	27.1792925152	19.1909598842	23.5978360962	38.5118392252	18.6386640447	88.3935544907	36.9704593083	45.4962056305	61.7842117352	49.7994792399	19.8185661035	36.0476473543	1.3292780703	0.4662255507	-0.8630525196
GTAGGAAGGTACAATGGTATGCGTAGAAGT	rRNA			nuc	89.5527378063	54.2220036052	22.7101673572	15.4545747696	27.8650967823	34.1764123361	29.8719772404	15.4622717783	23.3169179352	18.9471029553	17.129121219	12.2424863958	26.3779720721	13.8286862267	50.4934687118	23.8797519268	22.6076824275	31.5462916389	30.8539214821	14.0113904236	20.9554372809	1.1388537361	0.5581292384	-0.5807244977
TTCCGATAACGAACGAGACTCAAATATATTAAATAGA	rRNA			nuc	15.7878159984	13.0084179053	11.4312922939	28.977327693	11.6732162196	9.9542948552	17.6386913229	16.0194707613	10.7948694145	6.9254928043	14.591473631	9.4036489707	11.0787482703	9.0187084087	9.7148954054	22.1535047995	17.8333892441	11.9207184995	11.4473438842	9.0117766183	10.0729254359	0.3451294321	0.1845301502	-0.1605992819
TTTCTGCCCAGTGCTCTGAATGTCAAAGTGAAGAA	rRNA			nuc	9.9503042007	12.8868439062	10.0595372186	15.7517781306	16.7567136055	18.5813503963	19.0611664296	14.0692743208	14.4651250154	12.1522798265	19.03235691	19.6944346367	20.2231119219	25.051967802	13.3130048148	22.5850665814	17.6929688563	17.7357031334	10.572841609	11.7749273053	14.3179768089	-0.1553549785	-0.4374644734	-0.2821094949
GGGATAGCGTACCGGAGTGGACTGC	lncRNA			nuc	7.9602433606	6.6865699513	4.7249341481	7.7272873848	10.6376889743	9.2906751982	12.9445234708	14.487173558	12.9538432974	12.2829495021	10.785002249	14.0167597864	11.4304545646	11.6241130601	9.1152105038	7.7681120726	9.1273252036	8.8678515667	5.9369307654	9.2884696118	7.1306989864	-0.6457236257	-0.2643262148	0.381397411
CAATTGTGGAACTTTCTTGCTAAAATTTTT	rRNA			nuc	404.1150212711	570.9114998426	806.2871497947	433.4711019513	690.3201172443	555.9473676614	402.560455192	830.9229833994	797.0931575641	879.0149074499	746.7028027683	759.5664385543	941.3418966782	699.4509410321	705.1095072605	734.6620065666	654.0781661322	867.3049581466	434.9720670723	528.7624012004	567.2494062027	-0.2816968372	-0.3830604364	-0.1013635992
CATCACAGTCTGAGTTCTTGCT	miRNA			nuc	702.0934644014	518.0268102277	525.9918627489	303.5932332144	1226.2525361004	251.3459450931	510.9530583215	292.668765821	287.3594238131	948.400505169	1201.4175299427	279.0932043555	389.866427225	853.57064695	249.2290450905	502.6256218805	857.8281487552	320.8417771756	447.6155486308	421.3469316312	389.0960833629	0.0872515324	0.2021336932	0.1148821609
ATAAGGACATTGTAATCTATTAGCA	rRNA			nuc	50.0168624489	36.2290517362	56.6992097776	59.7378755517	32.3837611253	21.8994486814	34.9928876245	27.85994915	31.7369160785	9.2775469643	17.129121219	24.1301181134	22.3333496877	59.1226440127	42.5776280111	34.0933807629	33.9817338351	64.9824532839	32.340527439	17.3294288168	31.6733869574	0.9001191042	0.0300720592	-0.8700470449
GGAGTGGAGCCTGCGGCTT	rRNA			nuc	4.510804571	6.5649959522	4.8773513787	13.076947882	5.1776362264	8.9588653697	6.2588904694	8.915183728	11.226664191	5.3574566977	6.978530867	8.3390849362	7.9133916216	10.0207871208	5.8769120353	10.645190618	7.8635417139	6.9779815607	5.4223383359	5.6118337825	6.0558459221	-0.0495571429	-0.1594133642	-0.1098562213
GGAGAGGGAGCCTGAGAAACG	rRNA			nuc	38.076497408	22.8559118336	9.1450338351	6.0926688996	19.4867399795	11.6133439977	11.8065433855	6.4077883045	9.0676903082	6.2721444266	6.978530867	9.2262216316	10.727041976	7.4153824694	15.5918074407	9.062797418	10.6719494689	10.6123469569	13.5989618285	5.9571745438	7.9351283202	1.1907963821	0.7771710591	-0.413625323
GTGCTGAAGCTTATGTAGCCTT	rRNA			nuc	560.1357911381	683.6105970219	1195.2559222477	787.291703167	1309.4712710852	1039.22838288	2056.8990042674	1393.554656484	1872.6939460213	1576.1376265291	1282.7808557328	1373.4650317329	1252.4261139813	1015.5065668222	920.3963869225	1067.5399942689	952.1906493221	979.6795361968	701.3120658925	1145.0713033535	762.0484531156	-0.7073089829	-0.1198261817	0.5874828012
ATCTAGTAGCTGGTTCCTTCCGAAGT	rRNA			nuc	67.9274100101	35.013311745	25.4536775077	10.9965243553	28.4299298251	19.5767798818	22.0483641536	13.5120753378	16.40820151	11.3682617732	10.6263992747	11.1779223613	16.706048979	10.2212028632	31.3035518617	14.9608084361	23.5906251417	27.7665516269	23.719235467	10.2026435903	15.4642375979	1.2171144938	0.6171217999	-0.5999926939
GATGAACCTGAATATCCGTTATGGAAAATTC	rRNA			nuc	4.510804571	8.510179938	14.327219675	20.0612268644	4.3303866621	4.4794326848	19.0611664296	12.3976773718	9.4994850847	6.141474751	9.6747814292	6.3873842065	8.7926573574	24.2503048323	8.035777681	8.6312356362	6.8805989997	3.779740012	7.0423281799	7.5695562465	7.3657622934	-0.1041562671	-0.0647823797	0.0393738873
GTGAAGAGTCTCTAGTCGATAGAATAATGTA	rRNA			nuc	135.8548200202	67.3519955095	44.6582485614	18.2780066987	56.2950266074	49.6055693616	46.9416785206	23.959556269	34.7594795146	20.776478413	25.5350788542	24.1301181134	43.084021051	20.8432372113	81.4372096326	37.2581671629	41.5644347735	56.4053509489	47.0875784006	21.0662009699	34.8601013574	1.1604163649	0.4337697661	-0.7266465989
CGTTCTGGGTAAATAGAGTTTCTAGC	rRNA			nuc	1211.1510273092	1817.774434763	2191.7597758125	1456.2964686743	2062.1113007277	1860.4577084317	1585.9174964438	2812.6011664404	2135.4410675694	2814.6248114273	2197.7614141803	2495.8703786832	2390.7235354642	2730.6644904189	1907.2378609384	2512.9842554754	1781.3730389766	2099.6455766866	1332.2423014237	1685.2151200727	1650.1680142219	-0.3390762689	-0.3087564257	0.0303198432
AACATAGTAAATTGGGAGGATCTTCG	rRNA			nuc	288.0281389296	164.4896208022	116.2943469364	50.8217747231	128.687794937	119.9492530048	63.0156472262	51.6802056733	61.3148582742	44.0356806616	46.312068481	52.3410650253	48.7113217597	36.4756651197	135.2889137931	90.4841202527	86.498958853	115.1366957513	109.7508719264	38.1358979177	63.6650948652	1.5250108276	0.7856578816	-0.739352946
AGGTACAATGGTATGCGTAGAAGTGTTT	rRNA			nuc	341.494440168	275.608255993	137.3279247571	60.0350789127	150.3397282475	137.8669837441	101.706970128	84.6942454161	100.3922855545	69.6469370701	67.4062640562	63.6964147258	107.4462729069	57.9201495582	289.4079334954	107.4588836705	128.4846547898	171.8327959318	139.2640274947	58.3440234886	107.3727372377	1.2551658665	0.3751949232	-0.8799709433
ATCGGTGGTTCAGTGGTAGAATGCT	tRNA			nuc	1047.435355527	1519.6749889337	1108.3781008142	1036.3481196464	923.6903027957	1455.815622569	989.0469416785	1423.3648020746	1532.871456854	1765.7393257575	1421.5584582015	1134.6478333461	1734.9671497529	1759.0489711858	1524.3990197791	1661.3690060384	1598.8265349037	1210.0983023152	890.5949508669	990.3731366552	1168.101045269	-0.1532027501	-0.3913237406	-0.2381209905
TTTTGGGCTCCGGGGGAAGTATGGT	rRNA			nuc	42.8526434243	25.7736878123	13.7175507527	22.8846587935	14.3091037531	15.9268717683	19.6301564723	8.2186849993	12.5220485208	7.8401805332	8.4059576352	6.3873842065	11.0787482703	11.8245288025	25.0668288854	10.9328984725	11.0932106321	18.3172015968	17.1155161022	7.5459399606	10.9491119061	1.1815322696	0.64449094	-0.5370413296
TATCGATAAAAAAGATTGCGACCTCGATGTTG	rRNA			mito	74.5609461439	77.1994894378	68.2829193021	72.5176200728	74.1814062987	158.4391931115	88.3357041252	87.3409405853	93.6994665176	68.4709099902	87.0730328632	102.90785666	99.5328812852	108.8257481319	70.0431965028	124.8652088701	92.9582966895	62.5110848145	65.9302868209	63.107123782	68.6384408886	0.0631384861	-0.058075425	-0.1212139111
TCCCATATTGTCTAGTGGTTAGGATATCCGGCTCT	tRNA			nuc	875.3614282163	1115.3198678782	474.4748388112	1034.2676961197	1005.3086774924	608.7051303938	1096.0170697013	757.6513171348	628.6931946984	785.3247500779	616.6483638834	727.4520901828	596.4938751228	766.5902147415	354.0539658842	715.097872458	1015.0989830334	423.6216305798	645.665972274	554.4960640444	475.6597892638	0.2196107767	0.4408579268	0.2212471501
GCCCGGGTAGCTCAGTCGGTAGAGCATTG	tRNA			nuc	229.1223380615	248.1325321931	278.77111474	300.026792883	250.9741487213	384.5675912382	272.546230441	360.089842764	335.2886440133	328.3728946665	270.2594681218	320.0789196804	331.3073292251	318.0597832143	209.170093666	295.0444048303	293.4786103942	210.9385675948	212.4830968894	226.1294083383	203.8191366145	-0.0898005492	0.0600585661	0.1498591154
CTTTTTGATCCTTCGATGTCGGCTCTTCCT	rRNA			nuc	150.0505873466	138.9590809881	82.3053045159	35.8130049949	100.2578651118	85.4410308402	59.1749644381	36.6358331323	44.9066567642	39.8542510439	34.7340513607	37.2597412045	60.3176294714	45.6947892709	140.6860779072	56.6784473443	89.869048159	102.9252280201	74.8081927054	30.2853691542	61.6425531994	1.3045752804	0.2792696585	-1.0253056219
AATGTATCTTATGAACGTCTTGGAAGTC	piRNA			mito	1513.2422628425	1512.502122986	1131.8503543243	1362.8260116542	1300.62222008	2693.7980927239	1893.7411095306	1781.6437481438	1589.2206751975	1328.3879216792	1654.0704184517	1744.6430250652	2032.5106747257	2296.7644080881	1243.9863598071	2021.5792399219	1448.7171404006	1088.1289996191	1195.3620253931	1196.1592508545	1242.9218027731	-0.0009618591	-0.0562879168	-0.0553260577
TGAGACCGATAGTAAACAAGTACCGTGAGGGAAAGTTGAAAAGAACT	rRNA			nuc	156.020769867	133.0019550315	84.7439802053	33.8811831487	92.06778599	86.9341750685	67.2830725462	36.6358331323	71.2461381355	53.9665760037	53.4492023222	52.3410650253	40.9737832853	23.8494733475	141.8854477104	68.3306154531	78.3545763636	112.9560765136	74.01313228	40.0376877889	58.0660406533	0.8864226137	0.350086609	-0.5363360047
ATTGAGTATAGGGGCGAAAG	rRNA			nuc	104.411858746	53.7357076087	30.0261944252	28.5315226516	39.0676187995	33.6786975933	16.3584637269	11.0046799143	15.1128171803	11.2375920976	7.7715457382	14.1941871255	17.5853147147	13.4278547419	41.7380691489	15.5362241451	24.573567856	26.1674308526	36.6373188996	9.0742392569	17.2745423987	2.0134653273	1.0846664374	-0.92879889
ATTCAGGTTGGCTAAGGAGG	lncRNA			nuc	22.8193643003	26.503131807	13.4127162915	9.8077109115	16.2860194031	20.0744946246	14.5092460882	15.1836722868	12.7379459091	9.9308953421	10.785002249	17.7427339069	13.0131328889	16.4340908781	13.4329417951	11.5083141816	10.8123698566	17.15420467	13.7158633207	9.6936298582	10.1447443417	0.5007365322	0.4351129248	-0.0656236073
TACGGTGCCCAAATTAACAACTCATGC	rRNA			nuc	2662.038050494	1506.4234230302	876.703910325	314.1439525283	1146.0462440109	1082.1977556715	613.3712660028	408.8447537766	416.8978567866	417.0976043675	319.5849931135	358.7580795975	663.3180710387	376.7815957422	1294.3598915386	636.5536281687	1001.6186258096	1095.1069811798	959.8224444376	304.3946618239	629.4522499209	1.6568244909	0.6086706097	-1.0481538811
ACTTGGGGAATCCGACTGTCTAATTAAAACAAAGCA	rRNA			nuc	23.350047191	16.6556378787	7.9256959904	9.2133041896	9.9787170909	8.4611506269	12.8022759602	7.6614860163	8.6358955316	5.7494657244	5.2338981502	7.9842302581	7.209979033	10.0207871208	14.9921225391	9.2066513453	7.5827009384	10.3215977252	9.553477385	5.7649446682	7.3355997385	0.7287191965	0.381111036	-0.3476081605
GTAACTTCGGGATAAGGATTGGCTCT	rRNA			nuc	1285.3139612851	1020.8568705661	628.2638244714	151.5737140865	636.5668393299	574.8605278862	318.2076813656	270.5201062467	287.1435264248	240.0401939922	209.9903379068	249.64026607	418.8821965043	236.2901603085	847.3547659118	345.6809872292	546.6565695047	667.7056105879	542.5037483163	188.8397212446	380.586942457	1.5224708472	0.5114070405	-1.0110638067
TGAGGTAGTAGGTTGTAT	miRNA			nuc	236.4192278086	158.4109208465	158.666337039	93.3218553395	314.1413106838	89.4227487823	193.8833570413	109.6288999053	102.5512594374	282.3771688716	359.0771337017	98.6496005223	156.8610072552	377.3828429695	91.9916639001	127.3107256337	302.4655152101	117.317314989	133.1428556381	137.251031059	143.6197746076	-0.0438419706	-0.109279387	-0.0654374164
TGCTCGTTCTGGGTAAATAGAGTTTCTAGCATTTATGTT	rRNA			nuc	2601.5402009537	2991.0851002189	4121.2094977883	2419.8297648869	4431.5859156245	3898.5995800283	4196.586059744	4899.7292570142	5181.1055241665	4698.0975148588	4480.5340225584	5507.876886718	4098.081741115	4840.6414265753	3797.8044816132	4575.5618646691	3422.0448494293	3761.8589342878	2574.5529341944	3467.6483504929	3013.7480367432	-0.4296356712	-0.227236873	0.2023987982
CATTTACCCATAGAGGGTGCCAGGCCCGTATAACGT	rRNA			nuc	384.081742147	325.9398916265	178.9378287068	88.1207965228	243.2547638019	208.8742870444	154.1963015647	105.5892072786	130.8338173033	111.1998938962	77.5568544082	90.133088247	135.7586295975	99.4062082384	316.5136910462	143.2785115607	220.460008765	191.749118303	180.4768698088	80.3200756376	137.523423266	1.167981418	0.3921365887	-0.7758448293
CTAGTCGATAGAATAATGTAGGTAAG	rRNA			nuc	660.9655403718	527.1448601613	371.8980426274	126.6086317664	336.3580770372	309.5785699959	104.8364153627	174.6818811706	113.5620262402	108.1944913585	99.7612708032	175.6530656783	218.9371681981	110.4290740713	598.0057838409	192.9081164687	249.527029029	522.0402455087	294.2659821761	93.1742249804	235.6471042218	1.6591179542	0.3204928203	-1.3386251339
GTGAAATTCTTGGACCGTCGTAAGACTAACTTA	rRNA			nuc	212.4058270043	158.8972168429	83.8294768218	48.295546155	113.8138581411	98.8793288947	69.8435277383	61.9883868588	67.3599851463	49.5238070349	39.8093465367	43.2922707328	59.4383637357	44.291879074	145.3636201394	74.3724803985	78.3545763636	81.1190356429	90.4902465797	39.7591401504	59.9725116917	1.186475744	0.5934609057	-0.5930148383
TTATGTGCTCGTTCTGGGTAAATAGAGTTTCT	rRNA			nuc	345.7399032937	535.8981880976	722.457672973	529.7649909004	653.6059694568	723.5113310568	467.9943100996	886.2249824622	885.3951893744	779.0526056513	1011.4111667913	841.360441865	618.299665369	622.8921274291	638.3046092261	766.4537244933	864.0066458161	882.8600420423	440.864069942	581.4520352056	542.0572390909	-0.3993262834	-0.2981112992	0.1012149842
CATTGCCAGGTAGGGAGTTTGACT	rRNA			nuc	14.9917916624	25.1658178167	13.7175507527	7.8758890653	13.4618541887	10.2861046837	10.3840682788	6.4077883045	6.692819037	4.4427689688	6.34411897	9.9359309879	10.5511888288	6.0124722725	16.5513032832	10.7890445452	10.8123698566	24.1321862307	10.7613225698	5.2945623779	9.7810339419	1.0232720481	0.1377965125	-0.8854755357
TTTCGTAGTGTAGTGGTTATCACGTG	tRNA			nuc	37.9438266853	84.3723553856	109.8928232518	116.0579124525	86.6077332422	162.9186257963	83.6415362731	133.4491564286	101.2558751077	153.4061991001	136.7157638034	123.8442826701	153.3439443122	171.956706993	97.2688910339	125.872186361	128.0633936266	99.2908626239	74.8724958752	87.8469032776	95.2760181368	-0.2305555827	-0.3476772725	-0.1171216898
TGGTTTATGTGCTCGTTC	rRNA			nuc	268.2602012509	160.7208268296	477.5231834229	675.0974344068	466.6462322624	536.8683025223	458.7482219061	949.4670670327	449.7142598066	194.5671468995	1790.1517703581	676.8852985481	298.5986438557	247.112610399	193.6982232056	542.1854518797	1512.3275760506	383.0621127584	324.9662286714	534.7935639722	392.6953414563	-0.7186923059	-0.2731206861	0.4455716199
ATGCTTGGGATTGTGAACTGAAACTGTTC	rRNA			nuc	87.0319940755	107.3498412183	49.230765479	16.3461848525	35.3962040207	49.1078546189	30.0142247511	30.645944065	29.3620448073	28.4859892707	23.1560342405	21.4687080273	34.1155105465	25.2523835444	64.6460323887	38.5528525083	35.1050969371	49.2819947723	43.3561603582	19.5614349353	30.6181038837	1.1482247931	0.5018520541	-0.6463727389
CGTACCTTGAGCATATATGCTGTGACC	rRNA			nuc	8.3582555286	11.9142519132	8.3829476822	5.7954655386	8.0959402813	6.4702916559	3.9829302987	3.343193898	3.4543582126	4.0507599422	3.172059485	4.4356834767	4.2204755315	2.6054046514	12.7133199132	5.0348874544	11.0932106321	12.0660931153	6.1698612919	2.6936781293	5.9422365603	1.1956605839	0.0542320157	-1.1414285682
GGACGGTGATCATGGAAGTCGAAATCCGCTAAGGAGTGTGTAACAAC	rRNA			nuc	320.6651367079	206.1895024985	92.6696761957	63.8987226051	93.1033132353	83.7819816977	172.6884779516	97.9277212623	169.2635524188	166.8651756821	92.1483280392	87.6491055001	65.9449301801	81.9700386482	123.5350897225	189.5994761415	154.1815857478	118.7710611475	108.8210213068	94.4012639989	90.6649842003	0.2050791916	0.2633398946	0.058260703
AGAAGGGTTTCGTGTGAACAGTGGTTGATC	rRNA			nuc	70.1828122956	39.5115497123	15.5465575197	8.9161008286	20.4281283843	14.2678226257	15.5049786629	13.2334758463	14.2492276271	7.5788411821	6.978530867	8.8713669534	12.8372797417	9.8203713784	20.6291606138	11.5083141816	16.8504465298	26.0220562367	21.3996240865	7.9514238174	12.1076070024	1.4283003299	0.821671701	-0.6066286289
CGTGATCGTCTAGTGGTTAGGACCCCA	tRNA			nuc	286.3034195348	641.6675673274	444.4486443859	361.8450919614	334.2870225466	546.8225973775	374.253200569	676.3002656168	615.3075566245	787.0234558601	675.1728613816	517.9104027423	780.9638264801	679.0085353056	497.4985943386	436.8843771182	421.1207428576	428.8551167504	327.9587059823	436.8346618389	398.8309413557	-0.4135731621	-0.2822631652	0.1313099968
ATGTGCTTTTATTAGGCTAAAACC	rRNA			nuc	2.7860851762	15.0751758902	33.9890424205	21.1014386277	28.6182075061	16.0927766825	20.4836415363	76.6148601626	33.2481977966	69.7776067457	41.871185202	23.9526907743	78.4305036276	69.7446783608	37.7801487986	41.4299310537	27.9436571619	29.0749231695	14.7669507522	32.0331515185	34.861129799	-1.117193789	-1.2392473731	-0.1220535841
ATCTTGGTGGTAGTAGCAAATAATCGAAT	rRNA			nuc	45.1080457098	38.0526617229	26.06334643	24.9650823201	22.4050440344	19.5767798818	23.4708392603	13.7906748293	19.8625597226	11.7602707998	12.3710319915	14.5490418037	17.0577552733	14.0291019691	30.9437409208	17.4063251996	15.0249814891	15.4097092798	22.2171281449	11.462893194	13.6078254495	0.9547011203	0.707235801	-0.2474653193
GTCGGGCTTGATTGGGAAACA	rRNA			nuc	15.2571331077	28.2051677946	45.8775864061	25.4108873616	39.2558964804	51.2646185041	20.7681365576	70.6249710953	38.4297351155	76.8337692256	54.7180261162	75.7614737824	69.4619931231	67.3396894518	39.6991404836	47.3279420717	37.9135046921	48.4097470772	25.7376774346	40.5391193209	38.0908963703	-0.655432877	-0.5655643676	0.0898685094
GTCGTATCCGTGCTGGACTGC	rRNA			nuc	85.8379575714	122.6681651067	121.7813672374	109.668040192	65.3323552935	56.407670846	38.5490753912	31.3424427938	23.7487127118	32.2754098618	15.5430914765	34.7757584575	49.2388812012	39.2814855135	96.0695212308	40.4229535628	98.8559529749	198.0002267844	70.5531238694	21.2399683893	64.8260177592	1.7319283432	0.1221370109	-1.6097913323
GAGGTGAAATTCTTGGACCGTCGTAAGACTAACTTAAG	rRNA			nuc	155.2247455309	114.1579851687	52.888779013	74.3008402385	69.7568807961	64.0392969016	54.4807965861	35.3821354205	42.7476828813	32.6674188884	28.3899323907	33.8886217622	48.3596154654	24.8515520596	121.3762240768	45.4578410172	58.2744609156	72.1058094604	67.0110711016	27.2779564466	46.1004415306	1.2966638997	0.539618899	-0.7570450007
GCTTTTTGATCCTTCGATGTCGGCTCTTCCTATCATTGT	rRNA			nuc	546.0726945344	294.4522258558	310.9311503934	137.1593510802	301.5267060594	225.1329686412	222.759601707	114.3650912608	164.5138098764	140.4699012203	118.3178187904	141.7644439161	172.6877904984	139.2889409792	338.5820954238	159.5340053422	242.225168866	243.3571069288	229.3226575519	108.185531437	160.7191509284	1.0838713349	0.5128370557	-0.5710342792
TCGTTCTGGGTAAATAGAGTTTCTAGCATTTATGTT	rRNA			nuc	491.4123567919	526.5369901658	732.364792961	377.299666731	728.3522087984	670.2558535816	591.8918918919	901.2693550032	887.5541632573	894.0419201386	832.5070118375	932.3806668074	716.6015746243	896.8604473119	656.1752192928	760.1241516934	596.2249663798	626.5645943031	443.553027009	603.3435125234	522.9479352745	-0.443873042	-0.237560729	0.206312313
ATGCTTGGGATTGTGAACTGAAACTGT	rRNA			nuc	25.7381201991	28.569889792	15.5465575197	5.0524571362	9.5080228885	15.097347197	6.2588904694	10.3081811855	8.204100755	7.5788411821	5.5511040987	5.3228201721	6.6824195916	4.2087305907	17.1509881848	9.9259209816	12.0761533464	13.8105885055	12.5207187909	5.1830703031	7.9354067801	1.2724385194	0.6579413024	-0.614497217
TGCAAAGCTGAAACTTAAAGGAATTGACGGAAGGGCACC	rRNA			nuc	11.9403650408	15.6830458858	11.8885439856	18.5752100596	5.9307469503	7.7975309699	10.8108108108	11.2832794058	8.4199981433	5.7494657244	6.0269130215	6.9196662237	10.3753356817	8.4174611815	9.8348323857	9.6382131271	12.7782552851	14.6828362006	9.0239530586	5.8994857564	8.1183757361	0.6131703593	0.1525684504	-0.4606019089
AGCCAATTGTGGAACTTTCTTGCTAAAATTTTTAAGAATACTATT	rRNA			nuc	1509.7928240529	1674.5602638059	9888.067834203	5214.5815696171	11777.616193688	6373.2372810242	4486.6287339972	4387.3847921453	13516.9036860161	16724.1504347707	12258.8996886941	11262.3777747418	4854.2502738473	3814.7132411474	9820.4399480337	7811.9875203841	9202.4501110936	8295.5117041103	4586.9453125788	7491.1908113019	5429.4999787732	-0.7076613628	-0.2432856343	0.4643757285
AACTCTAAGCGGTGGATCACTCGGCTC	rRNA			nuc	551.7775356095	450.6748147182	494.8987477096	900.8233870514	599.4761361805	401.1580826635	898.293029872	683.961751633	484.9055340978	455.7758283314	530.2097429173	396.3726754801	645.9086094711	737.930763576	432.4927510089	712.7962096216	434.4606796937	321.423275639	428.5941569463	413.9201233381	402.9960188498	0.0502597928	0.0888465952	0.0385868024
ATAGAATAATGTAGGTAAG	rRNA			nuc	179.1054756126	162.5444368164	135.8037524513	38.0420302021	87.4549828065	68.0210148437	23.186344239	45.133117623	33.8958899614	16.987057822	20.6183866525	62.2769960132	40.2703706967	32.4673502714	110.1021479274	41.2860771264	75.1249074454	150.4627274022	84.5356727486	24.1915255022	55.9326695909	1.8050585173	0.5958690751	-1.2091894422
GGCTCGTTGGTCTAGGGGTATGATTTC	tRNA			nuc	2067.6732129055	2465.399128047	2282.7528624718	2699.646729225	2283.6199923785	3666.0008902458	2632.0056899004	2723.3100294145	2932.9660199101	3358.2106617308	2674.0461458526	2928.2608039942	3245.0181243046	3069.7679265869	1993.9522977047	2606.3454542734	2870.3331459657	1926.3590345963	1942.7252836913	2068.4670473717	1931.4236797238	-0.0904800671	0.0084172366	0.0988973037
TTGAATGTGTTTATGTAAGTGGA	rRNA			nuc	14.1957673263	42.3077516919	43.5913279473	17.2377949353	32.2896222848	28.7015501657	16.7852062589	55.8591980458	34.1117873497	58.8013539992	48.215304172	44.1794074282	51.1732658198	60.7259699521	38.1399597396	39.991391781	33.9817338351	44.3392578335	22.3624521576	30.9614599382	32.9759869307	-0.4693951053	-0.5603374424	-0.0909423371
TGCCCAGTGCTCTGAATGTC	rRNA			nuc	36.4844487359	33.3112757574	32.9221218064	27.1941075273	25.7940422917	32.5173631936	27.7382645804	25.9097527095	19.430764946	17.1177274975	19.9839747555	20.581571332	25.147000042	29.6615298776	30.5839299798	26.0375608358	33.9817338351	36.6344031936	23.677611875	15.6754690375	22.4694885535	0.5950149664	0.0755562915	-0.5194586749
TTATTGTGTTTGAATGTGTTTATGTAAGTGGAGC	rRNA			nuc	374.264108669	435.8427868262	569.8880251574	300.026792883	559.5612678167	565.2380428595	333.8549075391	572.9398542702	653.3054969634	944.0884058757	701.1837491586	871.7005168458	660.6802738315	772.2018555291	524.6043518893	646.7672570048	499.4753192212	575.3927295247	352.6416199377	488.9838430338	452.2765593913	-0.4715840402	-0.3590024695	0.1125815707
GTAACTATGACTCTCTTAAGGC	rRNA			nuc	13.930425881	11.1848079186	10.669206141	6.3898722605	5.4600527479	7.2998162271	8.2503556188	6.686387796	9.4994850847	3.9200902666	6.8199278927	3.9034014595	8.4409510631	5.4112250452	8.3955886219	6.6172806544	7.3018601629	10.466972341	6.912480779	4.6538296679	5.7652877132	0.5707851553	0.2618109573	-0.308974198
GATCATGGAAGTCGAAATCCGCTAAGGAGTGTGTAACAACTCACCT	rRNA			nuc	29.8509126021	27.1110018026	6.8587753763	6.24127058	5.6483304288	7.1339113129	10.0995732575	9.1937832195	18.9989701695	8.1015198843	7.2957368155	4.4356834767	5.0997412673	5.4112250452	10.4345172872	7.7681120726	13.9016183871	10.7577215727	10.465399059	6.9165292317	6.6139718679	0.5975071555	0.6620385102	0.0645313547
GGGGATGTAGCTCAGATGGTAGAGCGCT	tRNA			nuc	268.7908841416	381.3776352228	406.3443367397	559.1881236348	417.599896372	785.0620542446	500.853485064	656.5197017202	675.9747227338	699.0827642125	739.5656689271	902.5728738438	605.8140919216	548.3374712504	403.7078757338	541.4661822434	704.4890853339	491.6569507965	353.5808949594	499.600907147	405.7638455224	-0.4987357728	-0.1985999997	0.3001357731
TTACCCATAGAGGGTGCCAGGCCCGTATAAC	rRNA			nuc	61.426544599	41.8214556955	23.6246707407	14.5629646867	29.9361512728	22.5630683384	18.7766714083	10.586780677	10.7948694145	14.8963430131	9.3575754807	9.2262216316	16.3543426847	14.8307649388	30.9437409208	13.3784152361	20.9226377745	19.6255731394	24.5214354407	8.8636651842	14.3849344405	1.4680681431	0.7694847883	-0.6985833548
ATAGTTTAGTTACGTAGCCAATTGTG	rRNA			nuc	66.4680320607	90.8157773387	109.8928232518	103.2781679315	89.9967314995	77.3116900418	67.9943100996	141.2499421906	93.9153639058	133.6750780915	91.5139161422	119.9408812106	118.7008743243	115.4394676317	98.5881978173	109.1851307977	68.2443084457	88.2423918195	67.5954031596	77.8970327826	73.6191833478	-0.2046432358	-0.1231566071	0.0814866288
CATTACCATGAGTACGAATTATAGAAACTAAAATTGATA	protein_coding			mito	78.9390799922	92.5178133263	67.8256676103	79.7991024161	81.4300970157	153.7938555124	110.8108108108	92.2164316866	85.4953657626	66.6415345324	102.9333302882	109.4726682056	114.6562519399	132.8756372219	68.2441417981	122.9951078156	120.0594315249	84.7534010391	69.6303676586	67.8842346108	79.0387603285	0.0366400782	-0.1828436783	-0.2194837565
CTCCAAGGTGAAGAGTCTCTAGTCGATAGAATAATGTAGGT	rRNA			nuc	183.4836094609	81.9408754033	53.8032823965	20.3584302253	64.6733834102	55.9099561032	68.9900426743	26.6062514383	40.8046063867	28.2246499196	28.0727264422	32.4692030496	42.3806084624	23.6490576051	87.7938695892	38.8405603628	52.7980657934	71.3789363812	58.2837226947	26.996989334	39.3734358528	1.1102944991	0.5658704159	-0.5444240833
AACTGTGGTAATTCTAGAGCTAATACATGCAAT	rRNA			nuc	220.4987410875	186.7376626402	87.6399075864	64.0473242856	92.256063671	81.7911227267	77.9516358464	80.0973538063	85.4953657626	58.8013539992	57.7314826269	46.308535497	73.5066155075	43.0893846195	159.756057777	90.3402663254	89.307366608	87.9516425878	92.5556840288	48.6145840988	67.5443932588	0.9289324125	0.4544855726	-0.4744468399
GCCCGGCTAGCTCAGTCGGTAGAGCATGAGACTCTTAATCT	tRNA			nuc	1462.4293760576	1391.657567866	1119.9618103387	1642.6429759924	1126.5595040314	1711.8069052612	1836.1308677098	1736.3713307751	1674.0683487952	1226.5962444229	1375.0877867463	1403.8051067137	1229.5652048522	1277.0491106752	1242.9069269843	1820.3275956715	1430.7433307688	1089.4373711618	1063.590881166	1107.4878254985	996.5127602983	-0.0583475262	0.0939831293	0.1523306555
TAATACTGTCAGGTAAAGATGTC	miRNA			nuc	1072.2447806674	765.5514724253	840.4286094458	474.3365640825	1787.9789972481	458.0634682522	716.2162162162	487.9670093626	351.6968455233	1640.5577765771	1701.809913701	468.9404571593	720.1186375672	1302.1010784772	440.1687177489	671.0785707134	1174.7569639034	509.6834031616	684.5157171906	644.448586192	590.719585273	0.087018402	0.2126102224	0.1255918204
AAAGTGCTGATAGATTTATATGATTA	rRNA			nuc	3535.5420885927	3381.4592113762	3333.9745018167	997.4144793614	2447.2332971338	2134.200816949	1268.2788051209	1223.0517676859	1657.4442498969	1046.4027618343	983.8142492719	1065.4511711092	1368.3133379512	1323.7459786581	4077.3775827229	1983.3140952681	1956.1964217234	2892.2279822876	1992.7438315007	865.7911910819	1689.5555528816	1.2026652356	0.2381124754	-0.9645527602
AGTGCTGATAGATTTATATGATT	rRNA			nuc	347.9953055791	323.1436896469	299.9571097913	309.5373004335	207.9526986217	176.3569238508	112.9445234708	123.4195747346	145.7307370953	81.1458685189	97.8580351122	101.6658652865	143.6720212191	126.662749207	315.4342582234	159.5340053422	156.7091527273	261.9650577573	209.6357734916	79.13745029	144.3959038385	1.4054524386	0.5378551109	-0.8675973277
ATAACATGGTTTATGTGCTCGTTCTGGGTAAATAGAGTTTCT	rRNA			nuc	880.9335985686	951.4381170716	1543.8341285956	1259.6964454032	1468.5659114974	1527.984260269	1546.9416785206	1908.6851162679	1789.7893489183	1906.3398966534	2241.2186291247	2024.2685114379	1327.5154078131	1351.2029353691	1178.6207055365	1618.3566817848	1947.0690965198	1480.9312116393	959.2994959921	1365.8893289237	1097.5325889932	-0.50978739	-0.1942105742	0.3155768158
CTGCTTGGACTACATATGGTTGAGGGTTGT	rRNA			nuc	13.7977551583	12.765269907	9.907119988	9.36190587	22.7815993963	7.2998162271	24.039829303	11.0046799143	18.1353806163	14.2429946354	22.5216223435	7.806802919	15.6509300961	24.0498890899	8.035777681	22.7289205086	17.1312873053	9.0132261825	9.6151514999	11.6639096423	11.8288939923	-0.2786699541	-0.2989336928	-0.0202637387
GTCGATATTTTCTCCTCGGACCTTGAAAATTTATGGTGGGGAC	rRNA			nuc	182.9529265702	170.9330427553	257.5851196887	65.2361377294	170.3913012699	176.5228287651	83.7837837838	61.849087113	118.3117687825	100.0929714742	98.4924470092	96.1656177754	83.5302448949	36.0748336349	282.9313365585	118.9671978521	170.1895099511	167.4715574564	128.613261739	66.7471534858	107.0732796395	0.9462611937	0.264440914	-0.6818202797
AATGTATCTTATGAACGTCTTGGAAGTCGA	piRNA			mito	39.9338875255	52.7631156158	31.0931150393	42.5000806164	40.8562567686	94.5658011241	78.093883357	57.948694232	49.22460453	56.9719785414	49.9599368887	46.308535497	73.8583218018	100.207871208	39.8190774639	81.8528846165	48.02377261	29.5110470171	37.869782803	40.6542394681	45.6739954845	-0.1023586591	-0.2703258529	-0.1679671938
CAGGACGGTGATCATGGAAGTCGAAATCCGCTAAGGAGT	rRNA			nuc	84.9092625126	70.999215483	14.6320541362	19.0210151011	14.0266872316	19.2449700533	25.320056899	24.0988560148	18.3512780046	24.5658990041	13.7984587597	16.1458878553	9.6719230931	13.2274389995	35.5013461727	12.9468534543	20.3609562235	19.9163223711	28.1711211568	14.7209174799	13.8700404111	0.9363493913	1.0222449903	0.085895599
GGTTTATGTGCTCGTTCTGGGTAAATAGAGTTTCT	rRNA			nuc	415.9227155893	389.4015191644	887.373116466	1026.8376120958	667.0678236456	832.1790498924	650.640113798	1376.838686994	999.3890103911	797.3463602289	2025.3599811707	1034.0465320939	652.7668822099	595.6355864606	568.6212236642	876.2142710001	1891.8838841346	753.3312593221	529.5885181763	818.6061216964	659.3462886173	-0.6282976117	-0.3161645237	0.312133088
GACGTGCAAATCGATTGTCAGAATTGAGT	rRNA			nuc	141.8250025406	190.3848826136	166.4396157988	61.8182990784	102.7054749643	98.7134239805	76.6714082504	72.2965680443	77.2912650076	63.244122968	46.4706714552	77.0034651559	76.1444127147	159.5309309632	193.2184752843	94.2243223617	130.029279055	203.3790875708	95.7428228177	49.5244414158	105.9098447728	0.951023639	-0.145600453	-1.096624092
AAGGACCAATTGGAGGGCAAGTCTGG	rRNA			nuc	18.3085597293	22.3696158371	19.6618227455	12.0367361186	14.0266872316	16.424586511	5.4054054054	10.1688814398	4.5338451541	5.0961173466	3.6478684077	4.0808287986	5.8031538559	3.2066518787	20.7490975942	9.3505052725	9.9698475301	14.2467123531	12.9246558761	3.96113566	7.8883007509	1.7061398525	0.7123394064	-0.9938004461
AGTTACTTGGATAACTGTGGTAATTCTAGAGCTAATACATGCA	rRNA			nuc	10.6136578141	14.9536018911	12.3457956774	7.2814823434	8.0959402813	6.8021014844	10.8108108108	16.71596949	12.3061511325	10.0615650176	7.1371338412	7.4519482409	17.2336084204	16.2336751357	8.5155256022	12.3714377452	13.0590960606	11.1938454203	7.5545186556	7.7354945263	9.6539805534	-0.03415369	-0.3537840852	-0.3196303953
AGCGGTGGATCACTCGGCTCATGGGTC	rRNA			nuc	90.2160914197	57.261353583	22.5577501266	17.2377949353	35.6786205421	34.6741270789	23.3285917496	14.2085740665	15.1128171803	15.2883520398	9.6747814292	11.0004950223	20.3989650691	14.8307649388	50.2535947512	18.5571566178	23.3097843662	25.8766816209	32.5972978224	10.6530546153	19.0443623865	1.6134852136	0.7753883895	-0.8380968241
GTCAACGGCGGGAGTAACTATG	rRNA			nuc	34.2290464504	21.6401718424	13.1078818303	32.2465646635	9.2256063671	10.9497243407	12.6600284495	10.3081811855	9.2835876964	3.9200902666	5.8683100472	7.4519482409	9.1443636516	9.2191241511	10.4345172872	10.9328984725	8.1443824894	12.9383408104	15.3203877598	5.9232226772	7.503457828	1.3709985836	1.0298253195	-0.3411732641
GGTACAGATCTTGGTGGTAGTAGCAAATAATC	rRNA			nuc	84.9092625126	58.3555195751	41.152652258	26.0052940835	41.7976451734	38.6558450209	25.746799431	17.4124682188	25.0440970416	15.6803610664	14.591473631	20.0492893148	36.4016014594	19.2399112719	66.3251501131	28.6269315267	39.5985493451	55.0969794062	36.7244226992	14.1830248552	30.4680736313	1.3725745589	0.2694415247	-1.1031330342
CGATCGCAAGATCGTTATATTGGTTGAACTCTAGATAACATGC	rRNA			nuc	14.8591209397	22.9774858327	20.7287433596	23.4790655154	15.8153252007	14.9314422828	63.0156472262	68.2568754176	31.5210186902	21.8218358175	29.6587561847	20.0492893148	37.2808671952	24.0498890899	25.3067028461	34.8126503993	14.1824591626	10.7577215727	14.1749543539	28.1363908008	17.9973398603	-0.9890931891	-0.3444395919	0.6446535972
TTTTTGATCCTTCGATGTCGGCTCTTCCTATCATTGTGAA	rRNA			nuc	59.3038130362	25.8952618114	17.2231470561	38.933640285	20.5222672248	23.3925929097	26.7425320057	12.258377626	14.2492276271	13.8509856087	11.2608111717	8.1616575972	18.9921398919	17.2357538478	28.5450013145	16.9747634178	21.4843193255	30.2379200963	23.4236083648	10.3948261052	16.5195693159	1.1720977139	0.503787263	-0.6683104509
GTAAGACAGATTGATAGCTCTTTCTCGAATCTATG	rRNA			nuc	35.1577415091	53.6141336096	31.5503667311	20.3584302253	18.2629350532	21.5676388529	17.7809388336	20.3377628795	9.2835876964	10.5842437199	11.1022081975	13.8393324474	14.5958112132	20.4424057264	34.3019763695	20.283403745	20.5013766113	31.6916662548	22.6854250361	9.9681263676	17.5584684613	1.1863714275	0.3695986792	-0.8167727483
ATAGTTTAGTTACGTAGCCAATTGTGGAACTTTCTTGC	rRNA			nuc	11.6750235955	14.5888798938	21.3384122819	23.0332604739	23.4405712797	17.2541110823	33.5704125178	25.2132539808	19.6466623343	25.0885777063	20.7769896267	18.097588585	25.8504126306	20.6428214689	23.6275851217	25.605999054	16.9908669176	15.9912077432	14.0108563449	17.1150706357	15.8577390205	-0.2887221104	-0.1786419517	0.1100801587
TAGCCAATTGTGGAACTTTCTTGCTAAAATTTTTAAGAATACTATT	rRNA			nuc	62.4879103804	64.5557935299	513.9509015327	296.0145475101	581.1190622868	338.6119299901	193.1721194879	194.3231453214	792.1275176334	1009.5539133281	700.8665432101	607.3337816331	238.6327206786	181.3762468865	559.5060131604	435.8773996274	456.0854194069	457.4939160723	233.5849913217	418.2094879588	288.9190639489	-0.840278214	-0.3067178226	0.5335603915
ATAAGTGTGTAAGACAGATTGATAGCTCT	rRNA			nuc	912.1112183975	1003.9580846892	621.5574663257	227.2119694493	467.3052041457	479.1333923623	305.4054054054	320.8073144625	302.4722409933	230.3706380012	227.1194591258	276.0769395913	357.50944815	232.6826769451	845.4357742268	371.8624019923	432.4947942652	599.6702903713	467.3548454351	199.0851217821	352.9156274359	1.2311329433	0.4051950361	-0.8259379072
TGGAATGTAAAGAAGTATGG	miRNA			nuc	1965.2514149996	1164.1926155224	922.1242450394	687.282772206	3526.8175197654	315.7170518232	1007.3968705548	452.7241736878	262.3153267715	1933.7805285196	2392.2086606106	403.824623721	725.7459382759	1739.0073969442	653.0568578046	487.0893977354	1579.7293621699	643.1373005097	1093.4485485297	773.7486629071	715.0892958874	0.4989484206	0.612690024	0.1137416034
ACCAGGAGTGGAGCCTGCGGCTTAATTTGA	rRNA			nuc	10.6136578141	14.2241578964	6.7063581457	10.2535159529	7.3428295575	10.6179145122	8.5348506401	10.029581694	10.1471772496	4.1814296177	4.2822803047	7.62937558	14.0682517718	10.4216186056	11.6338870904	8.1996738544	9.8294271424	11.1938454203	7.5183941899	5.3571414549	8.0605059384	0.4889611672	-0.1004458381	-0.5894070053
CGAAAGACCAATCGAACCATCTAGTAGCT	rRNA			nuc	90.6141035877	66.1362555184	42.3719901026	14.8601680477	38.6910634375	39.9830843349	28.5917496444	17.6910677103	18.3512780046	14.635003662	13.6398557855	18.8072979413	30.9501538979	12.6261917722	57.9295614912	25.0305833449	34.4029949984	36.4890285777	36.9389948841	13.4044054725	24.5419388334	1.4624373782	0.5898953833	-0.8725419949
AGCTCGGGGAGGTAGTGACGAAAAATAACAAT	rRNA			nuc	594.4975083112	388.5505011706	179.242663168	83.811347789	226.9687443987	179.0114024789	178.520625889	134.2849549031	158.9004777809	91.2074335365	96.1134023954	89.955660908	141.0342240119	63.3313746035	307.8782284636	148.1695450878	179.176414767	189.7138736811	209.0504554535	89.6077967207	127.9802664543	1.2221550157	0.7079298114	-0.5142252043
CAATTGTGGAACTTTCTTGCTAAAAT	rRNA			nuc	72.8362267491	183.2120166659	211.4026988214	131.6610889026	180.8407125632	161.425481568	107.1123755334	261.8835220102	190.6373938594	236.1201037256	221.0925461043	205.6382859809	258.5041263062	214.84567587	165.2731588714	193.7712400324	181.0018798077	303.8329471214	118.1549464415	146.457393316	162.2550352712	-0.3098009962	-0.4575832226	-0.1477822264
TTTGAAACTTTAGTGAGTAGGAAGGTACAATGGTATGCGTAGAAGTGTTT	rRNA			nuc	12.6037186542	6.8081439504	9.7547027574	27.6399125687	8.2842179623	9.1247702839	6.4011379801	2.5073954235	7.9882033667	5.4881263733	9.6747814292	5.3228201721	3.1653566486	3.2066518787	16.9111142241	6.4734267271	7.7231213262	10.9030961886	9.3480713918	4.4440527393	6.0300511456	1.0727928143	0.6324985133	-0.440294301
CGAACGAGACTCAAATATATTAAATAGATATC	rRNA			nuc	123.649113534	174.3371147305	96.1752724991	35.6644033145	86.7018720826	88.0955094683	58.4637268848	67.2817771973	47.7133228119	42.9903232572	39.967949511	47.1956721923	70.517112006	43.8910475891	143.5645654347	70.919986144	96.6092267709	132.7270242688	76.090364368	36.4271061705	69.3310847466	1.0627013814	0.134211438	-0.9284899434
AGACCGATAGTAAACAAGTACCGTGAGGGAAAGTTGAAAAGAACT	rRNA			nuc	330.4827701859	307.7037917593	171.0121327164	58.4004604274	182.8176282133	169.0571076237	102.7027027027	87.4802403311	117.4481792294	82.3218955988	76.2880306142	83.9231313796	113.2494267627	61.5276329217	269.4983947635	128.1738491974	149.2668721766	242.1941100021	153.8490411983	65.8068896519	119.8585818081	1.2252049128	0.3601822438	-0.8650226689
GTAGCCAATTGTGGAACTTTCTTGCTAAAATTTTTA	rRNA			nuc	458.3773468456	504.532096326	1224.2151960589	586.3822311621	1408.0346370684	787.0529132156	1234.7083926031	1294.930436493	1514.5201788494	2134.2278108191	1453.2790530514	1454.1944710093	1577.5785830562	1231.7551528892	1132.444968116	1003.093434852	1103.2829865394	1118.3669197154	625.7324486124	1090.8302682302	882.7722450027	-0.8018088127	-0.4964953511	0.3053134616
ATTTTTCGGAATTATATAATGGC	rRNA			nuc	25.4727787538	32.9465537601	47.7065931731	45.7693175869	41.326950971	27.7061206802	337.5533428165	23.402357286	26.123583983	12.8056282043	20.301180704	20.7589986711	79.1339162162	20.6428214689	38.0200227592	37.6897289447	26.3990328967	27.4758023952	27.7865274199	53.4263275816	28.2837924475	-0.9431653055	-0.0255900305	0.917575275
CGCAGAGAGATATGGTAGATGGGC	rRNA			nuc	82.5211895045	71.9718074759	46.639672559	424.4063994422	33.6075660516	28.86745508	71.8349928876	30.088745082	49.0087071417	36.3261698039	20.1425777297	29.4529382854	49.063028054	105.6190962533	44.8564306371	37.8335828719	26.3990328967	52.480236321	86.6556975778	28.4442525073	38.7245223824	1.6071574405	1.1620471638	-0.4451102767
AACGAGACTCAAATATATTAAATAGAT	rRNA			nuc	63.8146176072	81.2114314086	46.0300036367	22.8846587935	41.0445344495	38.8217499352	29.3029871977	28.2778483873	34.5435821263	20.3844693864	20.1425777297	26.0818188431	34.8189231351	22.646978893	71.7223142272	41.573784981	32.8583707331	41.5771401324	36.9956568436	18.9793137542	30.4234443768	0.9629280845	0.2821724171	-0.6807556674
AGACAGATTGATAGCTCTTTCTCGAATCTATGGGTGGTGGTGCATG	rRNA			nuc	26.2688030898	20.7891538486	14.7844713667	6.8356773019	10.7318278148	14.7655373685	12.6600284495	9.3330829653	8.6358955316	7.1868321555	4.1236773305	6.7422388846	9.4960699459	8.2170454391	11.5139501101	10.2136288362	12.6378348974	14.3920869689	11.8654697612	5.8523073475	8.2170983322	1.0196917758	0.5300682825	-0.4896234933
AGCCAATTGTGGAACTTTCT	rRNA			nuc	766.7041063446	2362.4259507968	3563.3624338471	1950.9914629821	3121.7380891774	3315.9415211722	2072.6884779516	4628.0947528015	3867.8017112027	4126.0256752846	4397.5846670257	5476.6496750418	3159.0259353497	3391.8360246495	3255.0896456966	3321.4433267314	3045.2969491003	5160.2173641256	1890.9782047186	2940.057885475	2631.6026341408	-0.6367118249	-0.476808927	0.159902898
ATTTATGTATTTTTGATTTGAAAATTTGGTATAACTCC	rRNA			nuc	57.5790936414	70.3913454874	82.0004700547	71.6260099899	73.0517402129	75.3208310708	64.0113798009	93.0522301611	84.1999814328	111.5919029229	91.1967101937	105.9241214242	69.6378462702	67.1392737094	90.6723571167	128.6054109792	70.2101938742	77.9207940943	54.0511741049	65.9691096375	62.1874567444	-0.2874646768	-0.2022976604	0.0851670164
CGATAGAATAATGTAGGTAA	rRNA			nuc	62.8859225484	63.0969055405	46.639672559	14.7115663672	33.5134272111	29.8628845655	12.2332859175	20.4770626253	8.8517929199	9.5388863154	10.150590352	19.8718619757	17.4094615676	14.0291019691	64.0463474872	19.4202801814	32.9987911209	55.5331032538	31.5785990553	9.7453687799	25.3437580758	1.6961584838	0.3173167002	-1.3788417836
CTTATTGTGTTTGAATGTGTTTATGT	rRNA			nuc	61.5592153217	93.247257321	129.5546459973	66.8707562146	115.6966349507	117.9583940338	67.8520625889	137.4888490554	165.1615020413	149.7474481846	143.3770887219	169.0882541327	116.2389302642	122.2536028738	110.342021888	132.4894670154	96.1879656077	114.7005719037	73.4531699003	99.5169056122	85.242215629	-0.4381168747	-0.2147433402	0.2233735345
ACCACATCTAAGGAAGGCAGCAGGC	rRNA			nuc	33.565692837	26.503131807	11.5837095245	5.9440672191	15.0622144769	15.5950619398	10.9530583215	7.243586779	6.2610242604	7.317501831	6.1855159957	6.5648115456	6.1548601501	6.6137194997	15.711744421	8.6312356362	12.9186756729	12.5022169629	13.6747839051	5.350537313	7.7579714568	1.3537623525	0.8177666621	-0.5359956904
ACAGTGGTTGATCACGAGTTAGTCGGTCCT	rRNA			nuc	75.8876533707	74.16013946	39.7808971827	15.4545747696	37.8438138732	41.4762285632	23.4708392603	20.059163388	20.7261492758	19.339111982	13.0054438885	15.2587511599	21.6299370991	14.429933454	63.9264105069	19.8518419632	28.2244979374	51.7533632417	35.8784001062	13.4275206244	24.8801556573	1.4179226214	0.5281200475	-0.889802574
ATAAGTGTGTAAGACAGATTGATAGCTC	rRNA			nuc	184.279633797	185.1572006517	104.5582201813	86.931983079	89.6201761375	82.6206472979	53.7695590327	72.8537670273	47.9292202002	39.4622420172	40.2851554595	40.4534333077	71.2205245946	41.4860586801	153.639271781	61.7133347987	79.4779394656	108.3040888064	92.42119019	35.3386904807	64.1145994223	1.3869750885	0.5275707607	-0.8594043278
AGACATAAGAGGTGTAGAATAAGTGGGAGATAT	rRNA			nuc	61.426544599	305.3938857761	97.8518620356	24.2220739177	69.1920477532	76.8139752991	10.5263157895	38.8646290643	11.0107668028	8.3628592354	13.0054438885	46.1311081579	66.4724896216	11.2232815753	34.1820393892	12.6591455997	208.1030146432	225.4760291796	79.5598768374	15.3585240991	69.3513414934	2.3730014581	0.1981172533	-2.1748842048
ATTGCCAGGTAGGGAGTTTGACTGGGGC	rRNA			nuc	18.3085597293	23.0990598318	13.8699679832	23.7762688763	9.9787170909	14.43372754	9.9573257468	7.6614860163	4.7497425424	4.7041083199	4.440883279	6.0325295283	7.209979033	5.0103935604	16.071555362	7.3365502908	12.0761533464	12.0660931153	13.0111140549	4.5143835559	7.4247770478	1.527143591	0.8093248855	-0.7178187056
ATAATTTTGAACGAAAGGGAATACGGTTCCAATTCCGTAACCTGTTG	rRNA			nuc	1362.1303097145	750.1115745377	1228.4828785152	1027.8778238592	1577.7669664549	801.6525456699	1568.9900426743	984.5706029617	1203.6279397128	1190.4007442945	1375.563595669	724.2583980795	1110.3367710865	977.6279915056	855.870291514	1557.2187626951	1041.7788567056	757.1109993342	852.4736363734	843.4213427344	775.119013969	0.0154016886	0.1372373751	0.1218356865
ATCGGTGGTTCAGTGGTAGAATGCTC	tRNA			nuc	1150.3878363236	1564.4142206079	1028.0542202959	1522.8700215279	932.3510761199	1403.7214794936	1007.9658605974	1513.0738383376	1364.0396992118	1722.4876631493	1277.0711486598	1104.1303310262	1698.037988852	1764.4601962311	1348.0916587188	1497.3755289509	1359.4097737926	1040.3007510053	955.4533186525	958.4162417236	1070.8347390738	-0.0044669688	-0.1644785544	-0.1600115855
AAGGGAACGGGCTTGGAATAATT	rRNA			nuc	45.9040700459	24.0716518247	15.3941402891	4.0122453729	14.497381434	11.6133439977	10.8108108108	6.8256875418	7.9882033667	4.4427689688	3.9650743562	5.8551021893	10.3753356817	7.6157982118	15.5918074407	7.0488424362	10.8123698566	16.2819569749	14.6178598306	4.7805287498	8.3939968848	1.6124900036	0.800302272	-0.8121877317
ATGTGCTCGTTCTGGGTAAATAGAGTTTC	rRNA			nuc	194.3626087203	234.7593922905	308.0352230123	326.7750953688	314.0471718433	348.8980346738	254.6230440967	421.2424311483	432.6583661317	428.3351964651	373.9858132812	463.2627823091	303.1708256815	324.2726712292	260.2632472794	325.9729991933	310.1886365363	421.0048874946	217.0614696252	284.236275759	239.6403047849	-0.3889870336	-0.1427669162	0.2462201173
GTGGTATGACGCTACGTCCGTTGGATT	rRNA			nuc	141.9576732633	243.8774422241	191.1312071536	45.6207159064	102.2347807619	112.1517220349	40.6827880512	50.8444071988	34.7594795146	38.1555452617	30.9275799787	71.6806449839	84.2336574834	46.4964522405	178.8260376468	59.8432337442	174.2617011958	216.6081776129	105.0363022893	32.081449274	94.5682837465	1.7110768115	0.1514597138	-1.5596170977
CTGTGGTAATTCTAGAGCTAATACATGCAAT	rRNA			nuc	342.1577937814	326.1830396247	160.3429265754	80.2449074576	156.9294470812	138.3646984869	101.9914651494	106.8429049903	137.7425337286	81.9298865722	76.2880306142	70.9709356276	104.2809162582	56.7176551037	217.8055562485	111.3429397068	121.7444761779	128.6565350251	151.9512405723	68.7907974728	91.9884300565	1.1433209679	0.7240841323	-0.4192368356
AGGTGTAGAATAAGTGGGAGATATT	rRNA			nuc	60.8958617083	183.8198866614	54.4129513189	37.2990217997	42.3624782163	42.4716580487	15.2204836415	37.4716316068	15.7605093451	10.7149133954	21.0941955752	24.3075454524	22.1574965405	14.2295177115	22.4282153185	17.4063251996	93.6603986282	114.8459465196	52.8993981583	14.9055026904	35.3463330952	1.8274062775	0.5816907542	-1.2457155232
GTAAACCGCTGAACCACTTTCATGCTTGGGATTGTGAA	rRNA			nuc	113.3007971653	143.5788929545	89.621331584	142.6576132579	53.0001671906	68.5187295864	89.7581792319	56.834296266	50.5199888597	37.8942059106	33.7824335152	56.599321163	66.6483427687	62.7301273762	93.6707816245	55.6714698534	74.2823851189	107.4318411114	76.7950294178	39.0812859074	56.962065282	0.9745349974	0.4310114798	-0.5435235176
ACGGTGATCATGGAAGTCGAAATCCGCTAAGGAGTGTGTAACAACT	rRNA			nuc	64.2126297752	42.1861776928	31.8552011923	18.2780066987	27.8650967823	24.8857371379	63.8691322902	34.1284377088	60.0194739444	38.0248755861	29.9759621332	25.9043915041	23.0367622763	21.6449001809	36.9405899364	68.9060311622	50.1300784262	29.5110470171	26.4233661573	30.146439022	28.4188203696	-0.1901733294	-0.1050324035	0.0851409259
AATAGAAGCAGTTTGGGGGCATTAGTATTACGACGCGAGA	rRNA			nuc	48.5574844994	46.68441566	26.825432583	31.2063529002	26.1705976536	27.540215766	41.1095305832	14.2085740665	19.8625597226	13.0669675554	14.2742676825	13.4844777692	18.4645804504	24.2503048323	36.4608420152	21.5780890905	21.9055804888	24.8590593099	26.0892693601	13.9180684084	18.241384289	0.906497538	0.5162413256	-0.3902562123
TCCTAACCAAGAATTAGATGTAACTGTAATTAATGTCC	protein_coding			mito	7.8275726379	11.3063819177	8.3829476822	9.36190587	9.6963005695	21.5676388529	14.6514935989	11.8404783888	8.6358955316	8.2321895599	13.1640468627	14.1941871255	15.4750769489	14.2295177115	10.1946433266	12.2275838179	14.8845611013	8.7224769509	8.5475558423	8.4687460208	9.3156275399	0.0133635795	-0.1241410155	-0.137504595
GCCAAGGGAACGGGCTTGGAATAATTAGC	rRNA			nuc	33.0350099463	29.0561857884	18.2900676702	9.36190587	16.3801582436	13.106488226	8.5348506401	8.0793852535	7.3405112018	7.7095108577	5.3925011245	5.145392833	13.5406923303	7.4153824694	26.1462617082	13.6661230906	18.6759115705	28.2026754744	15.0427503219	5.0678018188	13.3714254585	1.5696363517	0.1699150925	-1.3997212591
AAAGACCAATCGAACCATCTAGTAGC	rRNA			nuc	36.6171194586	26.7462798052	20.4239088984	6.6870756215	19.1101846176	17.2541110823	14.5092460882	9.8902819483	6.4769216487	7.8401805332	8.881766558	7.4519482409	13.0131328889	7.214966727	26.0263247279	8.1996738544	16.7100261421	15.4097092798	16.0066098163	6.6124595233	10.7623702451	1.2754088876	0.5726719348	-0.7027369529
TTGTGGAACTTTCTTGCTAAAATT	rRNA			nuc	12.2057064862	17.7498038707	30.6358633476	57.8060537055	22.7815993963	24.0562125667	20.9103840683	53.2125028765	35.838966456	32.0140705107	51.5459666312	33.1789124059	37.2808671952	32.0665187866	21.468719476	30.3531786539	41.5644347735	42.885511675	20.7476645445	27.0536421718	25.3296006809	-0.382873885	-0.2878753843	0.0949985007
TGGTACAGATCTTGGTGGTAGTAGCAAATAATCGAATGA	rRNA			nuc	22.5540228549	12.4005479097	7.3160270681	6.8356773019	5.9307469503	8.6270555411	7.3968705548	4.5968916098	7.5564085901	3.7894205911	2.8548535365	3.0162647642	6.5065664444	4.809977818	11.7538240707	5.4664492363	8.4252232649	11.9207184995	8.0421782869	3.4931467307	6.0648158668	1.2030590747	0.4071224751	-0.7959365996
TACTTGGATAACTGTGGTAATTCTAGAGCTAATACATGCAATT	rRNA			nuc	1211.6817101999	1154.2235475949	1404.8296143021	707.4926007508	770.9029646957	878.9642357117	645.6614509246	884.8319850047	1111.6556523016	660.4045402485	626.4817482869	586.574782962	783.6016236873	538.9179313568	1057.6042924006	783.1407800566	776.3843238611	1835.6452743074	770.065474355	539.0835504978	715.4571372796	0.5144722272	0.106115777	-0.4083564502
GATAAAGTGCTGATAGATTTATATG	rRNA			nuc	120.7303576352	172.5135047438	183.6627628549	121.5561746302	158.2473908479	121.1105874046	63.4423897582	70.3463716038	74.7004963481	38.1555452617	39.8093465367	76.2937557997	146.1339652792	60.9263856945	138.0474643403	71.0638400713	131.4334829325	204.3967098817	110.3898719466	43.3895428518	93.1884863874	1.3471885225	0.2443841904	-1.1028043321
AGAGTCTCTAGTCGATAGAATAATGTAGGTAAG	rRNA			nuc	259.5039335543	109.5381732023	55.1750374718	62.1155024394	100.7285593142	103.026951751	129.8719772404	65.8887797398	68.655369476	52.7905489237	72.3229562579	73.2774910355	62.0761609429	58.9222282703	95.3498993489	74.9478961075	71.473977364	82.4274071856	87.4192173664	55.4641053924	55.0505799564	0.6563960552	0.6671926996	0.0107966444
GATCAAAGTGTAGTATCTGTTCTTATCAGCTTAACATCTG	lncRNA			nuc	15.6551452758	12.1573999115	16.6134781338	20.5070319058	20.2398507033	13.6042029687	21.6216216216	30.5066443193	19.6466623343	22.9978628975	22.3630193692	30.5175023199	17.7611678619	17.0353381054	15.9516183816	15.6800780724	14.1824591626	9.7400992618	12.455026016	17.7173537416	11.1225143627	-0.5084351044	0.1632450736	0.671680178
CTTGTTCCCCGGATAGTTTAGTTACGT	rRNA			nuc	500.5666366565	463.196936627	564.2485876257	766.4874679002	586.1084208322	583.1557735989	773.2574679943	701.9314188348	744.6300922098	670.0740962395	550.5109236212	721.0647059763	585.5909799997	690.2318168809	427.6952717964	556.5708446067	504.8112939556	586.1504510974	435.9549523087	498.9335068191	411.9991117276	-0.194668492	0.0815378405	0.2762063325
TGAGATCATTTTGAAAGCTGAT	miRNA			nuc	335.2589162023	280.1064939603	252.2505166182	146.6698586308	491.3106084683	133.3875510593	229.3029871977	151.6974231219	150.6963770259	498.2434728864	536.395258913	157.5554770932	193.7901681561	437.9083971791	151.3604691551	147.737983306	399.7768439198	171.1059228526	207.6316346092	206.7022637597	184.202050874	0.0064720795	0.1727371442	0.1662650647
ATGACGCTACGTCCGTTGGATT	rRNA			nuc	487.4322351116	1293.7904985786	1308.654341803	155.5859594594	462.0334290788	384.5675912382	125.320056899	195.2982435416	153.2871456854	139.1632044647	110.2290671037	399.5663675833	341.6826649067	228.4739463543	609.9994818722	200.1008128322	1077.7264759692	1491.1074347486	512.0039935551	134.7792645719	490.9207485873	1.9255565042	0.0606649201	-1.8648915841
CTGGTGCCAGCAGCCGCGGTA	rRNA			nuc	7.8275726379	13.3731399026	17.2231470561	18.5752100596	11.955632741	24.0562125667	14.7937411095	20.3377628795	19.2148675577	14.635003662	25.2178729057	22.1784173836	21.1023776576	28.2586196807	15.4718704604	23.448190145	15.4462426523	20.6431954504	11.6515817887	13.8825600649	15.2699143885	-0.2527478132	-0.3901661489	-0.1374183356
GTGAAGAGTCTCTAGTCGATAGAAT	rRNA			nuc	17.5125353932	12.765269907	9.7547027574	6.8356773019	9.2256063671	8.1293407984	8.9615931721	5.8505893215	6.692819037	4.0507599422	3.9650743562	4.6131108158	9.3202167988	11.8245288025	11.873761051	7.6242581453	5.8976562854	10.7577215727	8.1041082413	4.089463267	7.0632953637	0.9867419383	0.1983120169	-0.7884299214
TCAATGGTCTAGGGGTATGATTCT	tRNA			nuc	307.928747331	907.0636073948	561.200243014	487.5621136449	414.2108981147	627.2864807901	346.5149359886	614.0332792665	531.7552673565	631.3958722756	569.5432805312	542.5728028729	698.6645536153	826.5145217239	562.2645637076	718.2626588579	646.355044806	629.47208662	414.3405465706	387.6542380357	501.9228636455	0.0960465693	-0.2766486588	-0.3726952281
CTAGTCGATAGAATAATGTAGGTAAGGGA	rRNA			nuc	445.2429453007	309.7705497443	218.1090569672	84.2571528304	203.0574789167	189.629316991	157.7524893314	115.6187889726	139.9015076115	101.7916772564	82.6321495842	108.4081041711	154.7507694894	111.8319842682	327.6678302153	143.7100733425	199.5373709905	289.2954855367	183.0697088814	84.6215467241	152.3462353018	1.1132961385	0.26503925	-0.8482568885
TAATGTATCTTATGAACGTCTTGGAAGTC	protein_coding			mito	1337.7188967421	1338.1650082555	1055.3369045707	1249.5915311308	1206.5775184399	2453.070062143	1730.7254623044	1743.0577185711	1508.6909493656	1210.9158833564	1512.7551683951	1610.507956729	1920.8439262873	2135.0289039584	1172.1441085996	1900.7419410153	1275.2979615313	955.9834738137	1085.4417094865	1115.2372873946	1148.0732496382	-0.0390684506	-0.0809324399	-0.0418639892
CTGTGGTAATTCTAGAGCTAATACATGCAATT	rRNA			nuc	415.3920326986	379.9187472334	184.8821006996	97.1854990319	176.5103259011	148.9826129991	145.2347083926	134.5635543946	160.8435542755	113.9439570829	108.3258314127	101.3110106084	139.0998393933	74.9554876636	227.0407037326	142.1276801425	146.3180440339	184.3350128947	177.0738065145	91.4233229389	113.3455993868	0.9537166562	0.6436224386	-0.3100942177
GGACGGTGATCATGGAAGTCGAAATCCGCTAAGGAGTGTGTAACA	rRNA			nuc	240.5320202116	151.1164808996	46.1824208673	46.2151226283	59.4957471837	56.5735757602	108.2503556188	60.4560896555	110.3235654158	82.0605562477	46.946480378	48.792518244	47.3044965826	66.938857967	82.756516416	130.4755120337	99.2772141381	72.1058094604	75.9870991633	54.7444028805	61.5455263599	0.4730430336	0.3041005099	-0.1689425237
ATGAATGGTTGGACGAAATATTAACTGTT	rRNA			mito	87.9606891342	106.012527228	75.7513636008	94.3620671029	94.7036735235	182.8272155067	121.0526315789	104.4748093126	145.514839707	83.3672530033	163.9954753744	141.587016577	149.2993219279	138.4872780095	86.954310727	141.1207026516	138.3140819322	116.4450672939	80.5887576903	90.5111847305	94.7573700967	-0.1675174876	-0.2336595648	-0.0661420772
GACAGATTGATAGCTCTTT	rRNA			nuc	42.985314147	150.508610904	130.9264010725	89.1610082862	57.8953868956	52.2600479897	104.5519203414	70.7642708411	64.5533190985	58.8013539992	71.3713384124	83.7457040406	127.4935316816	96.1995563597	66.0852761525	66.1728065441	107.8428577908	150.8988512498	65.5872353868	54.3991846639	75.7542329736	0.2698300358	-0.207911441	-0.4777414768
TGTCATGGAATTGCTCTCTT	miRNA			nuc	13.1344015449	10.8200859212	19.3569882843	33.2867764268	8.8490510052	11.9451538262	15.9317211949	5.014790847	19.2148675577	20.1231300353	6.978530867	15.436178499	14.0682517718	37.6781595742	9.4750214447	17.8378869814	6.4593378364	4.6519877071	12.2298029688	9.936330844	10.972657694	0.2996160452	0.1564881571	-0.1431278881
AGACAGATTGATAGCTCTT	rRNA			nuc	5.7048410751	21.8833198406	40.0857316439	20.5070319058	24.7585150464	19.9085897103	22.0483641536	43.461520674	27.4189683127	16.7257184709	55.8282469359	35.1306131357	29.3674755736	15.0311806812	17.3908621454	25.1744372722	49.2875560997	27.1850531635	16.6390261929	23.860741441	20.1877712387	-0.5200678721	-0.2789106422	0.2411572299
TTACGACGCGAGAGGTGAAATTCT	rRNA			nuc	197.1486938965	251.6581781674	243.2579000137	78.3130856114	163.7074435958	184.4862646492	91.7496443812	109.6288999053	104.0625411554	70.3002854479	90.4036953224	100.9561559302	122.2179372672	87.3812636934	266.0202223344	150.6150618514	169.2065672369	234.9253792097	140.5229631966	67.7930635469	127.9058051305	1.0515963317	0.1357241602	-0.9158721715
CACTTTTGGTAAGCAGAACTGGCGCTGTGGG	rRNA			nuc	37.5458145173	24.5579478212	17.6803987479	11.5909310772	15.9094640412	13.4382980545	14.7937411095	6.5470880503	15.9764067334	6.2721444266	5.5511040987	7.9842302581	10.727041976	7.8162139542	23.9873960626	11.5083141816	15.1654018768	15.8458331274	15.2467514072	6.8182806818	10.5606638826	1.1610219876	0.5298013527	-0.6312206348
ATTACGACGCGAGAGGTGAAATTCT	rRNA			nuc	648.4944924403	802.5099681561	693.4983991618	189.3185409277	527.3657843724	570.7129050299	275.533428165	290.1613703975	235.112255847	229.3252805968	216.8102657996	259.3987697188	367.0055180959	241.1001381265	924.7141182137	417.8956587186	453.1365912642	662.7628736491	431.4654014748	180.6594973165	381.2122755381	1.255971777	0.1786502999	-1.0773214771
TTCTGTGAGGTCTGATTGTGGGATGGCCTGAGGC	lncRNA			nuc	45.9040700459	55.8024655936	9.2974510657	8.4702957872	8.3783568028	17.7518258251	13.0867709815	18.387566439	7.7723059784	7.1868321555	8.247354661	7.62937558	7.7375384745	5.6116407876	18.5902319485	16.2554937815	10.8123698566	19.1894492919	18.3585028546	7.4844366317	9.6997704464	1.29448278	0.9204259009	-0.3740568792
CGTGAGGGAAAGTTGAAAAGAA	rRNA			nuc	651.8112605072	344.7838614893	237.0087935597	144.2922317431	229.6046319322	207.8788575589	125.320056899	108.2359024478	92.4040821878	57.7559965947	61.2207480604	77.7131745122	141.5617834534	99.205792496	321.79091818	118.2479282157	184.6528098892	221.5509145517	229.5752632844	62.6468960127	135.0828785787	1.8736522654	0.7651223719	-1.1085298935
ATGTGAGATGCAGTGTATGGA	rRNA			nuc	23.6153886363	35.985903738	30.9406978088	23.3304638349	22.4991828749	16.2586815968	21.479374111	14.6264733038	23.3169179352	9.0162076132	4.2822803047	8.3390849362	13.188986036	28.2586196807	28.7848752751	7.3365502908	16.8504465298	36.6344031936	19.191039647	9.6956703087	16.1965884811	0.9850203222	0.2447429021	-0.74027742
GGTTTATGTGCTCGTTCTGGGTAAATAGAGTTTCTAGCATTTATGTT	rRNA			nuc	171.145232252	171.5409127508	483.7722898768	261.2417542785	508.8204327977	458.5611829949	329.7297297297	326.5186040382	556.5834670098	576.2532691919	558.7582782822	585.5102189276	302.8191193872	326.6776601382	411.9835273754	429.9793886093	403.9894555522	408.6480451475	258.2993304303	350.6537991757	282.0131377324	-0.4410034554	-0.1267184692	0.3142849861
TTTGGGCTCCGGGGGAAGTATG	rRNA			nuc	150.4485995146	90.2079073431	46.9445070202	54.0910116936	51.0232515405	47.1169956478	45.9459459459	25.3525537265	30.2256343605	24.304559653	16.3361063477	21.8235627055	34.8189231351	26.0540465141	63.3267256053	29.4900550903	44.3728425285	48.1189978455	55.6160777702	19.6956187313	30.5344600936	1.4976272652	0.8650636688	-0.6325635964
GGGGATGTAGCTCAGATGGTAGAG	tRNA			nuc	481.3293818685	440.948894789	307.7303885511	479.6862245796	335.6991051538	509.4939916706	269.1322901849	403.6906631838	376.9568399531	442.1861820738	260.5846866925	253.3662401905	475.5069098856	399.2281588928	303.3206232117	355.8946160654	377.1691614923	282.4628785918	321.5675512633	240.8600989228	269.854805276	0.416926419	0.2529384569	-0.1639879621
AGGTACAATGGTATGCGTAGAAGTGTTTGGCGTAAGCCTGC	rRNA			nuc	443.6508966285	254.8191021444	137.0230902959	61.5210957175	188.1835421207	156.780143969	167.1408250356	95.5596255846	105.5738228735	94.9968541276	73.5917800519	92.0847889768	101.9948253453	66.5380264821	244.5515028583	133.4964445063	121.8848965656	174.3041644012	157.1904062864	75.5322975085	104.688214687	1.0573475932	0.5864141296	-0.4709334636
TTACTTGGATAACTGTGGTAATTCTAGAGCTAATACATGCAATT	rRNA			nuc	565.5752907678	496.8729343818	684.9630342491	353.3747961742	417.599896372	477.640248134	266.7140825036	362.875837679	654.8167786814	264.2140839696	300.869842152	312.6269714395	311.4359235974	187.5891349014	456.4801470715	362.6557506471	344.0299499837	1049.0232279561	376.5204037353	257.0974129206	336.2674978277	0.5504129541	0.1631187061	-0.387294248
GAGGAAAAGAAACTAACAAGGATTTTCTTAGTAGCGGCG	rRNA			nuc	172.0739273108	143.3357449562	78.1900392901	30.0175394563	77.1938491941	77.4775949561	50.213371266	44.018719657	55.9174235669	33.0594279151	31.4033889015	28.0335195729	42.3806084624	25.8536307717	108.423030203	45.8894027991	70.4910346497	99.145488008	72.9822043499	29.0093743075	48.7818109241	1.3310255477	0.5812014104	-0.7498241373
AGCTCGGGGAGGTAGTGACGAAA	rRNA			nuc	110.7800534345	93.3688313201	48.3162620955	61.9669007589	45.0925045902	48.1124251333	34.2816500711	29.1136468618	35.4071716794	15.5496913909	19.03235691	21.4687080273	27.4330909549	27.6573724534	61.8874818415	35.5319200356	33.8413134474	38.2335239679	51.4246029515	18.4991087913	27.8336435298	1.4750029803	0.8856289745	-0.5893740058
GGGGATGTAGCTCAGATGG	tRNA			nuc	153.3673554135	208.1346864844	114.1605057082	147.2642653527	122.7570479867	190.9565563051	131.2944523471	145.2896348174	119.391255724	128.0562820427	147.8179720009	176.0079203564	147.3649373092	171.956706993	82.3967054751	140.1137251607	143.2287955034	129.3834081043	117.7661104338	101.5692895985	100.0263335367	0.2134601784	0.2355445718	0.0220843934
GAGGTGAAATTCTTGGACCGTCGTAAGACT	rRNA			nuc	180.166841394	181.9962766747	102.2719617225	140.4285880507	90.7498422233	95.7271355239	76.1024182077	68.1175756718	64.1215243219	37.6328665595	41.7125822277	43.2922707328	85.2887763663	69.343846876	134.2094809703	77.1057050166	74.7036462822	117.317314989	99.7144890305	39.6260831985	69.0871917667	1.3313527783	0.52938488	-0.8019678983
AATGAGATTGAGCAATAAC	rRNA			nuc	19.5025962334	33.7975717539	18.747319362	21.9930487106	11.1083831767	13.2723931402	21.479374111	12.815576609	11.0107668028	9.1468772888	11.5780171202	12.5973410739	10.727041976	16.2336751357	18.3503579879	17.9817409087	14.1824591626	21.951566993	14.878409906	9.4314599556	12.2738172503	0.6576673329	0.2776363423	-0.3800309907
ACTTTTGGTAAGCAGAACTGGCG	rRNA			nuc	119.138308963	122.7897391058	91.450338351	21.3986419887	71.0748245629	54.9145266177	23.186344239	31.3424427938	18.7830727812	21.0378177642	13.6398557855	34.7757584575	22.685055982	26.4548779989	58.1694354518	35.6757739629	61.0828686706	126.6212904032	60.5738110815	17.1729054577	41.0555597029	1.818560036	0.5611165798	-1.2574434562
AACTGAAACTGTTCACATGAACTTGGAATTCCC	rRNA			nuc	138.5082344737	175.0665587252	95.5656035768	26.7483024859	75.405211225	83.7819816977	54.6230440967	61.0132886385	52.0312705777	45.8650561194	28.8657413135	37.6145958826	46.601083994	50.103935604	121.6160980374	64.8781211987	73.1590220169	94.6388749168	74.9000543484	33.6216107677	55.9516276381	1.1555779216	0.4207866656	-0.7347912561
GTTTTCGTAGTGTAGTGGTTATCACGTG	tRNA			nuc	752.1103268502	871.6855736524	1003.9722978635	1380.9554166724	1134.2788889508	1869.0847639729	1291.4651493599	1371.1273974183	1293.0094584646	1452.9161224819	1407.918602416	1794.3226800045	1618.3765131944	1428.1625804569	982.5237427246	1302.7411653549	1553.8920108242	1104.4109565941	880.566123305	1032.1210207242	982.9788955801	-0.2291088952	-0.1587290997	0.0703797955
AACTCTAAGCGGTGGATCACTCGGCTCATGGGTCGAT	rRNA			nuc	245.706178396	199.3813585481	221.3098188094	308.7942920311	290.0417675207	144.1713704857	429.1607396871	262.5800207389	269.6558379733	221.354430388	268.9906443278	160.9265965356	220.6956996696	259.5383864288	200.5346310834	320.9381117388	191.3929885011	131.8547765738	177.9143382814	193.1714619477	162.8227247116	-0.1186991909	0.1278807169	0.2465799078
TGAACATCGACATTTTGAACGCATATCGCAGTCCATGCTG	rRNA			nuc	138.6409051964	123.0328871041	110.5024921741	283.9778113915	128.1229618941	109.4972434069	223.8975817923	176.4927778654	133.4245859628	87.9406916477	149.5626047176	108.5855315102	134.8793638618	143.0968400851	121.6160980374	178.8104315963	126.0975081981	92.7490049108	112.6261012615	105.3205204635	98.078637688	0.0967546569	0.1995303676	0.1027757106
AATTGTAAACGACTTTTGTAACAGGC	rRNA			nuc	208.5583760467	166.9211007845	112.6363334023	88.7152032447	95.2685065664	89.256843868	91.7496443812	70.6249710953	63.2579347688	46.9104135238	38.5405227427	52.3410650253	75.4410001261	77.3604765726	140.206329986	87.0316259982	79.0566783024	103.5067264835	96.0347005474	43.6217215601	69.6323109193	1.138509086	0.4637988904	-0.6747101956
CATCACAGTCTGAGTTCTTGC	miRNA			nuc	262.6880308985	166.434804788	180.6144182432	105.6557948191	409.974650293	88.593224211	196.3015647226	100.7137161773	67.3599851463	345.8826311907	357.6497069334	91.7299342987	127.4935316816	347.1200658646	77.3593523019	240.2360585405	272.8368133952	101.6168564775	154.0745057565	139.3580152651	142.6978418836	0.1448321809	0.1106646471	-0.0341675338
CGACGTCGCTTTTTGATCCTT	rRNA			nuc	40.5972411389	35.3780337424	32.7697045758	40.5682587702	21.934349832	45.7897563338	20.9103840683	10.029581694	17.2717910631	13.9816552842	8.0887516867	9.9359309879	13.0131328889	12.8266075146	26.8658835901	17.1186173451	21.6247397133	20.2070716028	27.2695883318	9.625712717	13.8349148559	1.5023276499	0.9789791559	-0.5233484939
GCCCGGCTAGCTCAGTCGGTAGAGCATGAGACTC	tRNA			nuc	430.9145072516	268.192242047	257.7375369193	694.7128562298	585.8260043108	344.7504118175	664.4381223329	411.6307486916	406.9665769253	398.0198317367	371.7653716417	392.2918466815	358.3887138857	489.2148272376	271.2974494682	425.3760629367	612.5137313587	232.8901345878	326.4397459979	317.4829638312	293.7586977707	0.040137546	0.1521851564	0.1120476104
AATTGTAAACGACTTTTGTAAC	rRNA			nuc	47.6287894407	47.5354336538	35.6656319569	27.4913108882	28.4299298251	31.0242189653	20.1991465149	26.745551184	19.2148675577	16.8563881464	14.1156647082	17.5653065678	19.167993039	17.837001075	38.3798337002	23.5920440722	21.20347855	30.6740439438	27.4182194681	13.7608309537	18.6908033661	0.9945672955	0.5528063058	-0.4417609897
GTATGCGTAGAAGTGTTTGGCGTAAGCCTGC	rRNA			nuc	353.4348052089	297.0052798372	144.0342829028	74.0036368775	184.6062661825	165.9049142529	88.4779516358	61.29188813	87.6543396455	70.0389460968	59.9519242664	61.0350046397	126.790119093	70.1455098456	270.5778275863	109.7605465068	143.5096362789	191.749118303	153.9541285874	51.300432196	113.4309587278	1.5854576712	0.4406861077	-1.1447715636
GGGGATATAGCTCAGTGGTAGAGC	tRNA			nuc	676.886027093	1513.596288978	1615.6226442012	2157.9936038865	2163.1222765634	2911.1335303952	1870.8392603129	2080.4417027778	1964.234438656	2276.7884268482	1809.1841272681	1559.4088830772	2713.9416199205	2639.0744961348	1652.3717777731	2203.8421657727	2246.4453631994	1878.6761605983	1385.9687586614	1386.7654892498	1639.011247931	-0.0008291017	-0.2419310173	-0.2411019157
ATTGTGGAACTTTCTTGCTAAAATTTTT	rRNA			nuc	500.6993073792	767.9829524075	1292.6505325915	699.9139150465	963.9817265214	863.2032688577	715.6472261735	1638.0257102755	1503.9412068232	1949.9835682883	1760.0172052507	1754.7563833921	1502.4892892244	1289.6753024474	1118.292404439	1133.712800813	1082.0795079894	1422.7813653002	638.7057940819	1116.4422096627	929.9032572048	-0.8056851317	-0.5419290946	0.2637560371
AAGAAGACCCTTTTGAGCTTGACT	rRNA			nuc	65.93734917	116.2247431537	84.4391457441	23.1818621544	56.6715819693	50.7669037614	29.0184921764	32.5961405055	27.8507630893	21.4298267908	16.3361063477	34.0660491012	39.7428112552	26.6552937413	89.1131763726	31.9355718539	68.103888058	97.5463672337	49.8982591716	19.3522861357	43.8987350254	1.3664854786	0.1848101163	-1.1816753623
AGTTACTTGGATAACTGTGGTAATTCTAGAGCTAATACATGCAAT	rRNA			nuc	425.2096661766	324.4810036371	446.2776511529	245.4899761479	320.7310295174	278.0566362878	242.2475106686	418.3171364876	597.3880733965	297.9268602625	245.3588011645	278.5609223383	445.7877280178	270.5612522617	343.7393855772	381.0690533376	285.1938075171	506.7759108447	256.8241674579	247.9467294793	275.6113860804	0.0507507724	-0.1018545219	-0.1526052943
GAAGGTACAATGGTATGCGTAGAAGTGTTTGGCGTAAGCC	rRNA			nuc	105.4732245274	51.4258016255	28.65443935	14.4143630063	34.5489544564	34.5082221646	35.7041251778	19.3626646593	25.4758918181	16.5950487953	15.3844885022	18.6298706022	21.4540839519	13.8286862267	46.6554853418	26.6129765449	31.8754280189	38.8150224313	34.0579371765	15.7175399201	22.2571851563	1.1156156291	0.6137199084	-0.5018957207
TCGTTGGTCTAGGGGTATGATTTCC	tRNA			nuc	41.5259361976	73.0659734679	44.0485796391	42.2028772555	40.0090072043	47.9465202191	28.8762446657	50.705107453	40.5887089984	53.8359063281	44.8846417127	37.9694505608	62.9554266786	66.5380264821	52.0526494559	59.1239641079	56.8702570381	40.5595178215	36.2933621539	30.8030335078	41.5919037663	0.2366332761	-0.1965970105	-0.4332302866
ATAGTTTAGTTACGTAGCCAATTGTGGAACTTTCTTGCT	rRNA			nuc	145.2744413302	168.2584147747	326.1728734519	342.9726785408	263.2121979838	206.2198084163	361.4509246088	365.9404320855	338.9588996142	379.3340681325	292.7810904652	270.221837402	371.7535530689	287.7970061095	275.0154958579	320.6504038843	236.6083533561	237.5421222949	182.4983774193	241.0564952807	212.9027142321	-0.4014876666	-0.2223107052	0.1791769614
CGATAACGAACGAGACTCAA	rRNA			nuc	29.5855711567	53.1278376131	51.2121894766	168.2171022999	24.7585150464	22.7289732526	54.7652916074	33.7105384715	29.1461474191	18.163084902	22.838828292	30.6949296589	35.3464825766	42.2877216498	33.2225435467	38.5528525083	38.0539250798	46.3745024554	43.9151481246	22.7098384641	28.8036236509	0.9514012258	0.608468348	-0.3429328778
TTTATGTGCTCGTTCTGGGTAAATAGAGTTTCTAGCATTTATGTT	rRNA			nuc	1298.9790457207	1377.4334099695	2875.3510549863	1419.443251916	2595.5019708908	2482.7670417943	2270.4125177809	2410.3035007141	3211.0418560267	3007.2319131935	2716.7103459258	3058.847325549	2153.4976399628	2360.4966141765	2459.7875292406	2767.6057067428	2132.5644287355	2334.4255812804	1513.8858142059	1995.2020980573	1751.4011756996	-0.3982784941	-0.2102531919	0.1880253022
CATTAGTCTTTTAATTGAAGGCTGGAATGAATGGTTGGACGAAATA	rRNA			mito	11.6750235955	11.7926779141	8.2305304516	10.2535159529	12.5204657839	28.3697403372	10.3840682788	9.0544834738	11.226664191	9.1468772888	18.2393420387	23.242981418	15.8267832432	15.0311806812	9.954769366	15.9677859269	14.1824591626	13.0837154263	10.4027514584	9.6975950225	10.3358889275	0.1012662498	0.0093026905	-0.0919635593
AGCCAATTGTGGAACTTTCTTGCTAAAATTTTTAAG	rRNA			nuc	1296.0602898219	1357.738422113	3168.4493894013	1832.7045253224	3834.1808339346	2203.8808809352	2633.7126600285	3595.8836367932	3482.4248731063	5220.6455473981	3653.2609088712	3777.0731941002	3866.3072931752	3064.1562857993	3049.8774723809	2750.4870893977	2985.6182843072	2711.6727094049	1724.942456183	2685.3773955414	2270.8816112177	-0.6385766202	-0.3967042608	0.2418723594
TAATTCCGATAACGAACGAGACTCAAATAT	rRNA			nuc	10.3483163687	14.2241578964	10.669206141	11.2937277162	6.0248857908	7.6316260556	11.5220483642	7.243586779	10.5789720262	3.6587509155	6.1855159957	5.8551021893	6.3307132973	12.6261917722	7.3161557991	10.5013366907	9.6890067546	8.1409784875	7.5625753071	5.3735596406	6.710060389	0.4929995051	0.1725518531	-0.320447652
CACATGAACTTGGAATTCCCA	rRNA			nuc	131.7420276173	164.8543427995	134.2795801454	69.5455864632	77.2879880346	85.1092210117	62.5889046942	54.1876010968	44.4748619876	45.9957257949	23.7904461375	40.4534333077	42.9081679039	75.9575663757	119.2173584312	68.6183233077	65.857161854	102.6344787884	83.3062860379	32.6702193133	58.8164495787	1.3504492215	0.5022056617	-0.8482435599
TGTATCTTATGAACGTCTTGG	piRNA			mito	494.7291248588	533.8314301126	399.3331441327	480.1320296211	409.2215395692	919.4450347894	620.6258890469	629.2169515532	498.0752747834	440.7488156427	568.9088686342	697.112015202	614.9584555733	822.706622618	427.6952717964	702.1510190037	523.3467851384	404.8683051355	406.3876603959	413.7524938722	428.8514833908	-0.0259114111	-0.0776215144	-0.0517101032
ACAATGGTATGCGTAGAAGT	rRNA			nuc	103.4831636873	124.2486270952	90.2310005063	23.3304638349	71.4513799248	51.2646185041	35.4196301565	30.645944065	31.3051213019	26.656613813	18.5565479872	29.0980836073	42.2047553153	29.86194562	109.6224000061	38.2651446538	51.9555434669	87.2247695085	58.4336544202	20.6039716225	44.6678942872	1.5038770596	0.3875612724	-1.1163157872
AGCTTGAGCTGGAATAGTTGGAACATCTTTAAGAATTTTAATTCGA	protein_coding			mito	36.6171194586	33.0681277592	24.5391741242	35.3671999535	32.0072057634	69.6800639862	48.6486486486	33.0140397428	32.1687108551	28.2246499196	40.4437584337	54.4701930942	42.0289021681	46.6968679829	27.3456315114	52.3628295262	46.7599891202	38.8150224313	29.0596522697	28.3764705836	31.2252669765	0.034322279	-0.1036964673	-0.1380187463
AAGAGTTCCCGTGGTAGGCAGTAGTG	lncRNA			nuc	18.5739011746	10.4553639239	10.3643716798	11.8881344382	11.3907996982	19.7426847961	16.6429587482	12.815576609	13.1697406856	14.7656733376	14.591473631	24.6624001306	13.0131328889	14.0291019691	9.954769366	12.5152916725	10.5315290811	10.1762231093	10.3784401974	11.5924897867	8.6344913028	-0.159600822	0.265406544	0.425007366
TGTTATTCGTTTTTAAAGGTATCTAGTTTTTTA	rRNA			mito	173.5333052602	189.5338646198	120.7144466233	160.1926115542	174.909965613	349.3957494166	187.0554765292	167.0203951544	199.9209815559	132.1070419848	223.471590718	234.9137969273	221.3991122581	277.5758032463	128.9322538365	240.3799124678	204.311664174	167.3261828406	146.8013623735	136.5747343121	152.1431509274	0.1041747405	-0.0515640321	-0.1557387726
ATGAACATCGACATTTTGAACGCATATCGC	rRNA			nuc	51.7415818436	37.4447917273	27.4351015053	13.3741512429	27.0178472179	25.2175469664	13.5135135135	11.701178643	13.1697406856	10.845583071	9.6747814292	10.6456403441	18.2887273033	11.6241130601	46.5355483615	21.0026733814	22.6076824275	34.8899078034	22.9985315685	8.3314476727	19.2652085788	1.4649026443	0.2555439439	-1.2093587005
CGCGGGAGACCGGGGTTCAATTCCCCGTCGGGG	tRNA			nuc	23.748059359	31.4876657707	46.1824208673	70.1399931851	44.2452550259	64.2052018159	60.3129445235	91.6592327036	81.8251101616	144.3899914869	58.0486885754	73.4549183746	80.1890350991	96.3999721021	62.0074188219	55.2399080716	43.530320202	42.7401370592	35.1506749805	61.4449975015	46.6597039655	-0.8057431665	-0.4086247612	0.3971184053
TATTGTGTTTGAATGTGTT	rRNA			nuc	8.2255848059	32.824979761	24.9964258159	17.3863966158	22.0284886725	20.5722093674	11.0953058321	27.7206494043	27.2030709245	32.798088564	33.4652275667	26.4366735213	26.5538252192	32.8681817562	24.8269549248	28.1953697449	23.8714659172	33.4361616449	15.8108361077	18.9775643617	20.8974814766	-0.2633811821	-0.4024154198	-0.1390342376
CGTAAGCCTGCATGGAGCTGCCATTGGTACAGATCTTGGT	rRNA			nuc	56.3850571373	34.2838677503	17.2231470561	9.659109231	19.1101846176	25.7152617092	19.4879089616	9.0544834738	13.3856380739	9.669555991	9.6747814292	10.6456403441	17.2336084204	5.0103935604	39.6991404836	14.385392727	16.7100261421	23.1145639198	20.5162648817	8.6168108048	14.4704939859	1.2515421901	0.5036539303	-0.7478882599
CATGTTGGCAGTAAAATGCTTATTGTGTTTGAATGTGTTTATGTAAGT	rRNA			nuc	135.4568078522	136.6491750049	389.7308586059	220.2276904669	309.9992017026	321.8555336506	161.3086770982	284.5893805675	570.6167972486	432.2552867317	385.0880214786	397.4372395145	217.5303430209	162.7375828418	295.0449715701	391.2826821737	301.3421521081	246.2645992458	190.0024525665	265.9986657074	199.4554080129	-0.4854009679	-0.0700481999	0.4153527679
AACTGTGGTAATTCTAGAGCTAATACATGCAATT	rRNA			nuc	126.1698572649	115.7384471572	59.2903026976	49.0385545574	45.7514764736	49.9373791901	57.1834992888	57.8093944863	48.7928097534	39.9849207194	33.623830541	32.6466303887	48.8871749069	26.4548779989	77.2394153216	56.3907394897	59.1169832421	67.5991963691	56.2298911949	32.3883189256	41.6176840043	0.7958636664	0.4341405729	-0.3617230935
AGCTCGGGGAGGTAGTGACGAAAAATAACAATA	rRNA			nuc	1909.1316993076	1358.3462921085	768.9449283014	308.3484869897	933.4807422057	809.2841717255	772.6884779516	528.7818348674	590.0475621946	464.6613662691	367.3244883627	376.6782408434	486.761511303	373.9757753484	1331.300481475	661.5842115136	824.1272556956	955.9834738137	769.2922978282	371.8572612863	575.8506792735	1.0487829201	0.4178371014	-0.6309458187
CATGCTTGGGATTGTGAACTGAAACTGTT	rRNA			nuc	74.9589583119	101.8790112581	40.2381488744	19.4668201425	33.1368718492	37.3286057069	25.8890469417	25.2132539808	28.9302500308	27.1792925152	22.3630193692	18.9847252804	28.664062985	34.8723391804	61.8874818415	35.2442121811	34.1221542229	43.1762609067	38.6595766935	17.7966934506	29.4588550256	1.1192166212	0.3921244823	-0.7270921388
CGATGCATTTATGTATTTTTGATTTGAAAATTTGGTATAACTCC	rRNA			nuc	225.9382407172	173.6076707358	457.5565262162	263.0249744442	428.5200018677	488.5899724747	184.9217638691	271.6345042127	408.9096534199	569.4584460632	482.6288506423	704.918818121	156.685154108	202.2194840978	474.4706941185	656.980885841	304.7122414141	507.357409308	255.9232624301	314.1350520451	284.907179277	-0.2956736431	-0.1547806874	0.1408929557
GCTCATGGGTCGATGAAGAACGC	rRNA			nuc	84.77659179	89.9647593449	48.1638448649	58.251858747	51.5880845834	52.9236676467	23.3285917496	23.1237577945	17.0558936749	18.9471029553	9.8333844035	18.4524432632	35.5223357237	22.646978893	79.9979658688	28.770785454	39.8793901206	52.3348617051	48.6047401582	13.3298598344	32.2141944728	1.8664354086	0.5934004988	-1.2730349098
AGTTAGAGGTTCGAAGGC	rRNA			nuc	25.4727787538	15.6830458858	8.5353649128	8.6188974677	11.6732162196	8.7929604554	6.4011379801	6.686387796	5.6133320955	3.3974115644	3.3306624592	3.3711194423	6.1548601501	4.0083148483	10.7943282282	4.8910335272	5.6168155099	6.5418577131	9.9654785913	3.4502335545	4.7144417151	1.5302450674	1.0798521552	-0.4503929122
GAACTGGCACGGACTTGGGGAATCC	rRNA			nuc	466.7356023742	240.7165182471	120.104777701	71.1802049485	166.7198864912	146.991754028	117.7809388336	78.2864571116	98.2333116716	64.420150048	53.7664082707	63.6964147258	92.3229022522	64.3334533156	170.7902599658	100.4100412343	120.0594315249	147.845984317	153.5460311595	57.0538517658	86.2971187547	1.4282750294	0.8312869248	-0.5969881046
ACATCGACATTTTGAACGCATATCGCAGTCCATGCTG	rRNA			nuc	207.8950224333	187.1023846375	164.3057745706	444.0218212652	186.7714595135	145.9963245425	381.3655761024	258.2617286207	175.5245766792	137.8565077092	218.0790895936	154.1843576509	230.0159164683	235.4884973389	153.1595238598	224.8436883226	181.984822522	143.6301204574	168.3873198481	158.8894057641	143.6424794207	0.0837605689	0.2293010418	0.1455404728
TCGCAAAAGTTGACCGAACTTG	rRNA			nuc	51.8742525663	123.1544611032	172.2314705611	100.6033376829	93.9505627996	115.6357252343	134.2816500711	292.668765821	150.9122744142	356.9895536128	217.4446776966	144.6032813412	270.4621403122	285.3920172005	207.3710389613	145.580174397	164.7131148289	341.7757218577	82.3308090327	156.266971901	174.2927646605	-0.924508579	-1.0820083727	-0.1574997937
CATTTACCCATAGAGGGTGCCAGGCCCGTATAAC	rRNA			nuc	191.1785113761	147.9555569226	85.3536491276	34.1783865097	117.3911340793	113.9766760917	81.3655761024	40.2576265218	55.2697314021	53.574566977	33.623830541	40.6308606468	59.2625105886	42.6885531346	155.918074407	73.5093568348	107.0003354643	88.0970172036	87.1339739724	36.6131417476	65.4321299218	1.2508737669	0.413236109	-0.8376376579
AGTTGGAACATCTTTAAGAATTTTAATTCGAG	protein_coding			mito	15.3898038304	16.1693418823	10.8216233715	12.9283462015	14.2149649126	25.2175469664	21.479374111	16.71596949	13.3856380739	11.8909404754	15.5430914765	20.9364260101	16.0026363904	20.0415742416	12.5933829329	19.1325723269	16.2887649788	12.0660931153	11.911804906	11.9812640842	11.8112011879	-0.0083880973	0.0122363376	0.0206244349
ATCGATAAAAAAGATTGCGACCTCGATGTTGGATTAAGATA	rRNA			mito	14.8591209397	16.2909158814	14.9368885973	15.6031764501	15.9094640412	38.9876548494	22.6173541963	21.0342616083	23.101020547	13.8509856087	16.0189003992	20.7589986711	22.8609091291	33.6698447259	18.5902319485	33.5179650539	18.6759115705	14.6828362006	14.6223521531	14.0384965483	17.4142238478	0.0587869634	-0.2520907714	-0.3108777348
CATTAGTATTACGACGCGAGAGGTGAAATTCT	rRNA			nuc	126.1698572649	101.0279932643	48.3162620955	23.7762688763	69.2861865937	57.2371954172	45.9459459459	28.2778483873	40.8046063867	23.6512112752	23.6318431632	23.4204087571	34.643069988	21.8453159234	106.7439124786	47.0402342172	34.4029949984	40.4141432056	53.8136372952	22.2175150633	35.4767645129	1.2762743564	0.6010973811	-0.6751769753
TATTGTGTTTGAATGTGTTTATGTA	rRNA			nuc	69.6521294049	98.1102172856	117.0564330893	89.4582116471	116.2614679935	119.2856333478	59.7439544808	124.6732724463	128.8907408087	134.8511051714	132.5920864729	130.9413762329	139.0998393933	166.7458976902	96.4293321717	130.6193659609	114.1617752395	132.581649653	76.6444593304	85.107668633	95.8025079661	-0.1511076295	-0.3218819216	-0.1707742921
AAAGACCAATCGAACCATCTAGTAGCT	rRNA			nuc	125.2411622061	75.6190274493	49.230765479	20.3584302253	64.1085503673	45.292041591	37.9800853485	24.0988560148	26.123583983	19.8617906842	25.8522848027	24.6624001306	34.2913636937	17.2357538478	74.1210538335	29.6339090176	46.1983075692	39.9780193581	48.0570883157	18.9843481143	30.023973918	1.3399387806	0.678634299	-0.6613044816
CGATAACGAACGAGACTCAAATATATTAA	rRNA			nuc	56.6503985827	56.6534835874	40.8478177968	49.9301646403	25.1350704083	35.0059369074	48.7908961593	24.3774555063	21.1579440524	15.1576823642	17.129121219	23.242981418	26.7296783664	28.4590354231	36.3409050349	35.5319200356	38.3347658553	49.2819947723	33.2431923319	18.0012484909	26.5282884775	0.884961961	0.3255273299	-0.5594346311
GCCTTGCGTGTTACGGTTGTTTCGCAAAAGTTGACCGAACTTG	rRNA			nuc	2451.0916014391	2230.15343976	4345.1104095177	2439.5937883903	6219.3766351917	4124.5620732407	5153.9118065434	4104.3277087811	5242.2044850523	8455.5040354063	5747.1373749178	6890.0358580652	5984.9860100029	5251.0928670434	3974.351716634	3841.7629816661	4389.541321016	3777.1232689518	2749.5252977585	4276.9039193543	3348.7008792479	-0.6373842369	-0.2844189533	0.3529652835
CGTATCCGTGCTGGACTGCAATGAT	rRNA			nuc	31.4429612742	41.9430296946	26.2157636606	28.0857176101	20.9929614272	23.7244027382	12.6600284495	13.372775592	14.6810224037	12.4136191776	7.1371338412	11.1779223613	14.5958112132	11.0228658329	35.261472212	15.3923702179	26.5394532845	35.7621554985	21.6869130963	8.5713668411	17.2208218532	1.3392275266	0.3326707191	-1.0065568076
TCAGGTACCTGAAGTAGCGCGCG	miRNA			nuc	188.5250969226	75.0111574538	72.3981845279	51.5647831255	192.3256511019	52.9236676467	150.9246088193	85.2514443991	91.3245952464	138.2485167358	149.5626047176	47.3730995314	83.8819511891	179.5725052048	41.378258208	122.5635460338	179.3168351548	48.9912455406	80.4329773593	79.4419931887	80.282525612	0.0178853044	0.0027011215	-0.0151841829
GTGATCGTCTAGTGGTTAGGACCCC	tRNA			nuc	346.6685983524	709.9921548298	787.3874132022	758.017172113	634.2133683178	1086.8430932706	718.3499288762	1045.165992363	827.1028945363	1448.3426838375	968.4297607696	867.6196880473	1599.7360795968	1486.2831457576	952.1796867054	993.4552217249	1040.0938120527	842.7366480684	541.8212615075	706.3781529867	849.4739493948	-0.3826237165	-0.6487526981	-0.2661289816
TGAAGAGTCTCTAGTCGATAGAATAATG	rRNA			nuc	27.9935224846	22.6127638353	12.1933784468	5.3496604972	16.4742970841	10.7838194264	8.9615931721	6.686387796	7.1246138135	5.7494657244	6.5027219442	6.7422388846	11.6063077117	5.6116407876	19.1899168501	9.4943591998	12.9186756729	12.7929661946	12.060695506	5.0014902516	8.8896785629	1.2698831741	0.4401099463	-0.8297732278
CCGAGAGGTCCGGGTAAACCGCTGAACC	rRNA			nuc	16.1858281665	16.4124898805	9.1450338351	18.5752100596	6.1190246312	7.9634358841	9.5305832148	5.8505893215	3.2384608243	3.3974115644	3.806471382	3.3711194423	6.3307132973	6.6137194997	14.0326266966	8.7750895635	8.0039621017	6.687232329	9.3686609234	3.5122545823	6.2473154557	1.4154454351	0.584606476	-0.8308389591
ATCGACATTTTGAACGCATATCGCAGTCCATGCTG	rRNA			nuc	433.3025802598	394.6292011263	293.7080033373	1146.3133631993	347.089904852	276.895301888	657.7524893314	443.9482897056	310.46044436	225.7971993568	360.3459574957	339.595926978	437.1709238076	371.5707864394	328.8672000184	432.4249053729	340.3790199022	301.2162040362	364.4970557366	280.3082582751	272.2178624417	0.3788929123	0.4211454241	0.0422525118
ATCTACTGCGTAGCGGACCAGCT	lncRNA			nuc	72.1728731357	110.5107651953	105.9299752566	111.0054553163	160.412584179	165.4071995101	162.0199146515	162.4235035446	199.273289391	185.5509392863	177.0009192628	272.3509654709	157.5644198438	156.3242790845	107.8233453014	122.5635460338	94.7837617302	159.9120774323	91.2760458079	138.7238773976	98.2804144276	-0.6039079295	-0.1066676476	0.4972402819
TACGTAGCCAATTGTGGAACTTTCTTGC	rRNA			nuc	13.3997429903	24.8010958194	38.1043076463	49.1871562379	29.0889017085	28.86745508	17.3541963016	59.7595909268	30.0097369722	43.2516626083	42.1883911505	42.5825613766	42.9081679039	46.6968679829	28.5450013145	40.8545153446	30.0499629782	36.6344031936	23.026151205	28.2021394275	27.7298537449	-0.2925313239	-0.2681667208	0.0243646031
GAACTGGCACGGACTTGGGGAAT	rRNA			nuc	228.4589844481	128.1389950669	77.7327875984	31.3549545806	84.2542622301	95.2294207812	57.6102418208	43.6008204198	68.0076773111	30.8380434307	35.0512573092	35.3080404747	46.0735245525	31.2648558169	111.3015177305	48.6226274172	62.3466521603	96.5287449228	81.5554046773	32.2689997023	49.2380032358	1.3376316307	0.7280082306	-0.6096234001
ACATCTTTAAGAATTTTAATTCGAGCTGAATTAGGACATCCTGGA	protein_coding			mito	42.985314147	55.5593175954	42.0671556415	55.8742318593	47.3518367617	81.7911227267	64.0113798009	52.933903385	47.9292202002	44.6890290394	62.4895718544	74.3420550699	73.5066155075	72.1496672698	47.0152962827	73.077795053	66.1380026295	56.5507255647	40.905073441	41.4659786941	47.7581734532	-0.0196483525	-0.2234678695	-0.203819517
TGATGGTAGTATCTAGGACT	rRNA			nuc	10.0829749234	23.2206338309	19.8142399761	29.7203360954	11.7673550601	11.9451538262	17.9231863442	17.4124682188	15.3287145685	7.9708502088	12.8468409142	14.9038964818	11.6063077117	19.0394955295	10.1946433266	18.7010105451	17.5525484686	21.3700685296	13.3710607056	10.3284662973	12.1125287723	0.3724878764	0.1426138241	-0.2298740523
CCTTAGTAAAACTTACTCCTTCAAAATTGCAGTTTGATA	Mt_tRNA			mito	52.802947625	67.5951435078	50.1452688625	68.2081713389	58.8367753004	105.5155254648	84.3527738265	63.3813843163	59.8035765561	50.5691644393	84.6939882494	99.8915918958	98.1260561081	104.6170175412	54.3314520818	81.1336149801	87.622321955	78.3569179418	50.6342316149	52.9471005392	61.9399731724	-0.0644386238	-0.2907576996	-0.2263190759
GTTTTCGTAGTGTAGTGGTTATCACGTGT	tRNA			nuc	851.8787103026	1017.8175205883	1485.6107465122	1766.5767775102	1364.2600762449	2425.8616562055	1748.6486486487	2114.7094402323	2137.1682466757	2236.9341758043	2138.7611077593	2768.7536261712	2210.8257659328	1880.50091109	1453.2763904534	1611.8832550576	1766.9097390385	1293.5433318118	1117.9494872978	1574.545404698	1257.0053952206	-0.4940803568	-0.1691358381	0.3249445186
GATAAAGTGCTGATAGATTTATATGATTA	rRNA			nuc	568.6267173893	708.8979888378	777.4802932142	345.3503054285	651.0642207639	514.9688538409	272.2617354196	259.7940258239	354.2876141827	239.1255062633	185.7240828466	290.0936993778	500.6539099277	327.078491623	779.9501829759	383.0830083194	745.4918385564	838.9569080564	448.583412381	191.6186388103	443.4684125508	1.2271383744	0.0165449261	-1.2105934483
TACAGATCTTGGTGGTAGTAGCAAATAATCGA	rRNA			nuc	24.5440836951	21.5185978433	11.4312922939	21.2500403082	12.2380492625	15.9268717683	14.6514935989	9.8902819483	8.8517929199	6.5334837777	6.6613249185	7.2745209018	12.8372797417	9.0187084087	25.666513787	11.7960220361	13.1995164484	14.6828362006	13.4749712931	6.4622788706	10.8211968422	1.0601672849	0.316422127	-0.7437451579
CTTGGGGAATCCGACTGTCTAATTAA	rRNA			nuc	118.6076260723	51.0610796282	25.6060947383	15.7517781306	40.4797014067	29.0333599943	28.5917496444	17.5517679645	21.5897388289	13.7203159331	13.7984587597	13.1296230911	21.8057902462	15.2315964236	43.5371238536	21.7219430177	25.4160901825	34.0176601083	35.5860626531	12.9799579953	20.0721300105	1.455026603	0.8261185972	-0.6289080059
ATATTTTCTCCTCGGACCTTGAAAATTTATGGTG	rRNA			nuc	67.7947392874	35.7427557397	18.2900676702	6.3898722605	24.7585150464	24.5539273094	15.9317211949	14.6264733038	11.6584589676	14.1123249598	10.6263992747	9.9359309879	18.1128741561	8.8182926663	35.7412201333	19.1325723269	20.080115448	24.2775608465	22.473007853	9.2394386162	15.6714209807	1.28231613	0.5200572322	-0.7622588978
AATGAATGGTTGGACGAAATATTAACTGTTTC	rRNA			mito	300.6318575838	371.5301412945	276.4848562812	326.4778920079	329.6742193631	620.1525694772	375.960170697	372.4875201358	435.8968269561	274.5369883384	554.9518069002	491.473729221	545.4964624502	468.3715900264	294.4452866686	513.8462282076	440.2179155913	369.106149637	279.4388276096	298.5212434349	323.434291943	-0.0953011055	-0.2109401529	-0.1156390473
GAAGACCCTTTTGAGCTTGACT	rRNA			nuc	21.7579985189	49.4806176397	33.0745390369	19.1696167815	18.6394904152	24.3880223952	16.6429587482	16.2980702528	11.6584589676	9.0162076132	12.68823794	15.0813238209	16.706048979	26.2544622565	30.8238039405	16.8309094906	28.5053387129	41.5771401324	20.8811505551	9.749179709	19.8724623064	1.0988484654	0.0714305654	-1.0274179
AATTGTGGAACTTTCTTGCTAAAATTTTTA	rRNA			nuc	197.0160231739	265.03131807	455.1178505269	331.0845441027	422.9658102794	319.8646746795	292.3186344239	535.0503234262	524.8465509313	788.7221616423	592.857917746	615.6728665693	610.3862737474	511.4609746458	396.2717829544	434.5827142819	382.0838750635	493.110696955	250.3130872271	401.8309808091	348.0000798741	-0.6828550768	-0.4753539152	0.2075011617
CACCACCAGGAGTGGAGCCTGC	rRNA			nuc	338.8410257145	756.1902744934	487.1254689497	316.6701810964	307.2691753287	468.5154778501	448.506401138	356.6073491203	289.0866029194	302.6309685824	279.1412346797	300.0296303656	483.4203015073	451.7370834058	464.2760507919	474.2863982084	432.7756350407	462.4366530111	335.4013850699	237.2380307413	341.3408762146	0.4995533452	-0.0253245436	-0.5248778888
TGATCATGGAAGTCGAAATCCGCTAAGGAGTGTGTAACAACTCACCTG	rRNA			nuc	21.6253277962	13.0084179053	10.0595372186	5.3496604972	9.4138840481	8.4611506269	16.2162162162	6.8256875418	23.7487127118	9.9308953421	10.9436052232	10.4682130051	5.6273007087	5.0103935604	12.5933829329	12.2275838179	12.9186756729	8.4317277192	8.5792137769	9.2965690421	7.0375159397	-0.1158529375	0.2857791563	0.4016320938
TGGAAGTAGTTTTTACAGCGTG	lncRNA			nuc	81.5924944457	77.4426374361	42.3719901026	51.1189780841	52.9060283501	85.1092210117	82.9302987198	68.1175756718	51.5994758011	43.1209929327	90.5622982967	75.5840464434	89.685105045	76.9596450878	43.0573759324	65.3096829805	86.0776976898	61.6388371194	49.1705868049	49.2226334436	51.9742049531	-0.0015262725	-0.0800002119	-0.0784739394
TAATTAACGTCTCGACAAATATGATTAACACTATAGAAAGCTAG	protein_coding			mito	19.1045840653	13.1299919044	12.498212908	15.3059730891	13.8384095506	30.6924091368	19.4879089616	16.5766697443	13.1697406856	12.0216101509	19.666768807	21.2912806883	18.1128741561	20.8432372113	9.594958425	17.6940330542	19.9396950603	18.7533254443	13.1431491343	12.2310245042	12.8952457522	0.1037657377	0.0274717231	-0.0762940146
ATTGTGGAACTTTCTTGCTAAAATTTTTAAGAATACTATT	rRNA			nuc	209.4870711054	218.34690241	648.0780644475	525.3069404861	588.9325860467	371.7929128407	397.5817923186	664.0418879907	1014.0700327948	1265.2744683868	1096.4223609893	833.3762116069	864.3182182278	555.7528537198	603.6428219157	544.6309686433	640.4573885206	564.7803825678	322.1445771136	630.3242713049	465.2372402694	-0.9683859072	-0.530258274	0.4381276332
TGTAAAATTCTCGCCTCCTCTGGACG	piRNA			nuc	37.9438266853	42.1861776928	23.1674190489	38.3392335631	37.4672585113	77.1457851276	35.1351351351	36.6358331323	26.7712761479	29.5313466751	75.8122216914	60.1478679444	42.7323147567	55.5151606493	23.0279002201	53.6575148716	60.5211871196	45.0661309127	32.2036976523	31.4701407026	34.4612748877	0.0332427202	-0.0977497256	-0.1309924458
GCCAATTGTGGAACTTTCTTGCTAAAATTTTTAAG	rRNA			nuc	226.866935776	171.2977647526	287.1540624222	406.1283927435	276.2974968106	155.6188095692	300.9957325747	336.5481857323	318.8804425033	437.743413105	275.493366272	306.062159894	529.8455323541	505.8493338582	265.1806634722	221.3911940682	201.7840971945	219.9517937774	191.9617432693	237.4401348262	238.3168613254	-0.3067449965	-0.3120622085	-0.005317212
CATAAGAGGTGTAGAATAAGTGGGAGATATTA	rRNA			nuc	38.2091681307	96.8944772944	64.1676540763	83.3655427476	44.3393938664	47.6147103906	48.3641536273	47.0833140635	44.2589645993	62.5907745902	42.6642000732	48.792518244	50.6457063784	80.1662969664	37.7801487986	38.5528525083	74.8440666699	77.9207940943	47.0145476259	35.3031837253	44.273798372	0.4133089413	0.0866540848	-0.3266548565
ACCACCAGGAGTGGAGCCTGC	rRNA			nuc	401.4616068176	716.3140027838	557.9994811717	412.9640700455	420.9888946293	578.1786261713	412.9445234708	485.5989136849	373.0706869639	374.3686204614	491.8278231488	459.8916628668	472.5174063841	625.4975320805	470.3928367878	533.8419240981	505.3729755066	650.9875297655	387.5762026787	310.9146908972	401.2645202415	0.317961205	-0.0500736074	-0.3680348124
GATCTACTGCGTAGCGGACCAGCTCAT	lncRNA			nuc	35.2904122318	58.5986675733	37.3422214933	44.4319024626	54.4122497978	42.8034678772	49.786628734	62.2669863503	64.9851138751	60.5000597814	58.6831004724	82.1488579889	59.2625105886	48.7010254071	36.8206529561	43.4438860355	39.4581289573	65.5639517473	34.3697774876	45.3010434458	36.1130372668	-0.3984037695	-0.0713792508	0.3270245187
GAGGTAGTGACGAAAAATAACAAT	rRNA			nuc	57.5790936414	48.8727476441	20.1190744372	5.4982621776	26.829569537	24.3880223952	8.3926031294	10.586780677	7.3405112018	6.2721444266	6.8199278927	9.5810763097	11.6063077117	8.0166296966	28.3051273539	8.4873817089	12.4974145096	21.6608177613	23.1590858612	5.8734267306	11.2652017152	1.9793039432	1.0397051614	-0.9395987818
GTAAACCGCTGAACCACT	rRNA			nuc	46.1694114912	130.0841790527	70.1119260691	20.0612268644	31.8189280824	35.1718418216	19.7724039829	33.8498382173	21.8056362172	14.5043339865	17.6049301417	28.7432289292	25.4987063363	35.4735864076	31.6633628026	30.3531786539	41.1431736103	68.6168186801	41.7889133088	16.3219913803	28.7439924784	1.3563031574	0.53985978	-0.8164433775
ATGGAAGTCGAAATCCGCTAAGGAGTGTGTAACAACT	rRNA			nuc	87.8280184115	83.1566153945	33.0745390369	20.0612268644	21.6519333105	24.5539273094	46.6571834993	34.6856366918	49.0087071417	35.4114820751	33.4652275667	16.1458878553	29.7191818679	26.6552937413	50.9732166331	45.4578410172	45.215364855	35.6167808827	34.1054310695	25.7503887967	28.9061221366	0.4054072822	0.2386264185	-0.1667808637
TACTTGTTCCCCGGATAGTTTAGTTACGTAGC	rRNA			nuc	468.3276510463	439.2468588014	512.4267292268	359.7646684347	553.2539655045	589.9578750832	839.8293029872	668.360180109	574.2870528495	646.4228849643	522.438197179	744.4851147334	543.0345183901	709.070896668	428.8946415995	594.9798431877	468.5828339165	490.6393284856	367.85631649	480.0297718787	397.4675890171	-0.3839815217	-0.1116948583	0.2722866634
TATTGTGTTTGAATGTGTTTATGTAAG	rRNA			nuc	5.7048410751	8.9964759345	11.8885439856	5.9440672191	12.5204657839	8.2952457126	4.1251778094	16.158770507	11.226664191	20.1231300353	17.129121219	10.4682130051	16.1784895375	21.6449001809	11.1541391691	14.9608084361	8.8464844282	7.9956038716	6.7121090837	9.5008041689	9.8981153077	-0.5012834692	-0.5603876866	-0.0591042174
CCAGGAGTGGAGCCTGCGGC	rRNA			nuc	59.3038130362	86.6822613688	75.294111909	96.2938889491	66.9327155817	97.3861846664	77.3826458037	83.4405477043	65.8487034282	57.7559965947	79.3014871249	73.8097730527	86.5197483964	108.4249166471	65.6055282312	91.7788055981	84.3926530368	103.942850331	60.5221980958	52.3589842123	66.4922311376	0.2090272769	-0.1357214024	-0.3447486793
TTCGATTCCGGAGAGGGAGCCTG	rRNA			nuc	21.7579985189	22.7343378344	21.6432467431	35.0699965926	25.4174869298	33.6786975933	30.0142247511	43.461520674	39.0774272804	23.9125506263	43.4572149445	33.8886217622	32.5328322222	38.2794068015	24.7070179445	48.0472117081	27.6628163864	28.7841739378	20.1626175282	25.4949239897	24.5726167269	-0.3385270938	-0.2853685549	0.0531585389
GGTGAAATTCTTGGACCGTCGTAAGACTAACTTA	rRNA			nuc	182.6875851249	153.3048128836	75.5989463702	69.3969847827	100.0695874309	100.5383780372	81.2233285917	61.0132886385	57.8605000615	42.9903232572	51.0701577085	49.1473729221	62.9554266786	43.0893846195	153.7592087613	87.6070417073	89.4477869958	82.2820325697	86.0399704228	41.1224755462	64.4682157517	1.0650799124	0.4164189734	-0.648660939
TGGACGGAGAACTGATAAGG	miRNA			nuc	149.3872337332	111.7265051864	101.9671272614	115.3149040501	227.8159939631	61.2189133593	158.6059743954	96.3954240591	74.0528041832	158.2409770956	204.5978367823	61.5672866569	74.0341749489	211.438608249	52.7722713377	97.2452548344	98.7155325871	63.3833325095	97.2602422907	90.2928502415	72.993582948	0.1072384319	0.414080547	0.3068421151
GTTTATGTGCTCGTTCTGGGTAAATAGAGTTTCT	rRNA			nuc	585.3432284465	838.0095758976	1436.9896499555	875.2638980093	1318.9792939738	1271.495262834	983.2147937411	1682.880228407	1696.305779789	1779.4596416907	1543.2069394511	1454.0170436702	1217.6071908462	1201.4923757843	1251.4224525865	1382.4362410624	1299.450268224	1400.8297983073	794.5530771522	1094.0961124741	956.1578275194	-0.4615239776	-0.2671051787	0.1944187989
ATAACGAACGAGACTCAAATATATTAAATA	rRNA			nuc	123.9144549794	93.1256833219	59.2903026976	50.9703764036	68.9096312318	48.7760447903	51.7780938834	45.8296163518	34.5435821263	29.4006769996	28.2313294165	39.0340145952	39.5669581081	42.6885531346	71.242566306	50.0611666899	51.3938619159	76.6124225517	56.2131827798	27.464861524	41.0365302283	1.0333214844	0.4539997508	-0.5793217337
GGTCGTATCCGTGCTGGACTGC	rRNA			nuc	151.6426360187	180.7805366836	123.6103740044	182.1856602648	95.5509230878	81.7911227267	98.0085348506	55.7198983	64.3374217102	55.0119334081	34.7340513607	51.0990736519	81.5958602762	104.8174332836	129.6518757184	57.2538630534	105.4557111991	218.6434222348	102.6709185225	43.1264959218	86.3068874568	1.2513811917	0.250479998	-1.0009011937
ATTGTGTTTGAATGTGTTTATGTA	rRNA			nuc	123.3837720887	165.9485087916	211.8599505132	120.6645645473	199.2919252974	198.7540872749	103.8406827881	240.0134619274	245.2594330966	257.5499305164	221.568355027	247.1562833231	235.8190703242	344.7150769556	170.4304490249	212.0406887956	189.4271030726	228.9650199599	128.1736413962	157.4196089666	169.5491960474	-0.2965156556	-0.4036043379	-0.1070886823
CAGTGGGCCACTTTTGGTAAGCAGAACT	rRNA			nuc	62.222568935	55.073021599	52.4315273212	26.1538957639	37.2789808303	35.1718418216	37.4110953058	35.8000346578	37.5661455623	21.952505493	32.5136097212	24.1301181134	27.7847972492	29.6615298776	54.6912630228	39.8475378537	50.1300784262	53.9339824795	33.7866114033	22.6131459773	31.7094492392	0.5792899479	0.0915388445	-0.4877511034
TATGAACGTCTTGGAAGTCG	piRNA			mito	10.4809870914	10.3337899247	5.0297686093	7.1328806629	7.060413036	14.9314422828	11.3798008535	11.0046799143	6.2610242604	10.0615650176	7.9301487125	9.5810763097	11.6063077117	19.6407427568	7.7959037203	13.3784152361	7.1614397752	6.3964830973	6.9133254997	6.7655847332	8.0708413047	0.0311652253	-0.2233392143	-0.2545044396
AAAAGGCTCATTATATCAGTTATGGTTCCTTAGATCGTTAAC	rRNA			nuc	162.1236231101	142.8494489598	85.5060663582	59.5892738713	70.1334361581	92.0772274103	63.4423897582	49.4514097413	50.9517836363	47.6944315771	35.8442721805	39.2114419342	45.8976714054	37.076912347	92.8312227623	68.4744693804	74.1419647312	125.1675442448	77.1528528756	34.3963532131	55.0165047619	1.1654638893	0.4878550171	-0.6776088722
CTTGTTCCCCGGATAGTTTAGTTACGTAGC	rRNA			nuc	81.1944822777	64.1910715326	60.2048060811	161.381424998	69.7568807961	67.8551099294	80.0853485064	90.4055349918	76.6435728427	66.6415345324	55.6696439617	63.5189873867	80.7165945405	84.9762747844	52.1725864362	74.9478961075	62.9083337113	71.3789363812	63.5801958623	51.9214041283	52.4970540127	0.2922480616	0.2763409957	-0.0159070659
TAATGTATCTTATGAACGTCTTGGAAGTCGA	protein_coding			mito	48.4248137767	54.4651516034	35.2083802651	48.295546155	44.4335327068	84.2796964405	74.3954480797	58.7844927065	55.9174235669	55.0119334081	54.7180261162	43.647125411	80.7165945405	106.4207592229	42.4576910308	85.5930867255	52.7980657934	30.2379200963	39.601075195	41.0568187914	48.7295992717	-0.0520822464	-0.2992587576	-0.2471765112
CAATTGTGGAACTTTCTTGCT	rRNA			nuc	11.2770114275	45.4686756689	48.0114276343	44.5805041431	38.2203692351	28.86745508	22.9018492176	57.8093944863	45.554348929	60.5000597814	56.4626588329	42.0502793593	68.0551679459	53.9118347099	39.2193925624	43.4438860355	41.1431736103	74.5771779298	27.1539887653	34.1648877198	39.4468966796	-0.3313502483	-0.5387476694	-0.2073974212
GGTTCTATGGTGTAACGGTTAGCACTCT	tRNA			nuc	25.2074373084	43.1587696857	41.4574867191	49.3357579184	41.9859228543	66.1960607869	30.2987197724	48.0584122838	65.4169086517	58.278675297	47.8980982235	56.7767485021	64.538105003	53.5110032251	42.8175019718	58.9801101806	58.6957220788	60.3304655767	33.5506977779	36.6770683634	41.7321531934	-0.1285355559	-0.3148165877	-0.1862810318
AGCCAATTGTGGAACTTTCTTGCTAAAATTTTTAAGAATACT	rRNA			nuc	1043.0572216787	1206.1356452169	4598.42784675	2203.3171164319	5353.675858132	2888.4045571426	2335.5618776671	3379.133232406	5873.0566536337	6452.5992485187	5080.0532652229	4464.6041329924	3634.5328452353	2227.821392697	4528.9403136016	3807.2380391214	4470.4234643591	3567.4930728996	2177.1534239543	3298.7131777722	2751.49241202	-0.5994602636	-0.3377712723	0.2616889914
TGGTACAGATCTTGGTGGTAGTAGC	rRNA			nuc	63.5492761618	67.7167175069	47.8590104037	30.9091495392	41.5152286519	45.1261366768	25.4623044097	21.5914605913	11.226664191	18.163084902	12.2124290172	22.3558447227	31.3018601922	24.8515520596	62.846977684	20.4272576723	39.3177085696	55.5331032538	37.3510672366	13.3804545885	29.0886033171	1.4810223349	0.3606954385	-1.1203268964
AGGACGGTGATCATGGAAGTCGAAATCCGCTAAGGAGTGTGTAACAACT	rRNA			nuc	551.3795234415	449.7022227253	152.2648133544	91.6872368543	149.0217844808	161.0936717395	187.7667140825	157.5480124434	270.0876327499	257.680600192	190.6407750483	136.9739057612	92.3229022522	89.7862526024	260.3831842597	384.3776936648	235.9062514174	212.1015645216	196.5134001151	143.6923171373	157.7991923086	0.4516447656	0.3165378713	-0.1351068943
GTGAGTAGGAAGGTACAATGGTATGCGTAGAAGTGT	rRNA			nuc	36.6171194586	20.7891538486	11.2788750633	28.8287260125	14.9680756364	18.4154454821	20.6258890469	11.2832794058	10.7948694145	6.7948231288	7.1371338412	7.4519482409	13.3648391832	9.4195398936	22.3082783382	9.4943591998	14.1824591626	16.8634554383	16.5323120445	7.6915867346	10.6193234328	1.1039353452	0.6385966461	-0.4653386991
GTGCTCTTAAACGAGTGTTATTGTGGGCCGGTACTATTACTTT	rRNA			nuc	221.9581190369	197.9224705587	304.6820439394	296.4603525515	232.2405194657	219.8240113851	806.4011379801	312.4493297175	472.8152803536	207.6341144549	246.1518160358	357.1612335458	344.8480215554	637.7228923679	299.0028919205	420.6288833368	272.6963930075	198.5817252478	185.2419902469	287.8411512606	266.1625577204	-0.6358616994	-0.5228964725	0.1129652268
CGTTCAAATTTTAAGTCTGT	rRNA			mito	784.7473246285	1279.9310626795	1094.0508811393	1004.9931650657	871.7256628504	1916.0358547065	1406.9701280228	1268.184885309	1315.0309920701	807.7999342732	1680.7157181257	1832.6469852434	1269.4838692546	1649.2211443418	843.7566565024	1476.3728555695	1118.588808804	1238.010228558	871.3230403222	991.6904240312	932.6117057822	-0.1866821321	-0.0980688452	0.0886132869
TGTGATTTCTGCCCAGTGCTCTGAATGTCAAAGTGAAG	rRNA			nuc	18.0432182839	23.0990598318	25.7585119689	26.1538957639	22.2167663534	33.6786975933	27.453769559	30.645944065	29.1461474191	18.5550939286	32.989418644	31.4046390152	35.1706294294	48.3001939223	22.4282153185	32.9425493448	25.2756697947	25.2951831575	18.7000008528	20.3132203111	23.2236507671	-0.1193806363	-0.3125564464	-0.1931758101
GTGCTGATAGATTTATATGATTACA	rRNA			nuc	26.5341445352	28.0835937955	34.2938768816	75.7868570433	16.6625747651	22.3971634241	36.6998577525	33.43193898	29.1461474191	13.9816552842	31.086182953	21.8235627055	26.0262657778	34.8723391804	31.6633628026	51.4997059626	36.9305619778	30.3832947121	25.5958632477	19.8332671035	26.02995077	0.3679883135	-0.0242619196	-0.3922502331
AGCAAAAGCTCGGCCTATCGAT	rRNA			nuc	25.6054494765	29.9072037822	13.1078818303	3.7150420119	10.6376889743	13.6042029687	4.1251778094	4.0396926268	5.3974347072	3.6587509155	3.6478684077	2.483982747	7.0341258859	4.0083148483	15.711744421	12.3714377452	8.8464844282	11.9207184995	12.1642977451	2.7895697829	7.4324663334	2.1245384878	0.7107401064	-1.4137983814
CTCGTTGGTCTAGAGGTATGATTCT	tRNA			nuc	429.0571171342	1447.0953114623	1045.4297845826	902.903810578	758.3824989118	1142.0894297168	770.9815078236	1223.1910674317	1140.3700049441	1687.4681901009	1161.2909774574	1061.1929149715	1636.1376810562	1591.3009947836	1085.9094197545	1329.0664340453	1153.4130649656	1000.7588554947	717.3099810942	845.7964441803	958.1862615011	-0.2377137897	-0.4177094228	-0.1799956331
TCCCATATTGTCTAGTGGTTAGGATATCCGGCTCTCACCCGG	tRNA			nuc	274.363054494	273.7846460063	201.4955788334	252.1770517694	208.9882258669	329.6530646205	224.466571835	267.3162120945	277.2122465635	186.3349573396	198.5709237608	212.9128068828	200.8242940419	183.5808200531	218.0454302092	269.5822597035	286.7384317823	214.4275583752	193.7633842415	163.4326740172	169.4626957541	0.2455995274	0.193328244	-0.0522712834
ACAGATCTTGGTGGTAGTAGCAAATAATCG	rRNA			nuc	350.51604931	264.0587260771	146.168124131	61.6696973979	169.4499128651	180.0068319644	106.5433854908	74.2467644848	87.2225448689	65.3348377769	61.3793510347	67.5998161853	125.3832939159	60.1247227248	265.1806634722	107.171175816	142.6671139524	183.6081398155	147.9559021488	55.3903492888	109.9440802279	1.4174607074	0.4283973221	-0.9890633854
TGATCCTTCGATGTCGGCTCTTCCTATCAT	rRNA			nuc	11.5423528728	14.1025838973	8.9926166045	14.7115663672	9.5080228885	9.7883899409	5.5476529161	5.2933903385	5.8292294838	4.3120992933	4.1236773305	3.5485467814	7.209979033	6.2128880149	11.1541391691	7.480404218	6.5997582242	8.1409784875	8.6423667423	3.4292275506	5.7892860441	1.3335428143	0.5780410128	-0.7555018015
CTTAGATGTCCTGGGCTG	rRNA			nuc	207.4970102653	302.3545357983	152.5696478156	33.4353781073	88.6787877327	116.133439977	43.2432432432	54.7448000798	34.9753769029	31.8834008351	31.5619918757	65.1158334383	68.0551679459	45.8952050133	122.57559388	53.2259530898	92.677455914	195.3834836991	113.231189756	31.3897940046	71.7551863913	1.8509039397	0.6581163889	-1.1927875508
TAAAGTGCTGATAGATTTATATGATTAC	rRNA			nuc	50.0168624489	48.8727476441	53.3460307048	171.4863392704	38.596924597	41.8080383917	40.9672830725	33.0140397428	30.4415317488	21.2991571153	25.0592699315	20.9364260101	33.0603916636	46.4964522405	57.44981357	39.8475378537	35.8071988759	46.3745024554	50.8340771803	20.5648228301	31.9859000575	1.3056173049	0.6683598676	-0.6372574373
ATGGATGGCGCTTAAGTTGTA	rRNA			nuc	199.1387547367	217.252736418	160.9525954978	24.2220739177	127.1815734893	125.9218299179	48.079658606	49.1728102498	42.3158881047	32.4060795373	30.451771056	64.5835514211	68.4068742402	50.103935604	170.4304490249	64.4465594169	137.892820769	179.3922759559	107.5937418487	32.0210975372	83.392415361	1.7484995037	0.3676060866	-1.3808934171
AATTATTTAGTGAGGTCTCCGGACGTGAT	rRNA			nuc	88.2260305795	70.3913454874	85.8109008194	47.2553343917	48.8580582094	49.1078546189	44.6657183499	86.5051421108	64.3374217102	90.5540851587	50.75295176	57.3090305193	83.1785386006	91.5899942841	92.2315378607	54.6644923625	59.2574036298	74.5771779298	49.0226132547	47.3901913752	56.1515683256	0.0488589052	-0.1958789258	-0.244737831
ATCGAACCATCTAGTAGCTG	rRNA			nuc	94.8595667133	101.2711412625	76.2086152925	59.2920705103	92.3502025115	101.699712437	36.6998577525	62.406286096	23.101020547	26.7872834885	27.914123468	40.8082879859	41.853049021	33.4694289835	73.161557991	48.9103352717	47.6025114467	72.5419333079	66.1956250917	26.1711483013	39.343367335	1.3387586453	0.7506154308	-0.5881432145
GGGAACGTGAGCTGGGTTT	rRNA			nuc	95.6555910494	141.5121349695	160.1905093449	193.1821846201	136.124763335	224.8011588126	203.413940256	253.6648370109	230.1466159164	152.0995023445	273.590130581	263.6570258565	232.8295668227	320.8656036081	148.9617295488	252.0320805766	200.0990525415	204.5420844975	119.3740754549	164.279206084	166.7778208023	-0.4606603207	-0.482437883	-0.0217775623
GGTTTATGTGCTCGTTCTGGGTAAATAGAGTTTCTAGC	rRNA			nuc	150.9792824053	138.4727849916	231.0645215669	520.5516867108	226.4980501963	199.2518020177	265.0071123755	327.4937022585	265.1219928193	300.9322628002	354.3190444742	281.7546144415	262.3728955434	265.5508587013	183.3836428987	266.8490350854	315.5246112707	206.8680783511	184.5552574325	214.8355326974	184.649286674	-0.2191797912	-0.0007348529	0.2184449382
TTAGTACTTAGATGGGGGACCG	rRNA			nuc	203.118876417	182.8472946685	111.4169955576	28.5315226516	127.2757123298	122.1060168901	51.06685633	36.3572336408	44.2589645993	46.5184044971	26.645299674	45.7762534798	72.979056066	42.888968877	187.4615002293	64.014997635	100.5409976279	118.3349372999	97.8035990218	30.1151947836	72.9519888687	1.6993959649	0.4229402447	-1.2764557202
ATGTGCTCGTTCTGGGTAAATAGAGT	rRNA			nuc	230.1837038429	324.1162816398	494.1366615566	286.3554382791	486.5095276038	451.0954618536	365.4338549075	575.0293504564	642.5106275489	579.9120201075	546.0700403423	639.0932753264	441.0396930448	498.2335356463	453.4817225637	492.2681391171	411.1508953274	518.2605054966	285.5678125482	400.4506257062	346.7755939435	-0.4877909971	-0.2801689885	0.2076220086
TTAGTTACGTAGCCAATTGTGGAACTTTCT	rRNA			nuc	50.4148746169	122.5465911076	136.261004143	76.0840604042	96.4923114926	114.3084859202	57.0412517781	180.5324704921	124.5727930429	115.7733325406	167.9605497306	138.5707518129	137.3413079219	120.6502769345	109.6224000061	138.8190398153	164.0110128902	193.7843629248	74.7255923301	93.662091926	106.6068644877	-0.3258628329	-0.5126260043	-0.1867631713
TAAGACCTCTGTTCTGCTTTCATTGGTTTTCAGATCAAGA	rRNA			nuc	4.112792403	7.0512919487	5.3346030705	65.9791461318	4.0479701407	4.8112425133	17.6386913229	8.357984745	7.9882033667	3.3974115644	7.4543397897	9.5810763097	11.7821608589	12.024944545	6.9563448582	10.9328984725	8.9869048159	5.9603592498	11.4862892043	6.5187187278	6.9532560754	0.8172524601	0.7241521644	-0.0931002956
CGAAAGATGGTGAACTATACTTGATCAGGTTGAAGTCA	rRNA			nuc	41.7912776429	50.4532096326	29.5689427335	22.736057113	27.1119860584	32.8491730221	24.1820768137	16.2980702528	15.9764067334	13.458976582	12.2124290172	17.920161246	27.0813846606	15.6324279085	51.9327124756	27.188392254	24.9948290192	29.8017962488	25.7391127362	12.0067777296	21.922861643	1.1001132971	0.2315261937	-0.8685871034
AATTGTAAACGACTTTTGTAACAGGCA	rRNA			nuc	103.8811758553	60.9085735565	39.0188110298	28.5315226516	40.6679790876	33.3468877648	42.9587482219	23.959556269	34.5435821263	17.3790668486	19.03235691	17.5653065678	28.3123566907	30.0623613624	56.8501286684	31.2163022175	32.5775299576	36.0529047302	38.7362129265	18.5914062535	26.6311012884	1.0590470149	0.5405708245	-0.5184761904
TAAGCAGCGTCGGGCGCGGTTAGTACTTAGATG	rRNA			nuc	22.2886814096	21.5185978433	8.078113221	13.2255495624	7.8135237599	8.1293407984	6.4011379801	4.1789923725	5.3974347072	4.3120992933	4.5994862532	4.2582561377	6.6824195916	5.0103935604	15.8316814013	6.7611345817	9.2677455914	14.5374615848	10.2266053094	3.4888705002	7.2178509605	1.5514953726	0.5026860675	-1.0488093051
CGTAGCCAATTGTGGAACTTTCT	rRNA			nuc	19.5025962334	70.7560674848	90.0785832757	47.1067327112	75.6876277464	80.7956932411	40.3982930299	136.2351513436	89.5974161401	109.3705184385	116.8903920221	128.9896755031	96.1916714894	93.7945674507	83.9558862191	94.6558841435	78.0737355881	140.5772535246	48.1255033951	74.4056624642	72.3968081526	-0.6286107869	-0.5891244614	0.0394863255
AATTGTGGAACTTTCTTGCTAAAAT	rRNA			nuc	207.3643395426	566.1701138771	806.4395670253	441.9413977385	603.9006616831	594.4373077681	403.2716927454	1157.5808871834	771.8331631342	1249.8554466714	975.2496886624	1116.7276721001	1017.4863093929	984.8429582326	616.3561418288	704.0211200582	578.9532586868	1041.3183733162	403.7342835528	681.2255880771	607.8408894105	-0.7547265262	-0.590287628	0.1644388982
GCTTTTTGATCCTTCGATGTCGGCTCTTCCTATCATTGTGA	rRNA			nuc	439.9361163936	207.4052424897	200.8859099111	129.4320636954	196.467760083	182.8272155067	196.4438122333	100.9923156688	142.2763788826	110.2852061673	94.0515637302	100.423873913	141.2100771591	102.0116128898	257.8645076731	128.4615570519	160.6409235842	221.5509145517	171.4785595001	89.2538842521	125.4981696962	0.9420413425	0.4503618794	-0.4916794632
TGACGCCTTGCGTGTTACGGTTGTTTCGCAAAAGTTGACCGAACTTG	rRNA			nuc	918.6120838086	792.1761782314	1865.1296506689	1056.7065498717	2222.0531907042	1985.5500137784	2428.4495021337	1263.4486939534	2198.9148997265	2439.6028425881	2030.4352763467	2273.1990681516	1594.9880446238	1006.8886898983	1519.8414145272	1534.9214039683	1720.5710110816	1361.5786520284	1112.2849334574	1514.5012791052	1079.4372993819	-0.4453163867	0.043246965	0.4885633517
CGTTCAAATTTTAAGTCTGTT	rRNA			mito	180.564853562	270.6237220293	197.227896377	241.9235358165	165.5902204054	369.1384342126	314.9359886202	253.1076380279	274.1896831274	195.3511649528	328.6253626457	330.1922780073	291.0369585284	393.0152708779	182.3042100759	345.6809872292	237.4508756826	216.3174283812	178.7544794201	202.6282632272	204.2740982981	-0.1808560249	-0.1925268888	-0.0116708639
AGAACTGGCGCTGTGGGATGAACCAAACGTA	rRNA			nuc	58.3751179774	40.1194197079	21.3384122819	16.7919898939	27.4885414203	24.2221174809	20.0568990043	9.3330829653	15.7605093451	15.4190217153	13.4812528112	11.7102043786	17.937021009	11.4236973177	37.4203378577	17.6940330542	22.0460008765	26.8943039318	23.8042115313	10.2781954088	16.5688699966	1.2116298572	0.5227416296	-0.6888882276
TGGTTGAACTCTAGATAACATGCAGATCGTATG	rRNA			nuc	22.5540228549	27.2325758017	21.4908295125	106.547404902	19.1101846176	15.760966854	22.759601707	22.845158303	19.8625597226	10.3229043687	21.0941955752	14.0167597864	25.147000042	16.6345066205	18.3503579879	24.1674597813	24.011886305	24.2775608465	26.7715626426	13.2349863871	16.3535868168	1.0163446399	0.7110942554	-0.3052503844
ATAATTTTGAACGAAAGGGAATACGGTTCCAATTCCGTAACCTGTTGAGT	rRNA			nuc	185.2083288557	112.4559491811	296.2990962573	235.236460195	412.1398436241	181.9976909354	266.2873399716	156.2943147316	335.5045414016	302.8923079335	419.1876609424	196.0572096712	180.4253289729	157.3263577966	200.1748201425	378.0481208649	296.7082793124	207.013452967	179.7195401909	199.7314130257	175.1196638635	-0.1523139766	0.0374061854	0.189720162
ACGGACCAATGGCACAAT	rRNA			nuc	64.7433126659	70.3913454874	39.4760627215	8.7674991481	32.1013446039	28.5356452515	19.4879089616	14.7657730495	16.1923041217	14.8963430131	12.053826043	17.2104518897	17.7611678619	19.6407427568	34.3019763695	18.2694487633	27.8032367742	56.8414747964	30.753060962	11.3495320793	21.6463847341	1.4380971952	0.5066039205	-0.9314932747
AATTGTGGAACTTTCTTGCTAAAATTTTTAAGAATACTATT	rRNA			nuc	253.1357388658	271.353166024	859.4807632689	620.5606176718	890.9299863084	502.0282705292	468.8477951636	683.961751633	1344.824831654	1911.3053443244	1347.9666781495	1227.9746136963	989.5256589965	661.1715342306	879.3779396554	770.7693423114	807.8384907167	834.0141711176	427.5326511455	836.681956277	610.1545761678	-0.9686447181	-0.513140176	0.4555045421
ATGGCCGTTCTTAGTTCGTGGAGTGATTT	rRNA			nuc	25.3401080311	27.1110018026	16.0038092114	21.5472436692	12.9911599863	9.9542948552	16.7852062589	14.2085740665	18.1353806163	7.5788411821	9.0403695322	10.6456403441	15.8267832432	14.0291019691	19.6696647713	10.3574827634	20.641796999	19.4801985236	14.2344164431	9.1236288517	12.3688329011	0.641703685	0.2026739724	-0.4390297126
GGATAGTTTAGTTACGTAGCCAATTGTGGAACTTTCTTGCTAAA	rRNA			nuc	34.7597293411	39.7546977105	108.2162337154	60.9266889956	123.3218810296	86.9341750685	51.920341394	84.1370464331	103.6307463789	107.0184642785	122.2828931466	91.3750796205	83.0026854534	46.6968679829	99.9075046008	96.0944234162	134.2418906875	83.5904041124	57.1089228499	66.9064430242	67.2721863314	-0.228428974	-0.2362939725	-0.0078649985
TCCCATATTGTCTAGTGGTTAGGATATCC	tRNA			nuc	1087.7672552205	1808.7779588285	1876.2561085016	1959.1645554083	1410.4822469209	2168.5431341993	1914.7937411095	2510.5993176541	2143.2133735478	1941.0980303507	1864.5365652813	2129.6603508448	2124.1301643893	2168.2979171994	1530.0360578538	2120.9823036653	1763.2588089571	1598.6846504758	1293.4844115668	1497.939047605	1390.1099194764	-0.211716253	-0.1039362975	0.1077799555
ATAACGAACGAGACTCAAATATATTAAATAGATATC	rRNA			nuc	1123.5883503431	1620.4598341998	1138.5567124701	297.2033609539	727.4108203936	797.6708277278	409.1038406828	664.7383867195	388.3994015324	403.2466187588	292.622487491	460.0690902058	501.7090288105	393.0152708779	1016.3459711729	569.8054059155	1094.1556613358	1575.7154611719	716.9238976242	314.5962083086	639.4859371748	1.1883187005	0.1649073498	-1.0234113507
ATTGGGTTTTGATGCAAGCTTCTTGATCAAAGTATCACGAGTTTGTT	rRNA			nuc	9.2869505873	12.4005479097	45.5727519449	27.3427092078	44.9042269092	27.3743108517	21.479374111	44.57591864	87.8702370337	81.5378775455	84.2181793267	63.5189873867	89.1575456036	40.6843957105	49.6539098496	55.6714698534	44.9345240795	41.4317655166	20.980417738	45.6643837805	39.6160652685	-1.1220259614	-0.9170421931	0.2049837684
AGCCAATTGTGGAACTTTCTTGCTAAAATTTT	rRNA			nuc	85.7052868487	131.421493043	254.2319406158	130.9180805002	260.3880327694	189.2975071625	142.3897581792	289.7434711602	310.0286495834	340.6558441686	313.3994771177	277.4963583039	272.0448186365	212.6411027034	257.6246337125	246.2779234858	218.4941233366	252.8064569589	132.2543746749	200.2112720028	180.1156427766	-0.5982077568	-0.4456080384	0.1525997184
AGTTTGGGGGCATTAGTATTACGACGCGAGAGGTGAAATTCTTGGACCGT	rRNA			nuc	12.4710479315	6.0786999557	11.2788750633	5.9440672191	10.2611336124	7.7975309699	4.2674253201	3.2038941523	7.9882033667	5.7494657244	7.4543397897	8.1616575972	1.23097203	2.404988909	13.4329417951	9.6382131271	6.8805989997	10.0308484935	6.7889748591	4.3870697944	5.4280585611	0.6299360842	0.3227574573	-0.3071786269
AACATAGTAAATTGGGAGGATCTTC	rRNA			nuc	160.1335622699	111.1186351908	62.0338128481	38.0420302021	79.1707648442	85.1092210117	39.6870554765	38.8646290643	44.4748619876	32.4060795373	35.527066232	35.1306131357	30.5984476036	25.6532150293	90.4324831561	59.6993798169	47.8833522222	64.1102055888	67.6467067281	27.0345126982	39.5343322496	1.3232173488	0.7749136434	-0.5483037053
GTTTAGACCGTCGTGAGA	rRNA			nuc	12.8690600996	18.6008218645	17.2231470561	13.8199562844	14.7797979555	21.8994486814	13.6557610242	16.158770507	5.3974347072	8.2321895599	14.9086795795	13.1296230911	14.0682517718	14.429933454	9.2351474841	13.8099770179	15.8675038156	18.7533254443	12.4533117075	8.5712946366	10.6103253488	0.5389444137	0.2310605541	-0.3078838596
TTGTGGAACTTTCTTGCTAAAATTTTT	rRNA			nuc	196.6180110058	241.9322582382	348.1209546562	339.1090348484	310.846451267	272.0840593747	243.3854907539	457.3210652976	408.9096534199	397.62782271	437.4270029811	400.0986496005	387.9320426064	297.216546003	297.683585137	318.4925949752	336.587669433	435.2515998476	214.8183798227	280.3748332711	255.6975006021	-0.3842394221	-0.2513206232	0.1329187988
TTTTGGGCTCCGGGGGAAGTATG	rRNA			nuc	290.4162119378	162.7875848146	93.279345118	57.2116469836	99.8813097499	83.6160767834	71.4082503556	48.476311521	46.4179384822	40.5075994217	36.6372870517	41.3405700031	59.2625105886	45.0935420436	136.6082205766	62.8641662169	83.2692899348	96.0926210752	99.6015929796	34.1777784959	60.0052550485	1.5431101892	0.7310799638	-0.8120302253
TGGATCACTCGGCTCATGGG	rRNA			nuc	121.1283698032	73.0659734679	34.5987113428	9.956312592	47.1635590808	36.3331762214	30.8677098151	18.6661659305	16.40820151	14.635003662	11.7366200945	11.8876317176	20.5748182162	14.2295177115	51.6928385149	19.2764262541	23.5906251417	34.1630347242	40.8014201476	12.5239973147	20.3324163712	1.7039242637	1.004837688	-0.6990865757
GCATTTATGTATTTTTGATTTGAAAATTTGGTATAACTCC	rRNA			nuc	53.3336305158	52.1552456202	74.5320257561	51.2675797646	66.9327155817	80.9615981554	62.4466571835	67.9782759261	70.5984459706	105.4504281719	68.0406759532	101.4884379475	51.7008252612	67.940936679	80.3577768098	108.8974229432	57.5723589769	87.6608933561	47.6533290806	57.206177034	56.0118589014	-0.2635939305	-0.2331553038	0.0304386267
ATAAAGTGCTGATAGATTTATATGATTA	rRNA			nuc	868.8605628051	917.2758233204	958.5519631492	350.8485676061	809.3116116118	629.2773397612	322.4751066856	293.225964804	424.4542653768	296.3588241559	217.1274717481	310.8526980488	433.6538608646	364.15540397	1175.1425331074	491.692723408	678.2304728249	880.3886735729	570.7718641894	223.1275211893	500.010309064	1.3550457492	0.1909563796	-1.1640893695
TTGTGTTTGAATGTGTTTATGTA	rRNA			nuc	15.9204867211	24.0716518247	28.9592738112	35.8130049949	20.2398507033	22.0653535956	16.2162162162	30.088745082	37.7820429506	32.5367492129	29.6587561847	31.4046390152	24.9711468949	35.0727549228	21.468719476	24.7428754904	27.2415552232	33.4361616449	18.4661546055	21.2318957233	20.5372115621	-0.2013497197	-0.1533568426	0.0479928771
GTTTATGTGCTCGTTCTGGGTAAATAGAGTTTCTAGCATTTATGTT	rRNA			nuc	2429.5989443656	2471.2346800045	5891.6880482638	3023.5983926648	5843.1036897907	5131.7708076699	4803.8406827881	4650.3827121215	6713.3292888556	6719.2960563239	6138.2523094179	6674.4616410964	4173.1710349468	4547.0323639358	5077.1722506126	5423.0053502153	4524.3448932545	4526.3840390302	3116.2264795286	4271.6586321454	3486.5917057988	-0.4549962706	-0.1620173398	0.2929789308
TTTTTGATCCTTCGATGTCGGCTCTTCCTATCATTGT	rRNA			nuc	244.1141297238	124.6133490926	85.6584835888	42.5000806164	112.5900532148	88.4273192968	85.4907539118	51.9588051648	70.166651194	59.0626933503	51.5459666312	55.8896118067	71.9239371831	54.913913422	127.3730730925	63.2957279987	93.9412394037	129.9649065677	88.3319803794	44.8351049969	67.1490309484	0.9783070804	0.3955692769	-0.5827378034
ATTTTCTCCTCGGACCTTGAAAATTTATGGTGGG	rRNA			nuc	91.8081400918	57.261353583	27.2826842747	20.0612268644	40.5738402471	37.8263204497	31.1522048364	16.0194707613	25.2599944298	20.3844693864	17.6049301417	15.0813238209	23.7401748649	29.6615298776	66.3251501131	28.1953697449	28.6457591007	37.7974001204	34.7612773565	15.0346696756	26.5889198611	1.2091879261	0.3866559263	-0.8225319998
TTACTTGGATAACTGTGGTAATTCTAGAGCTAATACATGCAAT	rRNA			nuc	143.6823926581	138.5943589908	129.4022287667	69.8427898242	87.9256770089	104.0223812366	74.679943101	72.9930667731	120.6866400537	35.4114820751	42.9814060217	45.9536808189	52.7559441441	36.0748336349	92.711285782	60.274795526	50.9726007527	137.9605104394	84.7149189576	46.7347523909	53.4305735943	0.8581203115	0.6649505567	-0.1931697548
GGTACAATGGTATGCGTAGAAGTGTTTGGCGTAAGCCTGC	rRNA			nuc	149.1218922878	82.670319398	44.5058313308	19.7640235034	58.366081098	55.2463364462	47.0839260313	25.631153218	31.5210186902	26.0032654352	24.2662550602	21.4687080273	30.7743007507	20.6428214689	74.3609277941	40.2790996355	39.7389697328	56.4053509489	51.8400339706	21.1002964662	32.5713370272	1.2968033942	0.6704637212	-0.626339673
AAAGTGCTGATAGATTTATATGATT	rRNA			nuc	1932.4817464986	2411.0555504427	2630.1117309751	972.0035919998	1802.4763786822	1586.2168851717	789.1891891892	936.512190678	1220.899730776	904.2341548318	811.254213288	888.3786867183	963.3235400716	1144.3738891958	2977.4355362718	1612.4586707667	1468.9376762364	2411.6195022955	1424.5248741917	663.5079952908	1312.9361023308	1.102295058	0.1176841082	-0.9846109499
TTACTTACTTGATTAAATGGAACG	rRNA			nuc	134.9261249615	95.435589305	41.0002350274	17.8322016572	77.1938491941	50.9328086756	22.4751066856	28.8350473703	17.4876884514	17.3790668486	13.1640468627	14.9038964818	31.3018601922	17.6365853326	70.0431965028	37.2581671629	24.9948290192	45.793003992	52.8384849446	13.7281120028	28.2029161102	1.9444558719	0.905744759	-1.0387111129
GCAAGGGAACGTGAGCTGG	rRNA			nuc	171.5432444201	86.4391133706	47.0969242508	64.195925966	61.0961074719	50.1032841044	39.4025604552	19.3626646593	22.4533283821	17.7710758753	12.68823794	20.9364260101	36.2257483123	25.8536307717	63.6865365462	26.3252686904	34.1221542229	36.198279346	60.8213378231	15.9350125548	27.5815067372	1.9323773944	1.1408762788	-0.7915011155
GACTTGATCTCGGTGTTCAGTACACACA	rRNA			nuc	36.6171194586	55.5593175954	71.0264294526	64.6417310075	52.2470564667	70.3436836432	95.8748221906	70.3463716038	74.9163937364	37.8942059106	42.505597099	59.6155859272	64.0105455615	79.7654654816	57.6896875306	79.1196599984	63.048754099	48.8458709248	43.9676483478	45.6372399048	48.2541901249	-0.0537691708	-0.1342118527	-0.0804426819
TATTTTTGATTTGAAAATTTGGTATAACTCC	rRNA			nuc	11.9403650408	14.832027892	23.4722535101	23.4790655154	14.685659115	19.5767798818	12.3755334282	40.675525759	22.2374309938	19.8617906842	30.6103740302	29.4529382854	21.6299370991	21.6449001809	18.1104840273	27.7638079631	29.6287018149	21.951566993	13.5475659961	18.5507137258	17.337438857	-0.4534410195	-0.3558571195	0.0975838999
GTGCTGATAGATTTATAT	rRNA			nuc	30.1162540475	37.5663657264	24.3867568936	38.0420302021	19.8632953414	13.6042029687	13.3712660028	13.7906748293	10.3630746379	7.0561624799	9.6747814292	12.0650590567	11.958014006	10.4216186056	24.9468919051	12.5152916725	8.2848028772	21.2246939137	20.6008377112	7.9421481885	11.0801545079	1.3751018195	0.894725005	-0.4803768145
ATTCTGTGCATGGGATAATGAA	rRNA			nuc	22.6866935776	20.7891538486	10.669206141	14.2657613258	15.3446309983	17.5859209108	12.2332859175	11.0046799143	8.4199981433	4.5734386444	8.247354661	5.3228201721	7.9133916216	8.6178769239	22.5481522989	13.0907073815	11.5144717954	12.6475915787	12.7796323643	5.9556968578	9.4690372715	1.101504106	0.4325566767	-0.6689474293
AACTTTTGATGGTAGTATCTAGGACT	rRNA			nuc	331.278794522	418.2145569546	292.1838310315	99.2659225586	192.7963453043	182.9931204209	124.3243243243	183.4577651529	120.4707426654	78.1404659811	82.6321495842	119.7634538716	128.3727974174	127.2639964342	363.5289873289	159.6778592694	150.8114964418	238.9958684534	190.8011117262	84.9471673108	145.1371229464	1.1674318329	0.3946530005	-0.7727788324
TGGTTTAAAGAGTTTTTAACAAGAGGTGTCAGAAA	rRNA			nuc	200.0674497954	123.3976091014	76.2086152925	28.2343192906	89.9967314995	80.2979784984	61.1664295875	42.347122708	44.6907593759	36.4568394795	27.1211085967	39.7437239514	54.3386224684	29.86194562	122.6955308603	52.794391308	74.2823851189	96.5287449228	75.630123675	30.192914663	53.5263583123	1.3247509444	0.4987114765	-0.826039468
GCAGGACGGTGATCATGGAAGTCGAAATCCGCTAAGGAGT	rRNA			nuc	1056.854976837	816.3694040552	166.5920330294	107.5876166653	186.9597371945	271.2545348035	284.6372688478	202.9597295579	255.8384051228	234.9440766456	197.9365118638	166.0719893686	180.2494758257	103.8153545715	503.3755063739	227.8646207953	166.5385798696	359.8021742228	329.5906357912	160.870592814	191.8122487184	1.0347746286	0.7809804031	-0.2537942256
CCGGAGAGGGAGCCTGAGAAACGG	rRNA			nuc	351.8427565368	254.8191021444	122.5434533904	114.1260906063	170.6737177913	151.4711867129	109.9573257468	76.1969609253	92.8358769644	70.4309551235	58.3658945239	59.08330391	87.2231609849	79.1642182543	209.4099676266	118.8233439248	100.5409976279	118.1895626841	147.301553246	55.9520049607	88.475749962	1.396510909	0.7354186524	-0.6610922566
GTGTAGAATAAGTGGGAGATATTAGACCTCGGTTTGGT	rRNA			nuc	10.3483163687	13.8594358991	14.7844713667	23.9248705568	11.6732162196	17.7518258251	36.9843527738	19.501964405	18.7830727812	12.2829495021	21.4114015237	20.0492893148	22.685055982	17.837001075	14.1525636769	17.6940330542	13.1995164484	13.8105885055	11.5941835472	15.4477168147	12.2219530551	-0.4139923922	-0.0760736145	0.3379187777
CCGTTCAAATTTTAAGTCTGTT	rRNA			mito	370.9473406021	426.6031628935	285.4774728857	369.5723793462	311.5995619908	689.6667285492	502.7027027027	421.1031314026	428.1245209777	313.8685606801	511.65319493	542.750230212	471.4622875013	653.5557360188	282.6914625979	553.2622042795	419.7165389801	341.3395980101	308.13840356	325.0711075497	333.7283816566	-0.0771768365	-0.1150958866	-0.0379190501
CATAAGTGTGTAAGACAGATTGATAGCTCTTTCTCGAAT	rRNA			nuc	16.7165110572	21.2754498451	13.1078818303	11.7395327577	8.0018014409	12.2769636547	10.3840682788	7.3828865248	9.9312798613	4.5734386444	7.9301487125	5.8551021893	7.209979033	5.4112250452	16.3114293226	8.9189434907	10.3911086934	12.0660931153	10.4478821382	5.4925990743	7.4863876825	0.9276496341	0.4808688619	-0.4467807722
TTATGTGCTCGTTCTGGGTAAATAGAGTTTCTAGCATTTATGTT	rRNA			nuc	904.0183043143	1007.4837306635	1677.3516225881	840.4911047777	1436.935261096	1531.8000732968	1389.3314366999	1554.1672633339	1885.863686707	1733.2025765447	1676.1162318725	2001.2029573589	1238.7095685039	1480.0702577427	1421.0133427492	1655.6148489476	1191.8882512087	1400.8297983073	929.3035647759	1225.2259159394	1033.4310447282	-0.3988259411	-0.1532202816	0.2456056595
AACTCTAAGCGGTGGATCACTCGGCTCATGGGTCGATGAAGAAC	rRNA			nuc	550.9815112734	454.0788866934	402.2290715139	778.8214073798	506.8435171476	337.2846906761	800.5689900427	494.6533971586	426.3973418714	400.7638949233	416.0156014574	306.5944419112	428.3782664502	791.4417668011	399.6300184031	580.1628886789	362.1441800032	314.4452940783	382.2900686736	341.4935919479	352.519351241	0.1628092147	0.1169652664	-0.0458439483
TTTTCGGAATTATATAATGGCATA	rRNA			nuc	3651.3636294889	4521.8233230721	4001.561971779	1649.7758566553	2989.0964629402	3434.3976299488	2510.0995732575	1646.662294512	1088.9864265312	1091.7451392514	1358.9102833728	2085.6583707557	2639.204032383	1976.9008831921	4593.2265350494	2036.2523405034	2521.3884824109	5000.0145374616	2545.016547188	1174.9221307055	2327.8188847878	1.1151098927	0.1286962223	-0.9864136705
CTTCCAATCATAAGGTCTATTAATTAATA	Mt_tRNA			mito	244.7774833372	256.3995641329	232.2838594116	281.6001845038	302.6563721451	609.8664647936	360.7396870555	268.0127108232	325.357364152	253.4991705742	364.4696348262	473.7309953141	331.3073292251	459.55329736	245.9907466221	421.4920069004	405.3936594297	265.0179246901	242.0308170232	244.5833382546	261.4450122303	-0.0151353735	-0.1113167941	-0.0961814206
AGCCAATTGTGGAACTTTCTTGCTAAAA	rRNA			nuc	409.1565087328	818.4361620401	1402.3909386127	763.0696292492	1484.3812366982	1340.0139924205	714.7937411095	1865.0842958481	1385.845335429	2030.4760884294	1681.3501300227	1924.7317742202	1564.3895970202	1478.0661003185	1249.1436499606	1355.1039948811	1245.8096801041	1606.5348797316	780.9586117329	1151.7472851044	1046.837681536	-0.5605061999	-0.4227197637	0.1377864361
TATGAACGTCTTGGAAGTC	piRNA			mito	70.846165909	74.8895834547	50.6025205542	55.5770284984	47.7283921237	111.8199122064	91.8918918919	77.4506586371	60.0194739444	53.7052366526	74.2261919489	84.810268075	68.5827273874	106.8215907078	44.8564306371	86.3123563619	57.4319385891	62.0749609669	51.6734932101	52.9654978525	52.2286884663	-0.0356284671	-0.0154180606	0.0202104065
GATCTACTGCGTAGCGGACCAGCTCATGTTGACG	lncRNA			nuc	635.6254323407	464.8989726146	496.7277544766	510.5953741188	722.7038783696	681.5373877508	1280.5120910384	655.4053037542	694.1101033501	843.9954344015	661.8502115446	1346.1412215163	712.2052459456	697.6471993503	494.5001698308	627.4908307507	526.7168744444	522.0402455087	442.8756038646	659.165531563	440.2652636112	-0.573739277	0.0085285056	0.5822677826
GTAGCCAATTGTGGAACTTTCT	rRNA			nuc	380.2342911894	948.7634890911	1552.0646590472	873.3320761631	1412.1767460496	1399.5738566373	1147.9374110953	2076.2627104053	1860.3877948889	2048.6391733314	1894.5125274145	2390.1236845981	1576.1717578791	1421.5488609572	1513.3648175903	1441.5602051702	1305.3479245094	2044.2578480486	823.8006945387	1367.5703135912	1147.6573185497	-0.7312477634	-0.4783246813	0.2529230821
GTAGCCAATTGTGGAACTTTCTT	rRNA			nuc	92.0734815371	284.3615839293	470.9692425077	247.5703996746	406.2090966738	411.9419020899	300.853485064	626.570256384	550.3224427494	649.5589571776	641.8662367892	687.1760842141	575.5673506123	460.1545445873	496.7789724567	426.095332573	356.9486256565	662.0360005699	239.8819161016	413.7603174906	367.2998456147	-0.7864708855	-0.6146338879	0.1718369976
AGTGAGTAGGAAGGTACAATGGTATGCGTAGAAGTGT	rRNA			nuc	21.2273156282	18.2360998672	10.0595372186	33.8811831487	9.602161729	10.9497243407	14.0825035562	8.7758839823	7.7723059784	5.4881263733	6.1855159957	5.5002475111	10.5511888288	6.8141352421	19.0699798698	7.3365502908	9.1273252036	10.7577215727	13.1030865074	5.7346327356	7.8998021351	1.1921336874	0.730018263	-0.4621154245
TGTATCTTATGAACGTCTTGGA	piRNA			mito	473.8998213987	517.0542182348	384.3962555354	526.1985505689	467.5876206672	917.9518905612	741.9630156472	628.799052316	569.9691050837	494.846061322	630.2882196689	686.6438021969	678.2655885462	960.5926534002	439.4490958671	789.9019146382	628.521655562	420.7141382629	412.945179723	449.3286061389	480.2799517807	-0.1218206425	-0.2179253174	-0.0961046749
GTGATTTGTCTGGTTAATTC	rRNA			nuc	20.6966327375	91.180499336	76.2086152925	24.9650823201	34.1723990945	27.3743108517	25.320056899	30.088745082	16.40820151	11.8909404754	12.2124290172	37.2597412045	20.7506713634	27.8577881958	28.0652533933	20.7149655268	43.6707405898	95.2203733802	34.3624724048	15.9997533968	29.2512779341	1.102784174	0.2323341884	-0.8704499856
ATAACATGGTTTATGTGCTCGTTCTGGGTAAATAGAGT	rRNA			nuc	146.7338192797	189.8985866172	267.034987985	157.0719762642	268.3898342102	228.6169718405	257.8947368421	309.5240350567	345.0040264863	341.9625409241	268.3562324308	333.0311154325	235.4673640299	275.7720615645	253.5467763818	288.1394163213	206.6988107657	247.1368469409	158.1647959661	222.370482903	185.5718869379	-0.4915367767	-0.230549644	0.2609871327
GTATCTTATGAACGTCTTG	piRNA			mito	187.3310604185	215.5507004304	191.4360416148	224.5371392007	158.8122238908	396.3468401501	266.9985775249	279.1566904832	221.7266177731	177.9720981042	266.7702026883	301.4490490782	237.7534549428	362.9529095155	170.3105120446	292.742741994	240.9613853763	192.4759913822	172.3330605783	181.1505750293	183.6573892318	-0.0719898889	-0.0918174459	-0.0198275569
TTATTGTGTTTGAATGTGTTTATGTAA	rRNA			nuc	47.09810655	59.5712595662	75.5989463702	39.3794453264	78.9824871632	88.2614143825	46.5149359886	79.6794545691	92.1881847995	104.0130617408	87.5488417859	118.6988898371	71.2205245946	103.0136916019	67.1647089753	76.9618510893	68.9464103845	83.5904041124	48.8745907226	63.3049236755	57.9088173203	-0.3732330914	-0.2446984115	0.1285346799
GTACTATTACTTTGAACAAATTAGAGTGCTTAAAGCAGGCTTCA	rRNA			nuc	4.2454631256	11.4279559168	6.7063581457	16.197583172	5.083497386	31.8537435366	13.3712660028	9.6116824568	11.226664191	8.2321895599	7.2957368155	13.1296230911	12.8372797417	8.2170454391	13.792752736	7.6242581453	6.3189174487	60.1850909609	9.4304099839	7.5359740204	13.5181598315	0.3235265016	-0.5195063791	-0.8430328807
GAGTCTCTAGTCGATAGAATAATGTAG	rRNA			nuc	366.8345481991	238.1634642657	158.666337039	92.1330418957	192.3256511019	148.6508031706	126.173541963	85.6693436363	89.1656213635	67.8175616124	76.1294276399	75.5840464434	115.5355176756	75.9575663757	224.4020901657	110.0482543614	128.6250751776	188.5508767543	151.2759420438	62.3624137653	104.65514627	1.2784338944	0.531539313	-0.7468945815
CTTGGGGAATCCGACTGTCTAATTAAAACAAAGCAT	rRNA			nuc	219.1720338608	146.7398169314	77.7327875984	43.5402923798	94.7036735235	88.7591291253	74.9644381223	32.4568407598	62.1784478273	46.257065146	46.1534655067	45.0665441235	69.6378462702	45.6947892709	141.6455737497	63.0080201442	78.2141559759	100.0177357031	84.77013036	36.7450959685	61.8644730252	1.2060042862	0.4544448564	-0.7515594298
ATAAGTGTGTAAGACAGATTGATAGCTCTTTCT	rRNA			nuc	144.7437584395	162.6660108155	111.2645783271	37.7448268411	72.0162129677	63.2097723303	49.359886202	58.6451929608	42.7476828813	28.3553195952	32.6722126955	42.4051340375	53.811063027	37.6781595742	135.8885986947	52.794391308	75.9674297719	89.4053887463	74.4855341763	30.4534182671	55.3933230639	1.2903560936	0.4272481784	-0.8631079152
ATCTTATGAACGTCTTGGAAGTC	piRNA			mito	515.4257575963	531.3999501303	421.7384770287	460.6652094786	447.0653534424	902.8545433641	670.1280227596	625.0379591807	523.119371825	408.7347451321	607.7665973254	667.1267948993	670.7039032189	785.2288787862	380.3201645727	669.0646157316	570.1067742586	451.8243060543	411.8977139869	419.0246771458	432.8137046443	-0.0247490901	-0.0714600621	-0.0467109721
TCCCATATGGTCTAGTGGCTAGGATATCTG	tRNA			nuc	78.1430556562	71.3639374803	50.9073550154	112.4914721211	55.9184712455	73.6617819283	59.1749644381	85.5300438906	58.7240896147	59.4547023769	54.8766290905	64.0512694039	77.9029441861	70.5463413305	46.7754223221	64.3027054896	68.3847288335	48.1189978455	55.715042493	45.7963911966	46.2331010534	0.2828329762	0.2691407595	-0.0136922167
GGGCTTGATTGGGAAACAATAACATG	rRNA			nuc	15.9204867211	15.5614718867	15.6989747503	8.6188974677	19.6750176604	23.7244027382	8.2503556188	18.2482666933	13.8174328505	15.4190217153	13.7984587597	15.6136058381	20.0472587748	15.2315964236	15.711744421	15.2485162906	12.2165737341	16.4273315908	12.4835281334	10.2027860648	11.6926697277	0.2910625695	0.0944213601	-0.1966412094
ATTCATGTTGGCAGTAAAATG	rRNA			nuc	823.7525170953	1842.5755305824	2319.4854150428	1343.5077931922	2598.0437195837	2230.0938573871	1126.600284495	2965.9701865112	2396.2451126229	2999.9144113625	2254.8584849102	3374.3131344136	2093.0041573443	3043.313048588	2195.566361611	2651.5155874361	2067.5497892079	2465.6988593908	1402.0807040441	1813.3199057337	1785.7757011442	-0.3710640741	-0.3489814914	0.0220825827
GTTTTCGTAGTGTAGTGGTTATCACGTGTGCTTCACACGC	tRNA			nuc	38.6071802987	60.0575555627	26.3681808912	42.5000806164	39.8207295233	49.9373791901	43.3854907539	54.8840998255	34.327684738	41.6836265016	37.5889048972	53.5830563988	34.4672168408	46.4964522405	32.1431107239	51.6435598898	57.7127793646	43.3216355226	32.3795647324	31.879712557	32.7235054171	0.0224449708	-0.0152437093	-0.03768868
GTAGCCTTCATTCATGTT	rRNA			nuc	15.3898038304	30.6366477769	47.7065931731	25.1136840006	44.7159492283	42.3057531345	32.5746799431	44.9938178773	64.7692164868	37.3715272084	43.774420893	44.8891167844	40.9737832853	35.2731706652	39.8190774639	43.3000321082	32.4371095699	54.8062301745	25.8452639666	31.9892113962	30.4268129789	-0.3076854902	-0.2354432913	0.072242199
TCAGAACTGGCACGGACTTGGGGAATC	rRNA			nuc	32.769668501	22.4911898362	12.8030473691	8.9161008286	16.0977417222	12.9405833117	9.8150782361	10.7260804228	10.5789720262	6.2721444266	7.2957368155	4.9679654939	11.4304545646	9.0187084087	19.3098538304	8.7750895635	11.6548921831	15.1189600481	13.4012532544	5.9352058163	9.3337833382	1.1749979601	0.5218340405	-0.6531639196
AATGTATCTTATGAACGTCTTGGAAGT	piRNA			mito	201.3941570222	213.1192204481	152.8744822768	203.138497212	181.0289902442	359.1841393575	316.5007112376	251.9932400619	255.4066103462	222.530457468	247.579242804	247.1562833231	308.9739795374	387.6040458327	173.3089365524	345.9686950838	205.996708827	129.5287827202	164.6881774468	184.5821582403	189.9883357339	-0.1645261171	-0.2061738562	-0.0416477391
TAAAATAATCTTATCTGGTAAAGCGAATG	rRNA			nuc	40.7299118615	34.1622937512	29.5689427335	56.4686385812	29.5595959109	23.0607830811	8.9615931721	9.3330829653	7.7723059784	9.1468772888	5.8683100472	10.6456403441	25.147000042	13.6282704843	44.6165566765	11.7960220361	23.1693639785	40.1233939739	26.9201478692	6.2182651403	19.6971952747	2.1141022964	0.4506961186	-1.6634061778
GTTAGTACTTAGATGGGGGACC	rRNA			nuc	280.9965906278	255.0622501426	138.5472626018	37.8934285216	157.3060024431	143.010036086	70.9815078236	67.8389761803	56.9969105084	66.6415345324	41.3953762792	68.1320982025	93.9055805765	58.7218125279	209.2900306463	93.3611987981	124.6933043206	152.2072227924	127.8195054193	44.7291198812	90.9809959533	1.5148217338	0.4904708774	-1.0243508564
TTATGTGCTCGTTCTGGGTAAATAGAGTT	rRNA			nuc	23.2173764683	33.919145753	50.4501033236	38.3392335631	42.5507558972	39.8171794207	33.1436699858	57.8093944863	60.8830634976	60.5000597814	49.484127966	59.08330391	46.2493776997	51.5068458009	43.657060834	54.2329305807	46.7599891202	61.2027132718	28.6754080252	38.4226356126	37.4068127272	-0.4221424699	-0.3834870307	0.0386554392
GTCGTATCCGTGCTGGACT	rRNA			nuc	17.2471939479	16.0477678831	15.5465575197	14.5629646867	7.6252460789	9.7883899409	13.0867709815	6.9649872875	6.4769216487	7.9708502088	3.3306624592	5.3228201721	7.7375384745	5.0103935604	11.873761051	6.3295727999	9.4081659791	18.0264523651	10.1620460728	5.2047985222	7.2428214301	0.9652766872	0.4885671986	-0.4767094886
AATGTTATTAATTTGATAAAGTGCTGATAGATTTATATG	rRNA			nuc	4.6434752937	5.8355519575	4.8773513787	46.6609276698	4.895219705	4.3135277706	16.7852062589	7.243586779	6.4769216487	3.6587509155	4.440883279	6.2099568674	10.3753356817	13.6282704843	6.9563448582	10.0697749089	7.5827009384	5.0881115547	8.9637273182	5.3853262702	6.5832921639	0.7350650087	0.4452895365	-0.2897754723
GGTGAAATTCTTGGACCGTCGTAAGACT	rRNA			nuc	99.2377005616	158.6540688447	139.919017677	167.622695578	85.2897894754	100.8701878657	115.2204836415	86.5051421108	92.1881847995	46.6490741727	71.5299413867	73.9872003918	92.3229022522	95.5983091325	141.2857628088	106.1641983251	114.5830364027	143.9208696891	94.3705943911	58.1084416573	85.7971395997	0.6995896247	0.1374078396	-0.5621817851
CGACTGTCTAATTAAAACAA	rRNA			nuc	9.41962131	26.0168358105	23.1674190489	12.1853377991	9.8845782505	17.088206168	5.1209103841	8.0793852535	2.5907686595	4.3120992933	4.2822803047	11.0004950223	10.1994825345	14.8307649388	11.0342021888	6.0418649453	17.5525484686	20.9339446821	12.2324650131	4.2583634676	9.9471428379	1.5223441567	0.2983610579	-1.2239830989
CAAGAACGAAAGTTAGAGGTTCGAAGGCGATCAGATACC	rRNA			nuc	60.2325080949	50.5747836317	26.6730153524	13.5227529234	26.2647364941	28.3697403372	22.4751066856	18.2482666933	15.9764067334	14.635003662	11.5780171202	15.2587511599	11.7821608589	14.6303491964	29.504497157	20.4272576723	25.696930958	26.0220562367	25.9471733908	11.7883867321	15.8697352779	1.1382110885	0.7092993213	-0.4289117672
CATCGACATTTTGAACGCATATCGCAGTCCATGCTG	rRNA			nuc	298.111113853	320.8337836637	225.2726668047	713.2880662894	351.0437361522	234.2577389251	595.8748221906	360.089842764	231.8737950227	224.7518419524	377.7922846632	336.2248075357	388.8113083421	349.5250547736	219.8444849138	372.7255255559	339.957758739	259.3483146721	270.2368718471	255.0422353269	237.2526983397	0.0834883542	0.1878000378	0.1043116835
TGAGATCATTTTGAAAGCTGA	miRNA			nuc	93.2675180412	88.3842973564	65.2345746904	42.3514789359	158.3415296884	40.9785138205	68.7055476529	49.4514097413	36.9184533975	156.2809319623	171.2912121898	51.9862103472	55.3937413513	151.3138855241	40.1788884049	46.7525263627	113.319252913	52.6256109368	61.9381451152	64.1394062869	56.2685788989	-0.0503828207	0.1384986511	0.1888814718
GCCCGGATAGCTCAGTCGGTAGAGCATTG	tRNA			nuc	1795.565560697	1735.104115365	2188.2541795091	2402.2947665906	1874.0218974474	2673.2258833566	2136.5576102418	2936.7172399037	2636.1071110123	2596.1451139015	2089.5941857419	2489.8378491548	2486.9152069537	2579.3506048948	1626.3454530452	2160.6859875917	1978.1020022122	1565.2484888309	1591.7889860052	1784.4393022389	1523.1053812123	-0.1648217298	0.063633336	0.2284550659
TGTAGCCGTTCAAATTTTAAGTCTGTT	rRNA			mito	183.6162801836	196.2204345711	132.7554078396	152.6139258498	189.8780412494	356.5296607294	220.7681365576	194.4624450671	225.8286681506	154.4515565045	278.03101386	254.785658903	271.6931123422	260.9412966257	139.7265820647	260.231754431	230.7106970707	172.5596690111	152.2783909785	158.4603463183	164.0489158308	-0.0574106293	-0.1074148283	-0.050004199
TCGTTGGTCTAGAGGTATGATTCT	tRNA			nuc	71.642190245	223.8177323702	137.4803419877	129.5806653759	94.421257002	153.6279505982	84.6372688478	160.0554078669	149.6168900845	161.3770493089	140.8394411339	124.9088467046	175.1497345585	218.4531592335	146.0832420213	189.4556222143	171.1724526653	142.1763742989	101.5747442363	98.351291214	128.1566758391	0.0465258336	-0.3353669005	-0.3818927341
GCAGGACGGTGATCATGGAAGT	rRNA			nuc	762.9893261097	532.9804121188	145.8632896699	83.9599494695	127.2757123298	160.761861911	165.8605974395	160.1947076126	134.5040729042	136.9418199803	144.4873095416	113.198642326	106.7428603183	60.3251384672	274.295873976	102.8555579979	115.1447179537	264.2910516109	229.5100828515	102.4886398169	114.9464662388	1.1630935301	0.9975954212	-0.165498109
CAATAACATGGTTTATGTGCTCGTTCTG	rRNA			nuc	9.9503042007	10.9416599203	14.6320541362	13.9685579648	18.4512127342	15.760966854	18.7766714083	22.1486595743	16.6240988983	17.2483971731	19.5081658327	20.9364260101	21.9816433934	13.4278547419	14.5123746179	18.4133026905	15.8675038156	17.5903285176	10.5383108373	13.8088392766	12.5474057792	-0.3899484176	-0.2517454736	0.1382029441
TAAGAGGTGTAGAATAAGTGGGAGATATTA	rRNA			nuc	67.1313856741	234.1515222949	101.357458339	68.0595696584	71.7337964462	60.0575789595	58.7482219061	76.0576611796	50.735886248	44.1663503372	43.140008996	56.7767485021	78.2546504804	75.155903406	49.6539098496	39.991391781	131.714323708	238.1236207583	75.6024311786	39.5391990614	75.7767072134	0.9351489816	-0.0033218221	-0.9384708037
CATAAGTGTGTAAGACAGATTGATAGCTCT	rRNA			nuc	232.4391061284	244.4853122197	160.3429265754	75.6382553628	110.9896929266	123.1014463756	85.0640113798	90.5448347376	75.348188513	55.0119334081	83.5837674297	85.5199774312	90.0368113393	68.1413524215	205.2121733157	95.6628616344	117.8127053209	165.4363128345	119.2274130446	56.8091564538	92.1828860821	1.0695205957	0.37114514	-0.6983754557
TTAGTGAGTAGGAAGGTACAATGGT	rRNA			nuc	91.2774572011	65.4068115237	54.8702030106	44.4319024626	42.9273112592	42.3057531345	25.1778093883	18.2482666933	30.6574291371	20.5151390619	19.9839747555	16.1458878553	35.1706294294	17.0353381054	77.2394153216	29.6339090176	37.6326639166	43.4670101384	43.0259824834	15.6156068223	29.8730323912	1.4622195025	0.526364444	-0.9358550585
GTTACTTGGATAACTGTGGTAATTCTAGAGCTAATACATGCAAT	rRNA			nuc	321.5938317666	273.5414980081	330.7453903695	225.7259526445	238.1712664159	266.4432922901	223.613086771	344.48827124	386.6722224261	218.2183581747	268.1976294565	202.7994485558	295.9608466485	239.6972279296	239.5141496852	256.9231141038	220.6004291528	389.8947197032	208.3296154828	196.0528251728	202.5977023171	0.0876255113	0.0402501305	-0.0473753808
TGTGGAACTTTCTTGCTAAAATTTTT	rRNA			nuc	330.0847580179	621.9725794708	852.3171534314	551.6094379305	680.5296778343	724.6726654566	370.1280227596	1103.8111853238	871.3618591356	855.6250355258	1070.887282135	971.9469634198	859.3943301077	729.3128866521	686.2794013514	715.2417263852	847.0157788986	1001.9218524215	471.9378406144	626.4289652288	596.7963540502	-0.4085540691	-0.3386418686	0.0699122005
TACTTGTTCCCCGGATAGTTTAGTTACGTAGCCAATT	rRNA			nuc	326.6353192283	298.8288898239	369.3069497075	203.5843022534	369.9656430888	385.5630207237	351.920341394	421.5210306398	438.9193903921	345.4906221641	310.386020607	352.9029774082	315.656399129	365.1574826821	266.4999702556	373.5886491196	330.5495927598	335.6699879921	245.8704177818	265.8783415324	244.5424663699	-0.1128680943	0.0078131455	0.1206812398
ATTTAGTGAGGTCTCCGGACGTGATCA	rRNA			nuc	50.2822038942	206.7973724941	110.197657713	20.8042352668	61.0961074719	57.2371954172	30.5832147937	62.2669863503	34.9753769029	32.4060795373	35.3684632577	44.5342621063	77.1995315976	36.0748336349	68.7238897194	44.1631556718	98.0134306484	246.991472325	63.4344612105	28.78337922	70.840398363	1.1400308304	-0.1593055175	-1.299336348
GAGGATCTTCGATCACCTGATGCCGCG	rRNA			nuc	125.3738329288	130.5704750492	89.1640798922	22.736057113	85.1015117945	82.1229325552	36.4153627312	36.4965333865	36.0548638443	30.1846950529	28.2313294165	37.6145958826	28.3123566907	28.4590354231	71.242566306	63.1518740714	66.2784230173	109.1763365015	67.4128971002	24.5617449952	45.471984452	1.4566115661	0.5680466607	-0.8885649054
GGGGCGGTACATCTCTCAAATAATAACGG	rRNA			nuc	85.572616126	61.516443552	36.8849698016	9.956312592	40.9503956091	33.0150779363	20.9103840683	18.6661659305	16.40820151	16.3337094442	14.2742676825	17.3878792288	23.5643217177	11.4236973177	60.6881120384	24.3113137086	38.0539250798	53.2071094002	33.853530119	12.4773013422	26.2954600819	1.4400003464	0.3644925411	-1.0755078052
GGGTAAATAGAGTTTCTAGC	rRNA			nuc	560.9318154741	1132.8265237508	1211.4121486897	904.0926240218	1240.7499175344	1184.229277937	1141.1095305832	1817.7223822931	1570.6534998046	1996.3713031099	1487.0614865667	2032.252741696	1412.1007715909	1890.1208667259	1126.9278670216	1390.2043531349	1062.4206537047	1223.6181415891	783.21952746	1205.5186817146	995.4722513674	-0.6221653681	-0.3459643665	0.2762010016
TGGACGAAATATTAACTGTT	rRNA			mito	9.1542798646	16.1693418823	11.1264578327	12.0367361186	7.6252460789	24.5539273094	17.2119487909	15.8801710155	21.3738414406	9.1468772888	21.7286074722	23.5978360962	18.9921398919	21.0436529537	12.1136350116	20.7149655268	17.5525484686	11.7753438837	10.1002356718	12.968352114	12.5493589968	-0.3606062121	-0.3132247191	0.047381493
GAAATTCTTGGACCGTCGTAAGACTAACT	rRNA			nuc	26.9321567032	29.1777597875	20.576326129	17.9808033377	21.5577944701	18.0836356536	25.320056899	18.387566439	15.9764067334	13.8509856087	15.0672825537	14.1941871255	13.5406923303	13.027023257	36.5807789955	22.2973587268	18.6759115705	19.044074676	16.9240194889	12.3279378885	15.2793997564	0.4571407539	0.1474843832	-0.3096563706
GCGTCATCGTGTGAACTGCAGGACA	rRNA			nuc	31.1776198289	28.8130377902	36.1228836486	32.8409713854	24.9467927274	33.6786975933	29.7297297297	26.8848509298	17.0558936749	12.2829495021	14.591473631	20.9364260101	28.8399161321	35.8744178925	18.9500428895	25.605999054	36.5093008146	40.4141432056	23.571314691	14.5806454038	22.9135600019	0.6929776461	0.0408306045	-0.6521470415
CTTCGGGATAAGGATTGGCTCT	rRNA			nuc	50.9455575076	55.8024655936	42.8292417944	51.416181445	50.3642796571	64.8688214729	48.93314367	59.2023919438	53.758449684	38.939563315	58.2072915497	59.08330391	66.6483427687	57.9201495582	48.8143509874	55.0960541443	54.0618492831	66.5815740582	39.7902407204	38.0081473223	43.0063656282	0.0661059231	-0.1121355905	-0.1782415136
AATCAGGGTTCGATTCCGGAGAGGGAGC	rRNA			nuc	101.4931028471	70.3913454874	29.1116910417	25.856692403	52.6236118287	46.7851858193	29.3029871977	11.4225791515	20.7261492758	16.5950487953	13.6398557855	17.5653065678	19.6955524805	17.837001075	53.3719562393	27.4761001085	30.8924853047	31.8370408706	41.2673511111	13.099715138	22.4875223033	1.6554653972	0.8758761245	-0.7795892726
GTGGTAATTCTAGAGCTAATACATGCAAT	rRNA			nuc	71.3768487997	69.5403274936	37.3422214933	35.6644033145	36.8082866279	35.8354614786	55.4765291607	43.461520674	36.7025560092	18.8164332797	28.3899323907	17.920161246	28.3123566907	25.8536307717	66.9248350147	43.0123242537	49.0067153242	34.4537839559	36.1336383162	24.0296629641	30.6967137963	0.5885261142	0.2352583102	-0.3532678041
AGCGTACCGGAGTGGACTGCCGTT	lncRNA			nuc	21.8906692415	22.6127638353	28.8068565806	30.7605478587	36.431731266	35.5036516501	53.7695590327	39.561127793	47.9292202002	60.1080507547	53.290599348	81.4391486327	43.4357273453	43.8910475891	29.2646231964	28.3392236721	28.6457591007	31.1101677914	22.1538990061	40.3183174375	25.1618230737	-0.8638748034	-0.1836758247	0.6801989786
CACCAAGCGTTGGATTGTTCACCCA	rRNA			nuc	33.3003513917	28.0835937955	24.0819224324	27.4913108882	21.2753779486	24.0562125667	17.6386913229	10.7260804228	15.1128171803	10.1922346932	13.4812528112	11.5327770395	15.6509300961	16.2336751357	31.1836148814	19.4202801814	27.1011348354	23.5506877673	19.9355702467	9.4032806828	16.4915942324	1.0841087861	0.2736140035	-0.8104947826
TTATGTATGTAAGCGTATTACCGGTGGAGTTCTTATA	rRNA			nuc	59.5691544815	40.240993707	182.5958422409	265.2539996514	164.8371096815	149.3144228276	84.9217638691	321.9217124285	188.4784199766	227.8879141657	365.7384586202	159.507177823	202.9345318077	132.8756372219	126.7733881909	169.4599263238	313.137464679	124.1499219338	108.2973334666	160.8630732512	131.8931910821	-0.5708354669	-0.2843723673	0.2864630996
TATAAAACTCTAAGCGGTGGATCACT	rRNA			nuc	602.7230931171	333.4774795716	417.9280462641	377.0024633701	715.925881855	332.3075432485	652.6315789474	512.0658653774	462.0204109391	646.6842243154	624.5785125959	219.1227637502	496.257581249	490.4173216921	288.088626712	713.6593331853	450.8898650602	239.8681161485	351.697690233	373.8927745869	328.835680286	-0.0882887315	0.0969690131	0.1852577446
GTAGAAGTGTTTGGCGTAAG	rRNA			nuc	273.6997008806	168.2584147747	103.1864651061	19.318218462	119.4621885699	78.4730244416	30.4409672831	31.203143048	26.3394813713	20.776478413	18.8737539357	27.6786648948	37.105014048	23.4486418627	126.053766309	31.0724482903	45.777046406	63.2379578937	96.4832346033	18.6246309828	40.7362180238	2.3730664333	1.2439662286	-1.1291002046
TGAACTCTAGATAACATGCAG	rRNA			nuc	30.2489247701	38.7821057176	18.8997365925	47.5525377526	21.0871002677	21.2358290244	23.4708392603	13.929974575	10.5789720262	7.0561624799	8.7231635837	12.4199137348	15.4750769489	15.432012166	33.342480527	18.8448644723	13.9016183871	16.1365823591	22.3936821663	9.14806864	14.0126999067	1.2915526725	0.6763568135	-0.6151958591
TTCTGGGTAAATAGAGTTTCTAGCATTTATGTT	rRNA			nuc	476.4205651295	533.2235601171	649.2974022922	301.2156063268	608.4193260262	600.9075994239	407.8236130868	749.8505313728	700.802922387	763.8949232871	662.0088145189	801.7941452527	580.4912387324	714.8829531981	562.024689747	672.2294021316	473.6379678755	591.8200611155	398.5813851745	489.451138791	442.3405385006	-0.2962905108	-0.1502831307	0.1460073801
GTTGACCGAACTTGATTATTTAGA	rRNA			nuc	13.7977551583	18.4792478654	11.1264578327	37.7448268411	12.6146046244	12.9405833117	21.906116643	14.3478738123	8.204100755	10.5842437199	9.3575754807	12.774768413	12.6614265946	18.6386640447	19.3098538304	12.0837298907	10.6719494689	9.8854738776	13.4313336105	9.2917021687	10.2591519354	0.5315877419	0.3886910819	-0.14289666
TAACTATGACTCTCTTAAG	rRNA			nuc	57.5790936414	48.1433036494	204.8487579063	66.8707562146	47.4459756022	84.4456013547	94.8790896159	88.1767390598	35.6230690677	34.3661246706	39.0163316655	48.969945583	27.7847972492	113.6357259499	26.2661986886	39.7036839265	72.7377608537	36.198279346	63.5874171312	41.0351435289	38.6775121761	0.6318813095	0.7172463085	0.085364999
GAAATATGATGATCAAGTAAAAGCTGCTAACTTT	Mt_tRNA			mito	67.3967271194	38.174235722	28.9592738112	71.3288066289	60.907829791	38.4899401067	152.773826458	42.4864224538	41.2364011633	19.0777726308	34.7340513607	41.8728520203	62.4278672372	39.8827327408	26.5060726492	35.8196278902	32.9987911209	18.1718269809	38.6099638027	39.9415593334	26.4998450319	-0.0489174555	0.5429892788	0.5919067343
TTCCGATAACGAACGAGACTCAAATATATTAA	rRNA			nuc	45.1080457098	32.9465537601	40.6954005662	111.4512603577	27.9592356227	32.0196484508	56.1877667141	34.4070372003	35.4071716794	10.5842437199	49.0083190432	30.872356998	25.8504126306	36.6760808621	23.387711161	75.6671657439	51.2534415282	35.1806570351	36.5178441575	25.7770467037	30.4993939651	0.5025146154	0.2598210218	-0.2426935936
ACAATGGTATGCGTAGAAGTGTTTGGCGTAAG	rRNA			nuc	107.0652731995	71.3639374803	39.9333144133	11.5909310772	47.5401144427	30.5265042225	22.4751066856	22.28795932	24.8281996533	18.9471029553	12.8468409142	18.6298706022	23.3884685706	13.8286862267	65.6055282312	30.3531786539	37.6326639166	46.0837532237	38.972871673	14.3865280297	26.9833375745	1.4377517773	0.5304014322	-0.907350345
CTAGTCGATAGAATAATGTAGGTAAGG	rRNA			nuc	1791.3200975714	1149.6037356286	763.1530735392	233.7504433903	826.1624640578	746.5721141379	331.2944523471	336.9660849695	278.7235282815	281.5931508183	215.3828390313	328.5954319557	513.4911896694	244.3067900052	1262.0968438344	439.4737478091	613.3562536852	948.2786191737	696.3347699428	212.8430755072	500.5836517579	1.7099909078	0.4761698873	-1.2338210205
GACATAAGAGGTGTAGAATAAGTGGGAGATATT	rRNA			nuc	136.9161858016	631.9416473982	233.3507800257	131.5124872221	116.732162196	172.2093009945	36.9843527738	103.2211116008	45.3384515408	38.5475542884	45.9948625325	108.4081041711	112.7218673213	82.5712858754	68.0042678375	39.8475378537	487.9608474258	825.4370687825	178.144036538	45.4029764845	200.6966483435	1.9721854048	-0.1719723344	-2.1441577392
CCTCGGACCTTGAAAATTTATGGTGG	rRNA			nuc	34.0963757277	31.8523877681	13.5651335221	6.8356773019	16.4742970841	13.106488226	10.3840682788	7.9400855078	9.0676903082	7.5788411821	5.2338981502	7.62937558	8.0892447688	5.4112250452	22.7880262595	11.3644602543	13.0590960606	14.1013377372	14.6419581651	5.7394289429	9.3019923896	1.3511294026	0.6544968429	-0.6966325596
TACTTGTTCCCCGGATAGTTTAGTTACG	rRNA			nuc	608.0299220241	526.5369901658	721.8480040506	445.9536431114	782.0113478724	798.8321621276	1302.987197724	817.4109080616	750.8911164702	890.5138388987	669.1459483601	938.2357689967	668.417812306	822.5062068755	556.5075886526	752.7876014026	610.2670051547	594.7275534324	488.73269867	645.5941531852	492.4056827331	-0.4015818816	-0.0108017804	0.3907801012
AGGACGGTGATCATGGAAGTCGAA	rRNA			nuc	141.4269903726	147.8339829235	57.3088787	46.3637243088	38.6910634375	56.2417659317	45.8036984353	66.0280794855	50.5199888597	47.6944315771	42.3469941247	41.8728520203	44.6666993754	28.6594511655	72.6818100697	41.1422231992	49.147135712	65.4185771314	61.4849826455	35.2754289201	37.410845632	0.8015704586	0.7167775067	-0.0847929519
ATGTGCTCGTTCTGGGTAAATAGAGTTTCTAG	rRNA			nuc	60.8958617083	63.583201537	80.3238805183	54.9826217765	98.5633659832	89.9204635251	83.3570412518	104.8927085498	121.9820243835	135.3737838737	104.0435511079	126.3282654171	97.2467903723	109.4269953592	83.116327357	91.4910977436	76.3886909351	92.8943795266	56.4336619577	81.0148086645	67.7442125962	-0.5216296732	-0.2635417334	0.2580879398
CCACCAGGAGTGGAGCCTGC	rRNA			nuc	104.013846578	207.8915384861	169.4879604105	146.9670619917	117.8618282817	179.0114024789	139.6870554765	177.4678760856	128.6748434204	125.0508795049	178.1111400826	164.652570656	160.7297764924	213.8435971579	136.8480945372	172.9124205782	164.4322740534	199.0178490953	116.0420670173	109.3068007531	128.8923484046	0.086264735	-0.1515187227	-0.2377834576
CAATTGGAGGGCAAGTCTGGT	rRNA			nuc	9.9503042007	17.6282298716	11.1264578327	2.9720336095	8.5666344837	6.6361965701	2.8449502134	4.3182921183	3.0225634361	4.8347779955	3.6478684077	4.6131108158	6.3307132973	5.8120565301	10.6743912479	5.6103031635	10.8123698566	9.5947246459	7.1514699435	2.7976700734	6.0501559215	1.3540139732	0.2412674868	-1.1127464864
ATGAACTTGGAATTCCCA	rRNA			nuc	26.0034616445	32.7034057619	20.7287433596	14.5629646867	10.1669947719	9.2906751982	9.9573257468	8.7758839823	4.1020503775	5.0961173466	2.6962505622	4.7905381549	6.1548601501	7.214966727	15.1120595194	11.6521681089	8.7060640404	18.1718269809	14.2723687418	4.2733748557	8.3038822058	1.7397770151	0.7813669107	-0.9584101044
GGACGGTGATCATGGAAGTCGAAATCCGCTAAGGAGTGTGTAACAA	rRNA			nuc	676.0900027569	393.6566091334	210.7930298991	204.1787089753	224.4269957058	224.1375391556	416.7852062589	279.853189212	457.2706683967	344.3145950841	182.0762144388	248.5757020356	174.7980282642	309.241490548	294.2054127079	557.290114243	373.5182314108	286.097243988	244.4533609811	231.228755378	245.7647479149	0.0802384199	-0.0077187517	-0.0879571717
ATAAGAGGTGTAGAATAAGTGGGAGATATTA	rRNA			nuc	98.8396883936	384.5385591998	124.8297118491	55.4284268179	69.0037700723	71.1732082145	50.9246088193	62.5455858418	47.0656306471	36.7181788306	34.4168454122	45.9536808189	55.042035057	101.2099499201	39.6991404836	36.251189672	147.4414071359	271.7051570191	100.7754946809	33.2866420187	80.4567209437	1.5981296222	0.3248600185	-1.2732696037
CTCGTTCTGGGTAAATAGAGTTTCTAGCATTTATGT	rRNA			nuc	28.656876098	35.2564597433	43.4389107167	19.7640235034	44.6218103878	37.8263204497	23.3285917496	46.9440143178	47.9292202002	48.3477799549	39.967949511	44.3568347672	42.3806084624	38.6802382863	36.8206529561	39.1282682174	34.2625746106	35.6167808827	26.3647250966	30.0316522527	27.9506673982	-0.187874896	-0.0842737778	0.1036011181
ATAACGAACGAGACTCAAATATATTAAATAG	rRNA			nuc	250.4823244123	226.1276383533	135.9561696818	104.9127864167	115.6024961102	121.6083021474	111.5220483642	94.0273283813	76.6435728427	64.8121590746	44.8846417127	77.8906018513	79.4856225105	75.5567348909	173.6687474933	105.1572208342	96.0475452199	126.7666650191	120.3542388371	56.4520211109	81.3938790504	1.0921898152	0.5642947432	-0.5278950719
CGAGAGGTCCGGGTAAACCGCTGAACCACTTTCATGCTTGGGATT	rRNA			nuc	468.1949803236	441.5567647846	196.3133929935	134.7817241926	155.6115033144	191.9519857906	169.4167852063	142.9215391396	126.9476643141	96.9568992609	86.4386209662	95.6333357582	136.8137484804	94.9970619052	311.2364639124	127.454579561	196.8693836233	245.2469769349	200.3027125251	86.1593423096	138.2538450689	1.2171028161	0.5348623537	-0.6822404624
CTAGTCGATAGAATAATGTAGGTAAGGG	rRNA			nuc	352.6387808728	210.6877404658	132.602990609	83.3655427476	143.5617317329	136.5397444301	84.7795163585	57.2521955033	72.3256250769	53.0518882748	52.656187451	67.4223888462	88.6299861621	55.1143291644	212.8881400557	84.7299631619	127.5017120756	167.907681304	133.9039580184	46.4038844145	91.6161190869	1.5288811236	0.5475252495	-0.981355874
CCTTAGTAAAACTTACTCCTTCAAAATTGCAGTTTGATATCATT	Mt_tRNA			mito	11.9403650408	17.0203598761	17.5279815173	15.0087697282	15.0622144769	34.3423172503	17.3541963016	16.8552692358	19.6466623343	14.1123249598	22.3630193692	21.2912806883	21.1023776576	20.4424057264	14.8721855588	21.4342351632	20.080115448	17.0088300542	13.8979830167	13.3211333629	14.1412327136	0.0611586908	-0.0250323646	-0.0861910554
AAAGTGCTGATAGATTTATATG	rRNA			nuc	679.8047829918	975.2666208981	874.5700690968	300.026792883	616.7976828289	514.8029489267	207.8236130868	324.1505083605	272.6784014094	207.895453806	203.4876159626	318.1272189507	334.4726858737	334.0930426076	718.0627011343	425.5199168639	384.4710216552	841.8644003733	497.9173797464	183.7032155246	376.7072988204	1.4385294939	0.4024623872	-1.0360671067
TGTATCTTATGAACGTCTTGGAAGT	piRNA			mito	469.3890168277	490.9158084252	350.7120475761	472.9991489582	453.1843780736	869.0099408566	717.7809388336	567.2285646944	563.4921834351	515.622539735	611.5730687074	610.1726190582	667.0109871288	892.0504694939	436.3307343789	748.18427573	597.6291702573	378.8462488988	390.3533340166	429.4040681907	456.1946905251	-0.1375552676	-0.224869064	-0.0873137964
ACGAACGAGACTCAAATATATTAAATAG	rRNA			nuc	27.5955103166	26.0168358105	22.2529156654	42.2028772555	18.3570738937	18.5813503963	20.4836415363	17.9696672018	15.7605093451	10.0615650176	20.1425777297	16.6781698725	12.3097203003	24.0498890899	22.4282153185	23.448190145	23.1693639785	17.5903285176	19.5159258257	12.0733489424	15.1590761207	0.6928259944	0.3644700749	-0.3283559195
ATCTACTGCGTAGCGGACCAGCTC	lncRNA			nuc	830.9167361198	751.5704625271	875.3321552498	838.5592829315	1334.5122026531	1246.1118109533	2407.1123755334	1182.9334409099	1382.8227719929	1535.6300271074	1526.5536271549	2958.7783063141	1181.0297362396	1232.155984374	758.4814634998	1000.0725023793	911.4687368751	953.5121053443	740.559535776	1319.880704017	741.9467525286	-0.8337199112	-0.0026999296	0.8310199816
ATGGTTTATGTGCTCGTTCTGGGTAAATAGAGTTTCTAGC	rRNA			nuc	99.2377005616	92.3962393272	124.2200429268	432.2822885075	135.2775137706	115.46982032	145.3769559033	185.2686618476	151.1281718025	166.2118273043	215.7000449798	175.8304930173	168.2914618197	157.9276050239	102.0663702464	158.5270278513	180.86145942	120.5155565376	125.7456639629	124.3477287917	109.2445571644	0.016128496	0.2029472502	0.1868187541
AGACATAAGAGGTGTAGAATAAGTGGG	rRNA			nuc	34.0963757277	77.9289334325	30.483446117	11.4423293967	21.746072151	34.6741270789	12.3755334282	24.3774555063	13.6015354622	7.5788411821	8.247354661	23.9526907743	18.6404335976	13.027023257	14.6323115982	11.6521681089	55.4660531606	79.0837910211	26.4028295129	10.8086440216	23.8701647967	1.2885070034	0.1454840206	-1.1430229829
ATGTTATTAATTTGATAAAGTGCTGATAGATT	rRNA			nuc	31.0449491062	28.3267417937	44.2009968697	52.3077915279	32.5720388063	38.9876548494	98.4352773826	44.8545181315	59.3717817796	21.952505493	25.6936818285	35.8403224919	54.1627693213	35.4735864076	40.2988253852	47.7595038536	34.9646765494	20.2070716028	28.5791933338	34.2803534086	28.6737395962	-0.2624167868	-0.0047648755	0.2576519113
AATAGATGTAGATACTCGAGCTT	piRNA			mito	9.021609142	8.2670319398	8.3829476822	8.4702957872	7.6252460789	20.9040191959	16.5007112376	14.7657730495	14.896919792	12.4136191776	13.7984587597	15.2587511599	15.2992238018	22.2461474082	8.9952735235	18.125594836	9.6890067546	7.8502292558	7.8592810631	10.4922211375	10.0603652849	-0.4168508683	-0.3562134379	0.0606374304
GTTTATGTGCTCGTTCTGGGTAAATAGAGTTTCTAGC	rRNA			nuc	326.767989951	383.4443932078	683.134027482	486.3733002011	634.4957848393	560.260895432	680.0853485064	795.8194474703	663.2367768247	881.2362919343	629.0193958749	721.4195606544	669.1212248945	766.7906304839	606.1614985022	703.1579964946	482.2036115281	501.2516754424	386.4431607551	525.0748544779	458.5367006035	-0.4422668738	-0.2467809759	0.1954858979
ATAATTTTGAACGAAAGGGAATACGGTTCCAATT	rRNA			nuc	225.2748871038	134.2176950226	202.5624994475	181.7398552233	294.7487095448	188.1361727628	390.4694167852	267.594811586	237.2712297299	217.1730007703	291.5122666712	140.6998798817	259.0316857476	215.4469230973	153.2794608401	313.6015614481	188.7250011339	124.2952965497	154.9002410157	184.9767879393	154.0818428019	-0.2560048547	0.007642526	0.2636473807
GTAACTTCGGGATAAGGATTGGCT	rRNA			nuc	402.522972599	319.2533216752	218.2614741977	60.1836805932	209.1765035479	171.213871509	90.0426742532	81.7689507553	102.5512594374	72.913678959	59.9519242664	86.0522594484	131.3623009189	83.3729488451	251.8676586574	100.266187307	156.0070507885	207.5949514303	174.2656534908	59.0574998376	115.5555498751	1.5610960654	0.5927017018	-0.9683943636
GTGTTTGAATGTGTTTATGTAAGTGGAGC	rRNA			nuc	45.3733871552	51.5473756246	80.3238805183	52.4563932084	80.8652639728	63.5415821589	47.0839260313	89.0125375343	102.1194646608	158.2409770956	131.6404686274	111.0695142572	121.8662309729	148.5080651303	63.0868516447	89.3332888345	68.103888058	69.0529425276	47.0656551938	76.5850223834	68.596289016	-0.7023875954	-0.5434558517	0.1589317438
GATCTACTGCGTAGCGGACCAGCTCATG	lncRNA			nuc	17.1145232252	11.671103915	11.8885439856	13.2255495624	15.7211863603	18.7472553106	16.9274537696	16.9945689815	16.40820151	18.163084902	22.838828292	36.3726045091	16.8819021261	16.8349223629	13.792752736	18.2694487633	17.5525484686	22.5330654564	11.1357032349	15.2910806038	13.0454966636	-0.4574976948	-0.2283592018	0.229138493
TGACTGGGGCGGTACATCT	rRNA			nuc	51.8742525663	38.2958097211	20.2714916678	37.4476234802	23.7229878011	22.7289732526	16.9274537696	14.0692743208	14.0333302388	9.8002256665	8.7231635837	10.1133583269	16.3543426847	11.8245288025	20.1494126926	8.9189434907	19.518433897	23.6960623832	24.5366578389	8.8294954812	12.4417953443	1.474535842	0.9797440709	-0.4947917711
TAGGGGAGGAAAAGAAACTAACAAGGATTTTCTTAGTAGCGGCG	rRNA			nuc	201.2614862995	55.073021599	102.119544492	137.4565544412	64.1085503673	62.7120575876	76.5291607397	33.7105384715	75.7799832895	25.2192473819	23.6318431632	23.9526907743	39.5669581081	30.4631928472	75.8001715579	33.6618189811	29.2074406517	36.0529047302	78.6562184523	30.8844141356	30.3457699101	1.348681864	1.3740654036	0.0253835396
ACTGCGTAGCGGACCAGCTCATGTT	lncRNA			nuc	9.1542798646	11.3063819177	9.4498682963	10.2535159529	10.6376889743	15.4291570255	11.6642958748	18.2482666933	15.5446119568	14.3736643109	16.0189003992	17.0330245506	12.8372797417	16.0332593933	7.7959037203	10.9328984725	12.0761533464	10.1762231093	8.3246832302	11.1136505311	8.5760696123	-0.4168654995	-0.0429212403	0.3739442592
TAAAGTGCTGATAGATTTATATGA	rRNA			nuc	48.5574844994	71.9718074759	55.6322891635	47.5525377526	47.7283921237	46.7851858193	23.0440967283	26.4669516925	30.0097369722	27.1792925152	21.4114015237	23.065554079	28.664062985	37.2773280894	70.1631334831	32.9425493448	35.9476192636	70.3613140702	40.0135565687	18.1077500709	34.1311001786	1.1438815677	0.2294019481	-0.9144796196
AAAGTGCTGATAGATTTATATGAT	rRNA			nuc	628.3285425935	948.7634890911	1052.8982288813	668.2617571049	698.9808905685	646.5314508435	311.5220483642	426.2572219953	437.8399034507	349.6720517818	367.4830913369	384.3076164234	382.4805950448	470.9769946778	1002.5532184369	687.3340644949	599.8758964613	1004.8293447385	583.1622931348	272.2875260443	514.1316202901	1.0987665475	0.1817596951	-0.9170068523
GAACGGGCTTGGAATAATTAGC	rRNA			nuc	76.8163484294	118.5346491368	62.9483162316	19.9126251839	64.3909668887	56.2417659317	26.3157894737	30.088745082	21.3738414406	18.163084902	18.0807390645	28.388374251	35.1706294294	21.8453159234	94.0305925654	34.2372346902	55.7468939361	73.1234317713	50.2086806114	17.0834483489	39.0927500258	1.5553375972	0.3610357379	-1.1943018593
ATTCTGTGCATGGGATAATGAAATAAGACCTC	rRNA			nuc	278.2105054516	251.171882171	103.948551259	67.3165612561	117.2028563984	118.2902038623	56.3300142248	52.376704402	59.3717817796	47.1717528749	50.118539863	48.0828088877	67.7034616516	37.8785753166	198.4957024181	70.4884243622	85.937277302	72.6873079238	118.1793525205	37.4996285056	66.3996571041	1.6560297913	0.8317303034	-0.8242994879
ATGAAGTTCCTACTCGTGTGCACTCTCATCCTGGGCCT	protein_coding			nuc	3.4494387896	4.7413859655	5.4870203011	4.1608470534	6.4955799932	6.3043867416	12.5177809388	8.2186849993	13.1697406856	8.8855379377	12.68823794	10.290785666	15.6509300961	11.6241130601	8.7553995629	10.3574827634	8.1443824894	4.9427369388	3.8536084751	7.8475596728	7.3059002237	-1.0260340922	-0.9228520491	0.1031820431
GGCTAAGGAGGGATGAACCGGGC	lncRNA			nuc	24.9420958631	28.8130377902	26.06334643	32.2465646635	32.0072057634	35.5036516501	37.4110953058	36.6358331323	37.350248174	37.763536235	38.8577286912	49.6796549393	37.8084266366	36.6760808621	19.909538732	27.0445383267	20.5013766113	25.2951831575	22.5976481634	28.4734622239	20.5280621678	-0.3334452951	0.1385751882	0.4720204833
GAAGAGTCTCTAGTCGATAGAATAATGTAGGTAAGG	rRNA			nuc	362.7217557962	115.1305771616	77.5803703678	38.1906318826	99.316476707	87.265984897	88.9046941679	45.5510168603	65.4169086517	41.0302781239	37.1130959745	48.6150909049	56.9764196756	35.6740021501	106.9837864393	50.7804363262	89.0265258325	106.850342648	99.0035664047	39.1361874578	55.4171046936	1.338977277	0.8371491582	-0.5018281188
CTCTAGTCGATAGAATAATGTAGGTAAGGGAAGTCGGC	rRNA			nuc	15.2571331077	11.5495299159	8.8401993739	12.779744521	9.2256063671	10.4520095979	6.1166429587	5.014790847	5.8292294838	4.8347779955	4.7580892275	6.2099568674	6.6824195916	10.4216186056	13.5528787754	8.6312356362	10.3911086934	8.8678515667	8.5848986875	3.9237646308	7.2338725675	1.1295626054	0.2470329252	-0.8825296803
TCGAGCGAACAGTGGTATGACGCTACGTCCGTTGGATT	rRNA			nuc	14.328438049	27.1110018026	21.1859950513	4.7552537753	8.2842179623	10.7838194264	2.560455192	8.7758839823	5.8292294838	5.4881263733	2.537647588	5.5002475111	10.0236293874	5.8120565301	17.3908621454	7.7681120726	14.3228795503	22.8238146881	10.8355216229	3.6864189758	9.7047512273	1.5554766533	0.1590054702	-1.3964711831
GGGGATGTAGCTCAGATGGTA	tRNA			nuc	727.1682309872	811.9927400871	649.9070712145	489.4939354911	579.0480077962	912.3111234766	433.2859174964	663.7632884992	534.1301386277	719.7285729499	563.1991615612	525.0074963051	687.4099521978	748.9536294088	444.8462599812	643.8901784594	578.3915771358	619.7319873582	524.090361253	412.723386473	457.6251741485	0.3446403868	0.1956491585	-0.1489912283
AAGAGTCTCTAGTCGATAGAATAATGTAGGT	rRNA			nuc	77.6123727655	50.4532096326	24.3867568936	23.6276671958	30.3127066348	30.858314051	24.893314367	18.1089669475	24.612302265	13.7203159331	16.494709322	14.3716144646	23.3884685706	12.8266075146	53.4918932196	20.4272576723	25.696930958	30.8194185597	29.989072254	13.4043447048	20.7245430924	1.1617361992	0.5330965961	-0.6286396031
CTTTTTGATCCTTCGATGTCGGCTCTTCCTATCAT	rRNA			nuc	124.0471257021	89.8431853458	85.6584835888	41.0140638116	81.5242358562	76.8139752991	51.493598862	34.4070372003	43.1794776579	40.115590395	30.2931680817	40.4534333077	46.601083994	39.8827327408	114.0600682777	53.2259530898	79.8992006289	91.8767572157	62.9064784432	28.7859407803	52.8462817735	1.1278442381	0.251406633	-0.8764376051
CTAGAATCAATTGTAAACGACTTT	rRNA			nuc	355.6902074944	385.2680031945	214.7558778943	141.3201981336	253.8924527762	158.9369078543	44.2389758179	88.4553385513	64.1215243219	55.5346121103	62.4895718544	66.890106829	93.3780211351	92.3916572538	316.0339431249	108.1781533069	98.1538510362	206.5773291194	190.5363115472	45.679904617	113.7847448802	2.0604344228	0.7437588177	-1.3166756051
GACAGAAACCACACATAGAGCAAAAGGGC	rRNA			nuc	130.4153203905	77.9289334325	23.9295052018	19.615421823	42.4566170568	44.4625170198	30.5832147937	17.4124682188	19.430764946	14.5043339865	12.8468409142	12.774768413	22.685055982	21.2440686961	70.1631334831	24.023605854	25.8373513457	31.1101677914	42.902525145	12.9032489637	24.2543292005	1.7333281903	0.8228202844	-0.9105079059
ATCTTTCAAATGTCTGCCCTATCAACTT	rRNA			nuc	24.6767544177	18.7223958637	5.9442719928	3.5664403314	8.1900791218	9.6224850267	10.2418207681	7.6614860163	5.1815373189	3.7894205911	2.8548535365	2.661410086	4.0446223844	3.0062361362	12.5933829329	11.0767523998	6.3189174487	4.3612384754	8.9400663044	3.8956434895	5.1363727437	1.1984238763	0.7995356294	-0.3988882469
CTCTAGTCGATAGAATAATGTAGGT	rRNA			nuc	173.1352930922	302.7192577956	300.4143614831	58.9948671494	126.5226016059	91.5795126676	33.2859174964	73.4109660103	43.1794776579	26.9179531641	38.06471382	99.5367372177	89.8609581921	55.9159921341	181.7045251743	61.5694808715	192.3759312154	408.9387943792	132.1097478222	37.6556232201	123.1694785172	1.8107996931	0.1010921214	-1.7097075717
CAAGGTGAAGAGTCTCTAGTCGATA	rRNA			nuc	36.3517780132	22.248041838	16.3086436726	4.7552537753	20.8046837462	17.7518258251	14.0825035562	9.6116824568	8.6358955316	8.8855379377	5.075295176	6.9196662237	9.6719230931	7.4153824694	17.5107991257	8.4873817089	13.1995164484	12.5022169629	14.9427108664	6.4027634641	8.5299987034	1.2226752828	0.8088244744	-0.4138508085
GACAGCAAAAGCTCGGCCTATCGATCCTTT	rRNA			nuc	160.0008915473	95.8003113024	50.6025205542	21.8444470301	56.2008877669	48.4442349618	49.5021337127	27.7206494043	40.8046063867	24.4352293285	23.473240189	16.6781698725	38.3359860781	27.0561252262	80.4777137901	39.4159760719	50.9726007527	63.5287071254	54.7688416108	21.8511743164	37.2184642848	1.3256445524	0.5573368391	-0.7683077134
AATAATTTTGAACGAAAG	rRNA			nuc	12.8690600996	4.6198119664	12.8030473691	10.1049142724	12.7087434649	10.4520095979	18.9189189189	10.586780677	11.6584589676	10.845583071	11.2608111717	6.3873842065	15.2992238018	11.6241130601	6.3566599566	21.2903812359	8.1443824894	5.3788607864	8.013788931	8.3514906133	8.3460363197	-0.0595492073	-0.0586066866	0.0009425207
TCCGGAGAGGGAGCCTGAG	rRNA			nuc	17.2471939479	27.3541498008	23.6246707407	43.0944873383	26.3588753346	47.4488054763	32.1479374111	44.8545181315	34.7594795146	27.9633105685	43.9330238672	45.5988261407	45.3701119639	42.6885531346	25.5465768067	42.5807624718	42.1261163245	37.215901657	23.2364800627	27.3988482838	28.9583640714	-0.2377237093	-0.3175885622	-0.0798648529
ATAATTTTGAACGAAAGGGAATACG	rRNA			nuc	505.0774412275	552.9185479736	450.6977508399	245.9357811894	428.9906960701	388.7152140945	298.293029872	313.9816269207	229.9307185281	186.2042876641	158.9201801984	246.978855984	327.4385599878	257.7346447471	703.9101374574	360.2102338835	367.6205751254	424.3485036591	323.9096232135	172.1705730172	302.8757755387	0.9117527488	0.0968651368	-0.814887612
TGAAGAGTCTCTAGTCGATAGAATAATGTAG	rRNA			nuc	586.2719235052	318.6454516796	188.2352797725	71.7746116704	222.7324965771	181.0022614499	129.8719772404	87.8981395683	115.7210001231	84.6739497588	70.5783235412	85.3425500922	143.3203149249	79.7654654816	314.4747623809	128.1738491974	164.4322740534	225.9121530271	198.5516712177	68.7778866565	131.2904690872	1.5294978123	0.5967523152	-0.932745497
GTTCTGGGTAAATAGAGTTTCT	rRNA			nuc	166.5017569584	266.7333540576	347.9685374256	398.9955120806	248.0558446664	255.4935679494	205.2631578947	533.3787264771	341.3337708854	371.6245572748	586.1965928275	404.5343330772	301.9398536515	409.0485302712	204.1327404928	287.9955623941	450.3281835092	382.1898650633	211.3818561595	291.6049341708	250.4134111727	-0.4641635822	-0.2444602804	0.2197033018
GGTAAGCAGAACTGGCGCTGTGGGATGAACCAAACGTAAT	rRNA			nuc	143.0190390447	89.2353153502	63.7104023845	23.4790655154	63.1671619625	57.5690052457	55.0497866287	33.0140397428	47.9292202002	40.8996084483	34.4168454122	29.8077929636	44.6666993754	31.8661030442	91.2720420182	40.5668074901	60.6616075073	73.5595556189	55.6114743703	28.8875959159	42.5349477529	0.9449324414	0.3867339044	-0.5581985371
GCTTTTTGATCCTTCGATGTCGGCTCTTCC	rRNA			nuc	813.6695421719	845.6687378418	437.7422862402	179.3622283357	545.2521640637	497.8806476729	268.8477951636	175.3783798994	179.6266270567	216.7809917436	159.8717980439	188.2504067522	323.0422313091	201.0169896433	746.2478915079	330.0009091568	457.6300436721	457.3485414565	418.7213123023	142.8580612412	312.5990943372	1.5514079036	0.4216767525	-1.1297311511
TGCAACGGGTAACGGGGAATCAGGGTTCGATTCCGGAGAGGGAGC	rRNA			nuc	20.6966327375	18.6008218645	9.1450338351	11.4423293967	8.8490510052	10.2861046837	8.8193456615	6.129188813	6.9087164253	4.5734386444	5.5511040987	3.1936921032	5.6273007087	7.8162139542	13.6728157557	7.9119659998	9.2677455914	9.4493500301	9.9648535445	4.2078233132	6.6547128864	1.2437744746	0.5824721784	-0.6613022962
AAAGACCAATCGAACCATCTAGTAGCTG	rRNA			nuc	38.474509576	21.7617458415	14.9368885973	6.8356773019	19.4867399795	12.7746783975	11.3798008535	6.5470880503	9.2835876964	4.965447671	6.8199278927	5.8551021893	13.3648391832	5.8120565301	22.7880262595	9.9259209816	13.3399368361	14.8282108165	14.4624245214	5.3592910555	9.9451122064	1.432195356	0.5402498764	-0.8919454796
CTTGTTCCCCGGATAGTTTAGTTACG	rRNA			nuc	61.1612031536	50.8179316299	62.6434817704	65.5333410903	73.1458790534	66.6937755297	63.1578947368	87.0623410938	69.0871642526	78.7938143589	60.2691302149	80.7294392764	67.3517553573	66.938857967	50.8532796527	67.179784035	76.1078501597	64.4009548205	47.8676795909	52.7054626736	48.37219861	-0.1389006258	-0.0151262401	0.1237743856
AAGTGCTGATAGATTTATATGATTA	rRNA			nuc	883.3216715768	714.9766887935	627.0444866268	220.3762921473	508.4438774357	410.6146627759	238.8335704125	231.3768776909	344.3563343214	174.7053562153	160.8234158894	196.5894916884	295.6091403542	265.7512744437	666.8496105406	311.2998986118	378.2925245943	552.2781656049	424.236941504	160.7776713528	306.5180844332	1.3998031923	0.4688980579	-0.9309051345
GGGGATGTAGCTCAGATGGT	tRNA			nuc	1025.6773570082	1136.8384657215	826.8634759237	890.5698710984	799.8035887232	1278.7950790612	774.5376955903	1014.9379475353	998.9572156146	1008.116546897	938.2951956621	927.9449833307	1045.7986660835	968.8096988393	650.897992159	889.4488323089	993.7550840957	823.6925733924	749.1310215517	678.1000277275	660.9304750623	0.1437199618	0.1807195463	0.0369995845
TACGTAGCCAATTGTGGAACTTTCT	rRNA			nuc	28.5242053753	98.8396612802	135.1940835289	74.0036368775	115.5083572697	126.0877348322	60.3129445235	210.3426160827	138.1743285051	164.9051305488	195.0816583273	217.8807723767	126.2625596516	150.9130540393	121.0164131359	135.2226916336	138.5949227077	144.3569935366	72.4744061825	118.0536321364	100.5447210676	-0.7038989166	-0.4722938246	0.2316050921
TACCACATCTAAGGAAGGCAGCAGGC	rRNA			nuc	89.685408529	59.2065375689	37.3422214933	18.4266083791	41.8917840139	40.8126089062	28.733997155	18.8054656763	20.5102518875	21.4298267908	21.2527985495	15.0813238209	19.167993039	18.2378325599	42.8175019718	27.7638079631	38.7560270186	40.995641669	36.3016116553	15.082531772	23.2825569333	1.2671549784	0.6407840935	-0.6263708849
GTGGATCACTCGGCTCATGGGTCGAT	rRNA			nuc	10.7463285368	14.832027892	11.1264578327	5.4982621776	6.9662741956	5.8066719989	5.4054054054	3.343193898	3.4543582126	2.4827238355	2.3790446137	3.0162647642	5.0997412673	3.6074833635	11.0342021888	4.3156178181	9.6890067546	19.4801985236	6.9128855479	2.4088100471	6.6165721383	1.5209674095	0.0632040496	-1.4577633598
ATAGGGATAACTGGCTTGTGGCG	rRNA			nuc	115.0255165601	57.3829275821	33.5317907287	10.6993209943	42.8331724187	35.6695565644	17.3541963016	13.5120753378	15.5446119568	10.845583071	8.5645606095	13.6619051083	16.1784895375	14.0291019691	37.7801487986	17.1186173451	33.9817338351	32.1277901023	37.3780318516	9.5274268685	18.7769562281	1.9720320714	0.9932273867	-0.9788046848
TTGGTACAGATCTTGGTG	rRNA			nuc	13.930425881	26.7462798052	19.6618227455	13.6713546039	9.602161729	7.2998162271	6.6856330014	7.1042870333	2.1589738829	2.35205416	4.7580892275	6.2099568674	6.5065664444	3.6074833635	10.1946433266	4.6033256726	14.3228795503	22.0969416088	11.4134253072	3.5142350599	7.6196759167	1.6994492283	0.5829302841	-1.1165189443
ATAAGGATTGGCTCTGAAGATTGA	rRNA			nuc	281.2619320731	172.3919307446	129.2498115361	52.3077915279	137.8192624636	113.9766760917	49.9288762447	49.8693089785	39.2933246687	42.5983142305	33.4652275667	49.8570822784	76.1444127147	35.0727549228	229.1995693783	56.2468855625	82.7076083838	107.4318411114	112.0907121406	31.8307652093	73.1934739999	1.8161729963	0.6148798138	-1.2012931825
TAAAGAATTCGGCAAAAATA	rRNA			mito	9.817633478	15.3183238885	12.6506301386	14.1171596453	8.7549121647	27.540215766	19.3456614509	18.6661659305	13.3856380739	11.1069224221	17.4463271675	17.2104518897	17.2336084204	25.6532150293	13.3130048148	16.3993477088	15.8675038156	10.1762231093	11.0437037638	11.6301149259	12.1001121655	-0.0746412585	-0.1317963263	-0.0571550678
AGCCAATTGTGGAACTTTCTTGC	rRNA			nuc	182.1569022341	508.3008902986	844.391457441	476.4169876091	781.4465148295	744.0835404241	439.4025604552	1161.8991793016	773.7762396288	1153.4212261128	975.4082916366	1084.2584690505	985.8327429064	944.9602254918	700.312028048	764.8713312933	653.095223418	949.005492253	443.7453965279	670.4339612112	615.0542788474	-0.5953630785	-0.4709815818	0.1243814968
CTGCGATCCACTGAAGCTTATCCTT	rRNA			nuc	30.9122783835	29.2993337866	16.7658953644	14.4143630063	17.4156854889	13.4382980545	10.9530583215	7.800785762	12.3061511325	9.1468772888	5.8683100472	9.2262216316	16.1784895375	10.2212028632	19.4297908107	10.7890445452	17.6929688563	21.6608177613	15.4236286745	6.6255200837	11.8852822553	1.2190366127	0.3759660588	-0.8430705538
GAACATAAGTGTGTAAGACAGATTGATAGCTCTTT	rRNA			nuc	235.3578620272	174.7018367278	113.7032540164	33.8811831487	72.5810460105	86.60236524	76.5291607397	60.4560896555	69.5189590292	37.6328665595	39.4921405882	42.7599887156	63.4829861201	62.7301273762	143.4446284544	67.3236379622	77.3716336494	114.1190734403	90.418971863	39.0500148621	65.5470438234	1.2113024157	0.4640947969	-0.7472076188
ATGTGAGATGCAGTGTATGG	rRNA			nuc	37.4131437946	40.9704377017	33.3793734981	49.0385545574	25.6057646107	14.43372754	26.3157894737	17.6910677103	25.4758918181	9.4082166399	7.2957368155	13.4844777692	14.4199580661	22.4465631506	30.1041820586	11.7960220361	15.5866630401	37.215901657	25.2991459961	11.9207187109	16.2823606134	1.085617466	0.6357788094	-0.4498386566
AGAACTGGCACGGACTTGGGGA	rRNA			nuc	573.270192683	350.2546914494	214.7558778943	85.1487629133	250.8800098808	208.0447624731	149.5021337127	115.2008897353	167.1045785359	90.9460941854	87.2316358374	106.2789761023	133.6483918318	90.7883313145	297.9234590977	136.0858151972	182.2656632975	235.9430015206	212.7550852275	85.6103936806	133.7482288361	1.31333575	0.6696738286	-0.6436619214
TGGACCGTCGTAAGACTAACTTAAGCGAAAGCATTTGCCAAAGATGTT	rRNA			nuc	164.6443668409	166.9211007845	81.543218363	46.9581310307	80.4887086109	91.7454175818	81.5078236131	55.9984977915	77.2912650076	62.3294352391	62.1723659059	58.3735945537	43.7874336396	45.8952050133	133.1300481475	80.1266374893	86.498958853	104.0882249469	79.7057543692	47.5899542335	61.2693107808	0.7440268165	0.3795192611	-0.3645075554
AGTACGTGAAACTGCTTAGAGGTTAAGCCCGATGAAC	rRNA			nuc	26.0034616445	18.2360998672	13.4127162915	66.4249511732	12.6146046244	11.6133439977	21.3371266003	10.3081811855	10.7948694145	7.8401805332	7.7715457382	9.5810763097	11.2546014174	12.8266075146	21.468719476	11.220606327	10.8123698566	15.8458331274	18.6965676264	8.1202586749	10.324413474	1.203175849	0.856713615	-0.346462234
ATTATATCAGTTATGGTTCCTTAGATCG	rRNA			nuc	208.2930346013	138.9590809881	57.6137131611	25.1136840006	93.7622851187	72.5004475285	40.8250355619	34.6856366918	33.4640951848	27.0486228396	26.3280937255	27.8560922338	39.7428112552	22.0457316658	110.4619588683	36.8266053811	35.6667784881	40.2687685898	75.4766153377	22.7955459075	35.4905032173	1.7272777691	1.088596698	-0.6386810712
ACAATGGTATGCGTAGAAGTGTTTGG	rRNA			nuc	129.4866253318	116.589465151	66.6063297657	23.4790655154	64.0144115268	55.9099561032	30.8677098151	40.2576265218	28.9302500308	22.3445145197	24.9006669572	28.210946912	35.3464825766	23.4486418627	112.5008875337	38.8405603628	52.5172250179	65.5639517473	57.5476490411	21.0263385799	40.8731962121	1.4525593437	0.493601928	-0.9589574157
GCAGGACGGTGATCATGGAAGTCGAAATCCGCTAAGGAGTGTG	rRNA			nuc	97.9109933349	92.1530913289	21.9480812042	16.4947865329	25.6057646107	38.6558450209	33.9971550498	25.2132539808	22.4533283821	30.5767040796	17.6049301417	34.2434764403	19.8714056276	8.8182926663	40.4187623655	19.1325723269	26.82029406	50.0088678516	36.963799137	19.7545459108	20.5260875795	0.9039283604	0.8486543789	-0.0552739815
TCCCATATTGTCTAGTGGTTAGGATACC	tRNA			nuc	81.4598237231	172.0272087473	167.8113708741	206.7049375435	132.5474873967	225.9624932124	170.5547652916	234.5807718432	194.7394442369	202.6686667838	203.4876159626	210.0739694577	220.5198465224	215.8477545821	153.1595238598	213.0476662865	190.2696253991	171.8327959318	123.6779493812	145.6790416599	143.247436596	-0.2362050325	-0.211921018	0.0242840145
AGTGAGTAGGAAGGTACAATGGT	rRNA			nuc	122.853089198	87.7764273608	71.3312639138	83.0683393866	64.5792445697	50.1032841044	32.0056899004	30.088745082	35.838966456	21.0378177642	24.107652086	30.3400749808	46.0735245525	23.6490576051	99.5476936598	35.6757739629	52.7980657934	59.3128432658	60.5313044132	20.7285159797	39.4313854183	1.5460646076	0.6183370403	-0.9277275673
AGTACACACAGGGACAGCAAAAGCTCGGCCTATCGATC	rRNA			nuc	17.1145232252	15.8046198849	8.6877821433	6.8356773019	9.0373286861	13.770107883	6.5433854908	4.7361913555	6.2610242604	3.3974115644	3.6478684077	3.5485467814	6.3307132973	2.0041574242	16.9111142241	6.3295727999	6.7401786119	11.484594652	8.974109431	3.3635839596	6.2066894717	1.4157695062	0.5319448085	-0.8838246977
ACCGAGAGGTCCGGGTAAACCGCTGAACCACTTTCATGCTTGGGATT	rRNA			nuc	48.9554966674	53.4925596105	35.3607974957	15.7517781306	20.4281283843	27.7061206802	30.5832147937	20.3377628795	21.8056362172	14.1123249598	10.785002249	12.4199137348	18.6404335976	10.0207871208	53.1320822787	18.2694487633	28.5053387129	42.7401370592	25.3721705552	13.2014738221	21.3350961017	0.9425479432	0.2500183363	-0.6925296069
CATATTGTCTAGTGGTTAGGATATCCGGCTCT	tRNA			nuc	51.3435696756	39.5115497123	14.4796369056	8.7674991481	15.9094640412	24.8857371379	19.9146514936	17.5517679645	13.6015354622	5.6187960488	11.419414146	11.1779223613	8.2650979159	11.6241130601	15.4718704604	18.7010105451	13.4803572238	14.5374615848	19.5545307371	9.4824423386	10.1343233882	1.0441723164	0.9482531438	-0.0959191725
GAAGAGTCTCTAGTCGATAGAATAATGTAGGT	rRNA			nuc	574.0662170191	266.7333540576	155.3131579661	54.834020096	192.1373734209	165.7390093386	146.5149359886	71.3214698241	136.2312520105	78.5324750078	71.6885443609	69.1966622369	127.4935316816	71.5484200425	269.4983947635	113.9323103976	136.3481965037	191.6037436871	178.4747569769	68.571156105	113.1463416899	1.3800462862	0.6575300982	-0.7225161881
AAGAAGCCGTCGAGAGATATC	rRNA			nuc	98.9723591163	134.8255650182	138.852097063	145.0352401455	86.4194555612	86.1046504972	211.8065433855	81.9082505011	97.8015168951	59.8467114036	47.2636863265	127.0379747734	126.4384127987	137.8860307823	105.4246056952	108.3220072341	110.6512655458	128.3657857934	86.7087505873	75.2126430764	88.2790937801	0.2052024005	-0.0258942233	-0.2310966238
AGAGTCTCTAGTCGATAGAATAATGTAG	rRNA			nuc	185.7390117464	119.750389128	67.5208331492	46.3637243088	97.2454222165	100.372473123	101.8492176387	61.9883868588	58.7240896147	45.7343864438	67.8820729789	65.4706881164	69.6378462702	44.8931263012	109.6224000061	79.2635139256	65.5763210785	80.6829117954	77.964904943	48.1001808905	55.6965742427	0.696782537	0.4852362628	-0.2115462742
TTCTCGAATCTATGGGTGGTGGT	rRNA			nuc	21.0946449055	30.0287777813	16.9183125949	5.4982621776	6.7779965146	15.4291570255	8.6770981508	6.5470880503	7.9882033667	7.0561624799	5.2338981502	7.9842302581	11.0787482703	9.8203713784	18.2304210076	8.0558199271	11.5144717954	23.4053131515	12.0181063998	5.215860098	10.1759072387	1.204232521	0.2400521751	-0.9641803459
TTATACGGATATATTTATT	rRNA			nuc	24.6767544177	55.9240395928	76.8182842148	76.2326620847	60.1547190671	74.9890212423	77.5248933144	84.8335451618	87.6543396455	57.7559965947	84.5353852752	96.5204724535	66.2966364744	74.3542404364	58.8890573337	110.7675239977	73.5802831802	83.4450294965	46.2458215844	58.3899104807	57.5248607852	-0.3363960786	-0.3148625663	0.0215335123
GAGGTGTAGAATAAGTGGGAGATAT	rRNA			nuc	160.929586606	219.5626424011	76.8182842148	73.8550351971	61.9433570362	80.4638834126	69.9857752489	97.7884215166	59.3717817796	25.480586733	67.5648670304	51.0990736519	58.0315385585	73.7529932091	44.0168717749	40.5668074901	179.3168351548	105.5419711053	84.8107404362	44.3310282079	61.8964329495	0.9359301548	0.4543907091	-0.4815394457
TAAATACTTGTATCTTTTCATATGTTCCTCC	rRNA			nuc	9.817633478	11.671103915	14.1748024444	7.1328806629	18.7336292556	15.760966854	13.2290184922	16.71596949	14.896919792	17.1177274975	13.6398557855	13.4844777692	16.706048979	17.837001075	14.0326266966	16.9747634178	20.2205358358	12.356842347	9.7325132527	10.6856317008	12.0801620904	-0.1347878889	-0.3117555035	-0.1769676146
GTGCTCGTTCTGGGTAAATAGAGTTTCTAGCATTTATGTT	rRNA			nuc	335.6569283703	438.5174148067	586.6539205217	297.2033609539	534.6144750894	529.7343912094	417.4964438122	697.6131267165	666.4752376491	694.3786558925	682.1513922486	826.9888274005	484.4754203901	667.5848379879	503.7353173149	651.5144366047	411.9934176539	477.2648638276	342.0992769889	477.0217697458	393.0755033778	-0.4796400527	-0.2003914022	0.2792486505
CTTAGATGTCCTGGGCTGCACGCGCGCTACA	rRNA			nuc	47.09810655	40.3625677061	33.2269562675	9.8077109115	25.6999034512	19.0790651391	20.4836415363	15.7408712698	14.896919792	14.635003662	6.34411897	10.4682130051	12.1338671531	13.4278547419	31.783299783	13.6661230906	38.1943454676	29.8017962488	22.0995886248	9.9376235475	17.2608012783	1.1530467181	0.356520076	-0.7965266421
CTTAAACGAGTGTTATTGTGGGCCGGTACTATTACTTTGAACAAATT	rRNA			nuc	4.6434752937	3.8903679717	12.9554645997	27.9371159297	10.7318278148	12.442868569	20.7681365576	8.6365842365	17.4876884514	9.5388863154	14.9086795795	14.0167597864	13.3648391832	11.4236973177	12.9531938738	17.1186173451	22.326841652	12.7929661946	9.1177651806	10.1864956153	11.1045137442	-0.1599056576	-0.2843940605	-0.1244884029
TGGTTTATGTGCTCGTTCTGGGTAAATAGAGTTTCT	rRNA			nuc	751.3143025142	537.2355020879	1697.6231142559	2400.9573514663	1461.6937761424	1726.5724426297	1276.1024182077	2790.3132071203	1936.599572955	840.336683486	5653.4030171361	2339.9117476416	1062.8564213568	679.8101982753	1055.3254897747	1949.7961302143	5085.8860238605	1473.5171062311	1077.0768787435	1754.5776398214	1399.6975923914	-0.7040025591	-0.3779939344	0.3260086247
ATTGTGGAACTTTCTTGCTAA	rRNA			nuc	13.7977551583	30.1503517804	48.9259310178	63.8987226051	30.0302901133	36.8308909641	38.4068278805	88.1767390598	45.1225541525	62.3294352391	84.5353852752	61.744713996	46.4252308468	69.9450941032	28.9048122554	40.9983692719	55.6064735484	55.2423540221	28.0327412392	45.5209583333	36.4902209033	-0.6994181022	-0.3803970565	0.3190210457
AAGCGTTGGATTGTTCACCCATGCAAGGG	rRNA			nuc	77.6123727655	184.7924786543	129.0973943055	32.395166344	95.6450619283	101.8656173513	17.4964438122	37.4716316068	24.8281996533	30.9687131062	25.6936818285	52.8733470426	53.2835035856	32.0665187866	114.0600682777	44.4508635264	109.2470616683	119.207184995	77.9703635469	22.7264993757	58.7197712455	1.7785503823	0.4090795134	-1.3694708688
GGTGGATCACTCGGCTCATGGGTC	rRNA			nuc	231.775752515	181.0236846818	66.3014953045	38.3392335631	98.5633659832	103.3587615795	51.06685633	37.4716316068	50.0881940831	32.5367492129	32.1964037727	29.6303656245	56.6247133814	29.86194562	128.9322538365	54.6644923625	59.1169832421	81.1190356429	90.9165737838	27.8682444766	51.0206129231	1.7059211922	0.8334630863	-0.8724581059
AACGAACGAGACTCAAATATATTAAATAGATATC	rRNA			nuc	195.6893159471	290.9265798815	184.5772662385	77.272873848	152.6931992595	158.77100294	96.586059744	98.7635197368	79.4502388905	82.1912259233	58.6831004724	86.2296867875	109.0289512312	78.5629710271	224.7619011067	112.0622093431	204.7329253372	210.0663198998	133.2916595303	60.2939269981	116.6133462161	1.1445019078	0.1928535972	-0.9516483106
ACTGGCACGGACTTGGGGA	rRNA			nuc	554.1656086177	334.8147935619	215.0607123555	113.6802855649	222.3559412152	186.8089334487	148.079658606	114.7829904981	141.1968919412	72.2603305812	79.1428841507	92.9719256721	126.6142659459	105.6190962533	256.9050118306	114.7954339613	177.6317905018	240.304239996	205.6813816763	77.5386541561	126.8032522447	1.4074236072	0.6978194586	-0.7096041487
TTAGTACTTAGATGGGGGACCGC	rRNA			nuc	411.1465695729	350.3762654486	204.6963406757	50.8217747231	235.3471012015	215.6763885287	101.1379800853	65.0529812653	81.3933153851	87.1566735943	50.2771428372	74.519482409	128.1969442702	66.7384422246	342.0602678529	120.8372989066	176.929688563	231.8725122769	185.2983583317	55.2281047813	132.8017549489	1.7463755742	0.480575888	-1.2657996862
TTATATTGGTTGAACTCTAGATAACATGCAGATCGT	rRNA			nuc	6.2355239658	5.2276819619	5.9442719928	26.5997008054	4.6128031835	4.8112425133	15.0782361309	8.915183728	7.7723059784	4.965447671	6.34411897	7.0970935628	12.3097203003	8.4174611815	4.3177312913	6.7611345817	11.0932106321	6.2511084814	6.7242074733	6.0181724278	6.0418983025	0.160038797	0.1543623384	-0.0056764586
GGGGAGGAAAAGAAACTAACAAGGATTTTCT	rRNA			nuc	55.7217035239	71.7286594777	39.4760627215	7.8758890653	35.8668982231	30.858314051	18.9189189189	16.158770507	15.7605093451	12.1522798265	11.7366200945	17.7427339069	21.2782308048	11.6241130601	48.0947291055	18.8448644723	35.6667784881	46.6652516871	30.4221767225	11.084020837	22.6582655032	1.4566420543	0.4250859557	-1.0315560986
AATGTATCTTATGAACGTCTTGGAAGTCG	piRNA			mito	326.9006606737	314.0256397133	212.6220366661	287.3956500424	289.4769344779	552.1315546336	448.7908961593	361.761439713	295.1317297915	328.3728946665	284.2165298557	323.2726117837	409.0344202641	605.0551263541	271.2974494682	490.3980380626	304.2909802509	185.9341336691	249.2587556895	245.1930663201	277.4705358877	0.0237260005	-0.1546903994	-0.1784163999
AAAGTGCTGATAGATTTATATGA	rRNA			nuc	245.0428247826	384.781707198	360.9240020253	138.4967662045	274.6029976819	202.735805217	95.8748221906	141.1106424449	136.6630467871	116.5573505939	98.9682559319	121.005445245	130.1313288888	159.3305152208	361.6099956439	216.0685987592	195.8864409091	374.7757596551	201.9510118962	85.0406147538	178.3316773605	1.2477814436	0.1794423807	-1.0683390629
AATTTTGGATCATTACTTGGATTATGTTTAATT	protein_coding			mito	19.3699255107	15.926193884	14.327219675	17.3863966158	14.8739367959	28.3697403372	21.7638691323	21.173561354	24.612302265	16.4643791198	23.7904461375	21.8235627055	24.6194406006	26.0540465141	13.0731308541	25.1744372722	18.956752346	18.1718269809	13.8600169639	15.4753229379	15.4721902777	-0.1590404926	-0.1587484191	0.0002920734
GTTTATGTGCTCGTTCTGGGTAAATAGAGTTTCTAGCATTTATGT	rRNA			nuc	26.9321567032	26.8678538043	57.3088787	25.1136840006	57.5188315336	45.4579465053	35.2773826458	50.0086087243	60.2353713327	56.9719785414	50.75295176	48.4376635658	39.0393986666	44.0914633315	51.5729015346	52.0751216717	50.1300784262	49.4273693882	30.085927351	36.0860641216	35.3382158069	-0.262352972	-0.2321403752	0.0302125968
TGCGTAGTACGAGAGGAACCGCAGGTACGGACCAATGGC	rRNA			nuc	43.7813384831	31.8523877681	15.0893058279	6.8356773019	18.4512127342	16.7563963395	14.9359886202	6.2684885588	14.896919792	10.9762527465	9.1989725065	10.8230676832	10.5511888288	10.0207871208	20.3892866532	14.8169545088	15.3058222646	23.4053131515	16.7817353273	8.0278251977	11.7067605503	1.0638107983	0.5195499924	-0.5442608059
GTTTATGTGCTCGTTCTGGGTAAATAGAGTTTCTAGCATTTATGTTAGT	rRNA			nuc	335.9222698156	341.5013635132	1377.699347258	773.917551924	1254.1176328826	1207.7877757609	1097.439544808	695.9415297675	1579.7211901128	1626.3147819417	1409.6632351327	1611.2176660853	592.6251058856	589.6231141881	1119.6117112225	1134.5759243766	933.0934765883	1056.4373333644	664.167391316	959.4121222104	671.3336966271	-0.5306037757	-0.0154831658	0.5151206099
GATAACGAACGAGACTCAAATATATTAAATAGAT	rRNA			nuc	320.9304781532	331.1675735884	186.5586902361	128.8376569735	180.9348514037	199.9154216747	178.9473684211	162.4235035446	159.1163751692	133.805747767	104.6779630049	97.5850364879	129.9554757417	110.0282425864	264.7009155509	181.831364069	157.1304138905	203.9605860342	169.8952479223	100.3237892217	129.8294769535	0.7599817552	0.3880275248	-0.3719542305
ATTGTGGAACTTTCTTGCTAAAA	rRNA			nuc	39.4032046348	115.1305771616	215.8227985084	190.358752691	142.9027598496	152.9643309412	135.4196301565	331.2547953937	200.5686737208	348.8880337285	338.4587470492	309.0784246581	238.6327206786	258.7367234591	152.2000280173	175.6456451964	209.9284796839	288.4232378416	107.3272308198	199.5302887285	162.8550351146	-0.8945916046	-0.6015721655	0.2930194391
AACCAAAGCTTTTGGGCTCCGGGGGAAGTATG	rRNA			nuc	209.6197418281	177.1333167101	81.6956355936	30.6119461783	90.9381199043	85.938745583	64.1536273115	46.6654148263	49.0087071417	36.9795181817	38.06471382	38.3243052389	49.5905874955	32.4673502714	118.7376105099	67.7551997441	76.9503724861	96.0926210752	85.3613488784	32.7321075184	54.8553368654	1.3828764778	0.6379509868	-0.744925491
AATGAATGGTTGGACGAAA	rRNA			mito	44.3120213738	57.0182055848	30.483446117	34.6241915511	40.6679790876	84.2796964405	47.652916074	43.6008204198	44.6907593759	28.4859892707	59.0003064209	61.744713996	49.063028054	54.1122504523	27.9453164129	48.4787734899	49.2875560997	48.4097470772	36.6024870062	34.0245203053	34.0809297521	0.1053668557	0.1029769839	-0.0023898718
AAACGACAATGGATGTGATGC	rRNA			nuc	70.0501415729	135.7981570111	199.3617376052	170.8919325485	115.0376630673	101.8656173513	474.9644381223	142.6429396481	158.4686830043	80.7538594922	90.7209012709	143.5387173068	178.8426506486	205.6265517189	124.2547116043	162.4110838876	121.0423742392	117.4626896048	99.454121257	131.2331807676	111.6862422618	-0.4000294736	-0.1673484217	0.2326810519
TACTTGTTCCCCGGATAGTTTAGTTAC	rRNA			nuc	2301.5716969833	2154.6559863098	3228.6541954824	2024.1034897767	3429.6662363894	3232.9890640458	6858.3214793741	3573.0384784902	3792.669420078	3744.7315620188	2876.2649380211	3576.9351556304	3061.4274386831	3187.6123831276	2446.5944614062	3136.734884117	2608.0278616517	2532.1350588331	2060.0777298596	2935.1835665423	2088.1225746446	-0.5107519589	-0.0195076284	0.4912443305
GTAGCCAATTGTGGAACTTTCTTGCT	rRNA			nuc	486.9015522209	837.0369839047	1611.9646306671	769.6081031902	1451.9974755729	1031.7626617386	1213.6557610242	1957.161427789	1848.5134385329	2447.1816837702	1880.3968627063	1890.3108704408	1970.0828074885	1510.9342820747	1370.759747998	1351.5076466994	1193.5732958617	1383.6755936372	777.571814963	1347.7622853085	1081.1544954056	-0.7935182294	-0.4755248659	0.3179933635
TTTTTGATCCTTCGATGTCGGCTCTTCCTATCATTGTGA	rRNA			nuc	517.4158184364	225.762916356	150.1309721262	134.1873174707	190.1604577708	191.1224612193	203.6984352774	107.1215044818	132.7768937979	100.7463198519	98.3338440349	94.3913443847	141.5617834534	85.5775220117	266.4999702556	138.8190398153	187.1803768687	271.2690331716	178.3034586525	88.3640285258	135.4438376966	1.0128035901	0.3966399314	-0.6161636586
AGTCTCTAGTCGATAGAATAATGTAGGTAAGG	rRNA			nuc	632.8393471645	238.8929082604	143.1197795193	70.1399931851	197.9739815307	157.1119537975	132.5746799431	74.5253639763	104.0625411554	66.2495255057	64.7100134939	75.2291917652	122.0420841201	56.5172393613	232.917615768	101.4170187252	138.7353430955	191.0222452237	182.6728132911	61.9499638716	104.7330418252	1.5600865914	0.8025452731	-0.7575413183
GCCGTGATCGTCTAGTGGTTAGGACCCC	tRNA			nuc	170.2165371933	257.9800261214	103.4912995672	106.547404902	109.9541656813	149.4803277418	135.8463726885	174.6818811706	130.1861251384	164.5131215221	136.7157638034	158.7974684667	157.5644198438	183.1799885683	116.8186188249	151.0466236332	135.5056741772	108.8855872698	112.9389324028	108.130957698	104.8092874796	0.0627632757	0.1077763346	0.0450130589
CCGTTCAAATTTTAAGTCTGT	rRNA			mito	428.2610927981	575.6528858081	463.6532154396	474.9309708044	430.6851951988	987.7978594616	646.6571834993	607.2075917247	644.2378066553	372.147235977	784.9261195625	835.3279123367	654.5254136813	770.7989453322	386.1970766081	684.6008398768	547.9203529944	586.8773241767	421.5397515386	464.0235496011	445.8230510399	-0.1385293404	-0.0808025274	0.057726813
TTTTGATTTGAAAATTTGGTATAACTC	rRNA			nuc	62.0898982124	91.5452213334	88.7068282005	93.1732536591	77.758682237	86.60236524	42.3897581792	119.9370810908	67.5758825345	68.209570639	74.3847949232	106.8112581195	95.4882589009	93.7945674507	82.8764533963	85.88079458	69.9293530987	111.9384542026	62.8121091698	57.4294960618	66.5213188447	0.1292508122	-0.0827740572	-0.2120248694
GTTTGACTGGGGCGGTACATC	rRNA			nuc	60.7631909856	44.1313616786	28.8068565806	30.7605478587	29.5595959109	23.0607830811	16.2162162162	16.0194707613	15.9764067334	10.9762527465	9.8333844035	11.0004950223	18.1128741561	21.6449001809	32.6228586452	18.5571566178	25.696930958	37.5066508887	27.4125516959	9.5842331144	19.0786802592	1.5161017237	0.5228752492	-0.9932264745
TAAATGGACAAATTGCGTCTAGCAATAATGAGATTGAGCAAT	rRNA			nuc	17.9105475613	21.153875846	30.0261944252	33.5839797878	18.1687962128	22.5630683384	59.4594594595	26.8848509298	30.8733265254	11.2375920976	33.7824335152	27.6786648948	29.0157692793	18.8390797871	26.2661986886	37.4020210901	28.0840775497	12.356842347	18.0017995101	22.6856366751	18.7331818551	-0.3336380201	-0.0574548344	0.2761831857
CGAAACGATCTTAACCTATTCTCAAACTTTAAAT	rRNA			nuc	13.930425881	10.8200859212	19.3569882843	21.9930487106	7.8135237599	8.9588653697	20.6258890469	12.258377626	14.896919792	8.6241985865	7.7715457382	8.5165122753	11.7821608589	26.6552937413	10.7943282282	10.2136288362	9.2677455914	11.6299692678	10.4078862796	8.7111997254	9.8369572896	0.2567337751	0.0813930602	-0.1753407149
TTAACAAGGACCAATTGGAGGGCAAGTCTGGT	rRNA			nuc	156.2861113123	154.3989788757	80.3238805183	26.5997008054	78.7000706418	84.7774111832	53.0583214794	40.118326776	41.8840933281	37.1101878573	33.3066245925	33.7111944231	45.8976714054	29.2606983927	131.6908043837	58.5485483988	65.7167414663	88.678515667	73.2628025677	28.6796377833	52.224702909	1.3530540871	0.4883485102	-0.864705577
TAACGAACGAGACTCAAATATATTAAATAGATATCT	rRNA			nuc	38.3418388534	57.3829275821	52.5839445518	41.1626654921	52.2470564667	40.4807990777	58.6059743954	53.6304021138	54.6220392372	52.6598792482	47.8980982235	30.872356998	57.1522728228	38.0789910591	42.4576910308	55.3837619989	51.1130211404	38.3788985838	35.5050344377	35.7402429767	34.8282371696	-0.0095258363	0.0277661533	0.0372919896
CGTGATCGTCTAGTGGTTAGGACCC	tRNA			nuc	129.6192960545	415.539928974	325.2583700684	326.9236970493	310.9405901074	466.1928090506	386.0597439545	569.0394613892	371.5594052459	764.0255929627	474.6987019298	432.7452799892	891.3996028884	859.7835349649	507.4533637046	447.5295677362	447.5197757543	411.8462866962	247.540776553	361.0253529058	437.5970707494	-0.5444339585	-0.8219368858	-0.2775029273
TTCTCCTCGGACCTTGAAAATTTATGGTGG	rRNA			nuc	20.0332791241	16.4124898805	6.7063581457	5.6468638581	9.4138840481	13.9360127972	7.3968705548	5.9898890673	6.0451268721	5.2267870221	3.3306624592	3.1936921032	4.9238881201	3.0062361362	16.6712402635	7.7681120726	8.1443824894	9.7400992618	9.1014683038	3.7440649853	6.2563348622	1.2814938325	0.5407815753	-0.7407122573
CGTTCTGGGTAAATAGAGT	rRNA			nuc	144.6110877168	400.8294750812	474.7796732723	249.3536198403	385.4985517681	327.8281105637	252.4893314367	592.5811184209	476.7014333428	474.5922616111	493.4138528913	516.1361293516	387.404483165	496.4297939646	388.5958162143	479.7528474446	372.5352886966	565.5072556471	248.7981833968	335.7139771187	331.2961413024	-0.4322566518	-0.4131454484	0.0191112034
AGGACATTGTAATCTATT	rRNA			nuc	29.4529004341	47.2922856556	36.5801353404	40.8654621312	20.8988225867	12.9405833117	15.2204836415	18.387566439	13.1697406856	8.493528911	8.4059576352	12.774768413	13.8923986246	11.0228658329	25.666513787	15.9677859269	27.3819756109	48.5551216931	23.6360635816	9.1662067499	17.6827457045	1.3665930528	0.418647477	-0.9479455758
AGGACGGTGATCATGGAAGTCGAAATCCGCTAAGGAGT	rRNA			nuc	1062.0291350214	1016.7233545962	171.7742188693	123.0421914349	154.0111430263	185.3157892205	234.5661450925	354.7964524255	262.5312241598	272.7076128806	203.9634248853	141.2321618989	142.6169023363	130.4706483129	317.593123869	281.2344278124	251.6333348452	234.1985061304	342.9707070911	176.3603322494	168.1996923225	0.959559262	1.0279102954	0.0683510334
GATAACTGTGGTAATTCTAGAGC	rRNA			nuc	31.7083027196	23.34220783	15.2417230585	51.1189780841	17.039130127	20.2403995389	17.2119487909	11.701178643	14.4651250154	9.8002256665	9.0403695322	10.6456403441	16.1784895375	17.2357538478	25.9063877476	17.9817409087	16.4291853666	12.0660931153	20.0054978152	8.727457611	13.0695603989	1.1967631793	0.6141859128	-0.5825772664
AACATGGTTTATGTGCTCGTTCTGGGTAAATAGAGTTTCT	rRNA			nuc	410.8812281276	355.8470954087	594.5796165122	1154.7836589865	496.3941058542	494.5625493878	657.1834992888	937.626588644	653.3054969634	709.4056685812	920.5316625462	666.417085543	604.5831198916	701.6555141987	439.0892849261	602.4602474057	924.6682533234	563.0358871777	441.0446315319	543.8215358634	472.1065740025	-0.3022086279	-0.0981879156	0.2040207123
CAGAACTGGCACGGACTTGGGGAATCC	rRNA			nuc	112.9027849973	60.7869995573	35.2083802651	24.5192772787	42.3624782163	37.8263204497	30.2987197724	25.2132539808	22.8851231587	15.811030742	17.129121219	16.6781698725	32.3569790751	21.4444844385	49.5339728693	27.6199540358	33.2796318964	35.6167808827	39.6809006976	15.3378979471	24.7632458256	1.3713439975	0.6802443459	-0.6910996516
CAGGGTTCGATTCCGGAGAGGGAGC	rRNA			nuc	255.1257997059	272.9336280125	121.933784468	60.9266889956	165.119526203	145.8304196283	68.8477951636	65.8887797398	56.3492183435	66.5108648568	47.7394952492	55.3573297895	71.3963777417	55.7155763917	211.9286442132	96.0944234162	118.0935460964	129.674157336	128.9406719771	43.3343535244	84.9100100672	1.5731243199	0.6027008586	-0.9704234614
GTAACTATGACTCTCTTAAG	rRNA			nuc	223.0194848184	115.1305771616	86.1157352805	82.3253309842	88.5846488922	94.3998962099	70.2702702703	63.7992835535	50.3040914714	38.5475542884	38.3819197685	53.4056290598	58.559098	53.7114189675	72.4419361091	69.6253007986	74.5632258944	93.9120018375	87.1337775717	37.7520272345	52.2509759233	1.2066779733	0.7377741071	-0.4689038662
ACAACCTCAACTCATATGGGACTACCCCCTGAATTTAAGCA	rRNA			nuc	76.0203240933	48.8727476441	75.7513636008	164.6506619685	92.8208967139	57.2371954172	162.7311522048	126.0662699038	95.4266456239	60.892068808	75.6536187172	79.3100205638	63.1312798258	94.7966461628	40.6586363261	116.6655350158	78.0737355881	29.6564216329	64.9972340118	71.9629691107	51.8300795005	-0.1468763869	0.3265887182	0.4734651052
GTTACTTGGATAACTGTGGTAATTCTAGAGCTAATACATGCAATT	rRNA			nuc	1053.9362209382	981.5884688521	2108.5399679131	1297.2926705639	1367.4607968213	1286.7585149453	1200.7112375533	2125.9927196381	2480.660991444	2251.961188493	2016.3196116384	1525.6976886541	2597.7026896563	1628.7787386154	1830.8380044789	2052.5078342849	1797.2405427922	3727.8412741794	1016.5513993251	1386.6646766713	1683.2015367718	-0.447935794	-0.7275247637	-0.2795889697
CAGGTACGGACCAATGGCACAATA	rRNA			nuc	12.8690600996	12.6436959079	7.1636098375	4.0122453729	7.1545518765	6.3043867416	5.1209103841	3.6217933895	4.1020503775	3.6587509155	5.3925011245	3.9034014595	5.6273007087	4.809977818	12.1136350116	5.0348874544	6.8805989997	12.0660931153	6.3244046921	3.0833741346	5.7762366314	1.0364197315	0.1307998418	-0.9056198897
ATCGGTGGTTCAGTGGTAGA	tRNA			nuc	1207.7015885196	1432.6280055676	477.5231834229	263.4707794857	446.3122427185	670.0899486674	333.9971550498	505.1008780899	262.7471215481	179.0174555086	308.7999908645	303.578177147	251.9975598617	272.3649939434	402.7483798913	400.2016256645	349.7871858813	483.0798484615	566.6394146454	226.6467299245	267.0471880513	1.321985611	1.085336264	-0.236649347
AACTCTAAGCGGTGGATCACTCGGCTCA	rRNA			nuc	102.8198100739	86.5606873697	89.7737488146	86.931983079	145.726925064	73.495877014	142.2475106686	106.5643054988	78.1548545607	87.4180129454	105.3123749019	64.7609787602	109.7323638198	100.8091184353	72.0821251682	143.4223654879	85.2351753633	61.6388371194	73.9509073141	70.0970166272	70.3857002754	0.0772148045	0.0712854907	-0.0059293138
AAACTCTAAGCGGTGGATCACTCGGCTCAT	rRNA			nuc	73.8975925305	54.100429606	50.4501033236	55.5770284984	112.3076366934	42.3057531345	107.2546230441	63.3813843163	61.0989608859	68.6015796657	88.6590626057	48.4376635658	68.0551679459	80.1662969664	41.7380691489	84.1545474528	68.8059899967	38.8150224313	49.218683875	52.401082398	46.8484397511	-0.0903905323	0.0712050792	0.1615956115
GTAAACCGCTGAACCACTTTCATGCTTGGGATTGTGAACTGAAACTGTTC	rRNA			nuc	112.5047728292	109.5381732023	124.524877388	53.6452066522	79.4531813656	107.8381942644	85.4907539118	49.3121099955	91.5404926347	57.6253269192	55.5110409874	80.0197299201	53.4593567327	34.0706762107	139.0069601828	93.5050527253	103.6302461583	124.2952965497	73.8144215086	50.1545891729	68.0743718476	0.5575209964	0.1167909457	-0.4407300507
ATAGTTTAGTTACGTAGCCAATTGT	rRNA			nuc	9.817633478	10.2122159256	15.5465575197	10.8479226748	10.6376889743	10.6179145122	8.6770981508	20.1984631338	13.3856380739	16.0723700931	13.957061734	14.7264691427	16.8819021261	16.6345066205	16.1914923423	11.6521681089	8.4252232649	12.2114677312	8.5028734107	10.4346065908	10.0976002846	-0.2953538439	-0.2479901097	0.0473637342
AGGTAGTGACGAAAAATAACAATA	rRNA			nuc	266.0047989654	265.8823360638	186.8635246972	37.2990217997	198.2563980522	142.1805115147	50.213371266	89.5697365173	40.1569142218	42.2063052039	36.6372870517	66.5352521509	82.1234197177	68.3417681639	226.3210818508	75.3794578894	124.4124635451	192.1852421505	138.3045512401	39.1014655899	95.6030667713	1.8225540442	0.5327198295	-1.2898342147
TCCCATATTGTCTAGTGGTTAGGATACCC	tRNA			nuc	382.8877056429	659.1742231999	642.4386269158	812.851192209	629.4122874533	979.1708039205	706.1166429587	907.3985438162	784.7870064316	793.5569396378	793.6492831463	904.5245745736	939.2316589124	848.1594219048	629.5492096633	840.6823509645	798.5707451253	647.643913601	515.2884933465	585.8084947177	578.6378308302	-0.1850487369	-0.1672802717	0.0177684652
ATCAATTCAGAACTGGCACGGACTTGGGGAATC	rRNA			nuc	87.6953476888	85.3449473785	53.4984479353	20.0612268644	68.4389370294	54.5827167892	29.5874822191	27.5813496585	31.7369160785	33.0594279151	28.548535365	33.7111944231	35.6981888709	31.4652715593	108.423030203	44.7385713809	50.5513395894	62.6564594303	46.6392536145	22.0782644699	41.4646488834	1.0789179317	0.1696628249	-0.9092551068
AACGTGAGCTGGGTTTAGACCGTCGTGA	rRNA			nuc	10.2156456461	12.0358259124	9.1450338351	15.900379811	12.9911599863	19.5767798818	15.0782361309	23.8202565233	13.6015354622	11.2375920976	17.763533116	17.5653065678	18.4645804504	18.4382483023	14.3924376376	19.5641341087	15.5866630401	13.9559631214	10.042614915	11.8550132076	12.3511169266	-0.2393623003	-0.2985065425	-0.0591442423
AGGACATTGCCAGGTAGG	rRNA			nuc	9.41962131	17.992951869	14.0223852138	10.1049142724	7.248690717	10.1201997694	10.2418207681	9.6116824568	2.1589738829	2.35205416	5.5511040987	7.4519482409	7.5616853273	5.8120565301	6.4765969369	4.7471795999	11.5144717954	12.0660931153	8.6422947209	4.4925786382	5.9565946514	0.9438706738	0.5369266443	-0.4069440295
CTTTAACAAGGACCAATTGGAGGGCAAGTCTGG	rRNA			nuc	107.1979439222	100.9064192652	53.8032823965	21.1014386277	60.6254132695	62.8779625018	34.5661450925	28.6957476245	30.2256343605	24.304559653	21.0941955752	24.4849727915	35.6981888709	19.4403270144	94.630277467	36.5388975265	53.3597473444	58.2952209549	51.2726838056	19.5823936764	37.0837540447	1.3886332906	0.4674031182	-0.9212301724
TTATTGTGTTTGAATGTGTTTATGTAAGT	rRNA			nuc	566.3713151038	509.881352287	810.24999779	504.6513068998	673.8458201602	619.1571399917	499.8577524893	903.0802516979	1291.7140741349	939.5149672313	819.1843620005	768.2603781686	939.5833652067	720.8954254706	593.9279265103	811.3361498014	702.5231999054	537.7407040202	463.3405740876	623.1826555316	529.7705391818	-0.4275820581	-0.1932945942	0.2342874638
CCGACTGTCTAATTAAAACAAAGCAT	rRNA			nuc	123.251101366	254.8191021444	208.9640231321	57.954655386	124.0749917534	118.4561087766	38.2645803698	49.590709487	32.6005056317	42.0756355283	32.8308156697	90.4879429252	95.8399651951	92.7924887386	196.9365216741	63.2957279987	142.5266935647	240.5949892277	111.3470536467	34.3607809659	103.2643080978	1.6962286514	0.108721691	-1.5875069603
ATCTTATGAACGTCTTGGAAGTCG	piRNA			mito	87.8280184115	82.0624494024	57.4612959306	79.2046956942	89.2436207756	154.2915702552	124.7510668563	104.8927085498	80.5297258319	87.548682621	83.2665614812	87.6491055001	116.2389302642	159.3305152208	77.8391002232	145.7240283243	94.6433413424	54.8062301745	69.1920249117	68.267225136	79.4823536102	0.0194126504	-0.2000288318	-0.2194414822
ATGGTCTAGTGGCTAGGATATCT	tRNA			nuc	27.5955103166	84.7370773829	29.1116910417	25.4108873616	27.2061248989	50.2691890186	27.027027027	33.43193898	27.8507630893	36.9795181817	36.161478129	29.0980836073	49.063028054	42.0873059074	33.702291468	38.408998581	32.0158484066	34.1630347242	30.6403148932	22.8400015	28.2286012816	0.4238683786	0.1182734786	-0.3055949
GGTAAGCAGAACTGGCGCTGTGGGATGAACC	rRNA			nuc	484.1154670447	359.2511673839	174.5177290198	105.9529981801	233.7467409133	223.3080145844	160.4551920341	81.4903512638	139.9015076115	107.8024823318	101.0300945972	99.3593098786	127.3176785345	93.7945674507	355.6131466282	148.7449607969	199.818211766	223.5861591736	199.7544698251	82.5959586482	142.8615186278	1.2740846875	0.4836104236	-0.7904742639
ATCAATTCAGAACTGGCACGGACTTGGGGAAT	rRNA			nuc	255.523811874	187.4671066349	121.7813672374	51.8619864865	149.0217844808	133.8852658021	91.4651493599	54.605500334	78.370751949	70.8229641501	52.021775554	57.4864578583	75.7927064204	60.9263856945	226.9207667523	83.5791317437	137.0502984425	128.801909641	113.5998903522	48.5439146513	88.6992849937	1.226599083	0.3569670622	-0.8696320208
TTATTGTGTTTGAATGTGTTTATGT	rRNA			nuc	334.3302211435	504.6536703251	662.5577013531	364.8171255709	641.6503367158	690.164443292	359.0327169275	699.563323157	872.2254486887	783.6260442957	774.1411173135	912.8636595098	600.36264436	710.6742226074	615.3966459863	682.586884895	555.6434743206	722.6572153783	401.7073920199	525.8763179349	478.8304907435	-0.3885785193	-0.2533700131	0.1352085062
AGGGAAAGTTGAAAAGAACT	rRNA			nuc	10.7463285368	23.7069298274	23.0150018183	22.1416503911	9.1314675266	7.6316260556	13.6557610242	16.9945689815	9.715382473	6.6641534532	6.8199278927	8.8713669534	9.4960699459	9.8203713784	14.3924376376	10.7890445452	16.5696057543	19.7709477553	12.0825251036	7.5281096765	10.0038604736	0.6825624404	0.2723651511	-0.4101972893
GAACCACTTTCATGCTTGGGATTGTGAACT	rRNA			nuc	4.510804571	5.349255961	6.4015236846	15.7517781306	5.4600527479	5.3089572561	12.2332859175	5.9898890673	4.3179477658	2.2213844844	5.3925011245	3.5485467814	8.6168042102	10.4216186056	5.8769120353	10.5013366907	7.4422805507	4.0704892437	5.3799089892	4.0398426623	5.7574373753	0.4132826611	-0.0978450464	-0.5111277075
TAACGAACGAGACTCAAATATATTAAATA	rRNA			nuc	29.8509126021	22.6127638353	21.6432467431	26.0052940835	23.3464324392	18.4154454821	32.5746799431	17.4124682188	14.6810224037	12.4136191776	12.8468409142	12.4199137348	18.6404335976	18.0374168174	21.468719476	21.7219430177	17.9738096318	16.7180808225	17.8929985032	12.2960410903	14.1297345914	0.5412012828	0.3406608073	-0.2005404755
GCCTTGCGTGTTACGGTTGTTTCGCAAAAGTTGACCGAACTTGAT	rRNA			nuc	75.35697048	75.1327314529	83.37222513	289.0302685277	76.3465996298	74.823116328	505.1209103841	87.7588398226	180.4902166099	89.1167187276	59.0003064209	130.5865215548	176.7324128828	250.5196780201	106.2641645574	118.2479282157	76.5291113229	83.008905649	84.820438297	126.6188533132	99.2631391257	-0.5780083924	-0.2268461417	0.3511622507
GTGAAATTCTTGGACCGTCGTAAGACTAACTTAAGCGAAAGC	rRNA			nuc	139.7022709778	129.5978830563	61.4241439258	45.7693175869	58.5543587789	73.6617819283	59.0327169275	53.7697018595	35.838966456	41.4222871505	28.548535365	30.3400749808	34.9947762823	30.8640243321	108.9027781243	50.0611666899	59.3978240176	70.7974379178	64.14100049	29.9521427337	44.1326968363	1.0985876425	0.5393989481	-0.5591886944
TCACATGAACTTGGAATTCCCA	rRNA			nuc	82.3885187818	88.5058713555	55.1750374718	25.2622856811	39.6324518423	44.2966121055	26.173541963	25.9097527095	22.8851231587	20.3844693864	18.7151509615	18.4524432632	20.9265245105	29.6615298776	68.7238897194	28.4830775994	29.6287018149	50.1542424674	42.2121808655	15.8873923385	28.2467092968	1.4097770184	0.5795765618	-0.8302004565
GAGACCGATAGTAAACAAGTAC	rRNA			nuc	594.6301790338	579.786401778	300.2619442525	96.1452872686	361.775563967	290.665409771	153.3428165007	119.5191818536	135.799457234	123.8748524249	85.9628120434	114.2632063604	224.3886157596	117.8444565406	494.7400437914	171.7615891601	260.1989784978	350.9343226561	280.6232270594	87.9336815464	201.4901760482	1.6741466482	0.4779249254	-1.1962217229
CAGTGGGCCACTTTTGGTAAGCAGAAC	rRNA			nuc	23.4827179137	24.3147998229	24.0819224324	11.7395327577	16.1918805627	15.760966854	13.7980085349	13.6513750835	9.9312798613	8.1015198843	10.785002249	10.1133583269	11.7821608589	14.0291019691	17.3908621454	13.2345613088	20.7822173868	20.7885700662	14.5370579896	7.9511523429	12.115599583	0.8704994589	0.2628695227	-0.6076299361
CGTGAGGGAAAGTTGAAA	rRNA			nuc	105.2078830821	101.1495672634	64.9297402292	94.9564738248	52.5294729882	53.0895725609	44.0967283073	38.446729827	22.8851231587	15.811030742	26.010887777	26.7915281994	31.8294196336	38.0789910591	74.720738735	43.1561781809	53.5001677322	61.3480878877	59.4506933552	20.8651486415	37.5016492404	1.5105984375	0.6647395922	-0.8458588453
ATATATGCTGTGACCCGAAAGATGGT	rRNA			nuc	50.6802160622	40.6057157043	25.9109291995	14.5629646867	24.8526538869	21.7335437671	16.6429587482	11.2832794058	17.4876884514	10.7149133954	8.247354661	7.806802919	21.1023776576	7.0145509846	47.135233263	15.3923702179	24.8544086315	31.8370408706	22.5081697477	8.6359143535	18.3516540082	1.3820279081	0.2945386518	-1.0874892563
GATGGGGGACCGCTTGGGAACACCGCGTGTTGTTGGCCT	rRNA			nuc	48.0268016087	72.2149554741	77.2755359066	670.0449772706	57.5188315336	52.4259529039	212.6600284495	123.0016754973	131.2656120799	69.385597719	74.3847949232	88.8910968736	152.9922380179	254.327577126	98.1084498961	94.0804684344	68.5251492212	76.0309240883	122.9326908004	83.86652603	90.9600681117	0.5517016123	0.4345633749	-0.1171382374
TGTATCTTATGAACGTCTTGGAAGTCG	piRNA			mito	822.5584805912	771.8733203792	511.3598086127	760.0975956397	769.0201878861	1372.531355614	1125.1778093883	903.2195514437	700.802922387	804.0105136821	781.1196481805	873.6522175756	1084.662211603	1450.8095593499	716.9832683115	1267.7846610284	897.005436937	536.7230817093	629.8391780221	622.8760762622	729.8539859696	0.0160383388	-0.2126243679	-0.2286627067
GGTTCGATTCCGGAGAGGGAGCCTGAGAAACGGC	rRNA			nuc	33.4330221144	29.4209077858	12.9554645997	18.2780066987	15.9094640412	15.2632521113	11.8065433855	9.472382711	12.9538432974	6.0108050755	8.0887516867	8.1616575972	12.1338671531	11.8245288025	21.828530417	11.3644602543	12.6378348974	12.5022169629	15.8114019326	6.7423575582	10.1866646108	1.2296402483	0.6342835398	-0.5953567086
ATCAGGGTTCGATTCCGGAGAGGGAGCC	rRNA			nuc	215.9879365165	176.7685947128	76.6658669843	28.0857176101	104.211696412	101.5338075228	52.347083926	44.1580194028	48.5769123651	41.5529568261	33.9410364895	36.5500318482	39.5669581081	28.0582039382	141.4056997891	61.1379190896	73.4398627924	79.2291656369	88.8441430497	30.822032956	52.6430662576	1.5273146492	0.7550331483	-0.7722815009
TGGATTTGGAAATTGATTAGTGCCTTTAATATTAGGTG	protein_coding			mito	136.2528321883	141.1474129722	90.6882521981	120.5159628668	113.5314416196	207.7129526446	169.2745376956	137.9067482926	114.6415131816	100.4849805008	170.9740062413	189.4923981257	196.4279653633	174.9629431292	107.5834713408	171.9054430874	169.6278284001	126.9120396349	101.8261369938	105.6051282724	116.4481847908	-0.0525719713	-0.1935802272	-0.1410082559
AGATTGATAGCTCTTTCTCGAATCTATGGGTGGTGGTGCATGGCC	rRNA			nuc	20.0332791241	15.926193884	9.907119988	5.9440672191	7.6252460789	10.1201997694	10.8108108108	7.3828865248	5.3974347072	6.0108050755	4.9166922017	6.2099568674	4.2204755315	7.6157982118	11.6338870904	9.6382131271	12.2165737341	14.9735854323	8.7684309574	4.8985883084	7.4651504506	0.8399526583	0.2321473703	-0.6078052879
GTACAGATCTTGGTGGTAGTAGCAAATA	rRNA			nuc	76.5510069841	60.42227756	35.0559630346	33.7325814683	38.596924597	38.4899401067	23.7553342817	22.28795932	21.5897388289	13.3283069065	16.6533122962	17.0330245506	33.9396573994	21.6449001809	65.3656542706	20.7149655268	33.4200522841	45.2115055286	35.695893292	13.7144895574	27.365257709	1.3800571788	0.3834126629	-0.9966445158
GGTCGTATCCGTGCTGGACTGCAATGATAA	rRNA			nuc	62.7532518257	38.0526617229	19.8142399761	20.0612268644	23.5347101202	20.0744946246	16.5007112376	10.586780677	18.9989701695	9.1468772888	9.516178455	11.0004950223	10.3753356817	11.0228658329	27.1057575508	14.6731005815	15.1654018768	28.7841739378	23.3088066338	9.0427700175	13.2941634281	1.3660384656	0.8100821487	-0.5559563169
ATAGGGATAACTGGCTTGTGGT	piRNA			nuc	13.532413713	16.5340638796	15.6989747503	4.7552537753	6.4955799932	5.1430523418	3.413940256	4.8754911013	6.9087164253	3.0054025377	3.4892654335	2.661410086	4.3963286787	1.8037416817	12.3535089722	3.0209324727	5.6168155099	12.356842347	7.8092800439	2.8993355262	4.9314252192	1.4294672498	0.6631848924	-0.7662823574
GCAAATGCTGACTTGATCTC	rRNA			nuc	74.0302632532	142.2415789642	101.2050411085	19.615421823	63.8261338459	44.1307071913	25.8890469417	30.088745082	17.0558936749	18.8164332797	12.3710319915	37.4371685436	34.8189231351	30.2627771048	63.3267256053	27.6199540358	67.1209453438	122.2600519278	55.9056305268	17.0486241502	42.874782662	1.7133382749	0.3828642331	-1.3304740418
CTTTATGTATGTAAGCGTATTACCGGTGGAGTTCTT	rRNA			nuc	21.2273156282	22.1264678389	45.1155002532	60.9266889956	49.4228912523	18.2495405678	49.5021337127	62.6848855875	79.0184441139	81.6685472211	67.5648670304	32.4692030496	116.2389302642	76.3583978605	46.8953593024	68.0429075986	55.7468939361	43.1762609067	27.3574596055	44.6155646977	49.8981798605	-0.7056128314	-0.8670529224	-0.1614400911
ATGTATTTTTGATTTGAA	rRNA			nuc	8.8889384193	15.926193884	20.8811605901	38.3392335631	16.7567136055	18.7472553106	17.3541963016	28.1385486415	21.1579440524	30.446034404	26.645299674	38.679159917	22.5092028348	44.0914633315	13.792752736	24.7428754904	16.1483445911	23.4053131515	15.0088256028	19.4909791366	17.7029056664	-0.3769954721	-0.2381750818	0.1388203902
GGTCTCCAAGGTGAAGAGTCTCTAGTCGATAGAATAATGTAGGT	rRNA			nuc	101.3604321245	38.7821057176	22.2529156654	15.1573714087	32.5720388063	28.7015501657	31.8634423898	14.2085740665	23.9646101001	14.7656733376	16.0189003992	9.0487942925	18.4645804504	12.2253602874	30.2241190389	16.9747634178	21.765160101	34.1630347242	30.283305387	13.1415797386	16.5960582656	1.2043839711	0.867682055	-0.3367019161
ATTTGCATTGTATGGCTTCTAAAC	rRNA			nuc	13.532413713	14.5888798938	10.3643716798	17.8322016572	9.9787170909	13.6042029687	9.6728307255	7.9400855078	6.4769216487	5.0961173466	5.8683100472	3.7259741204	6.3307132973	5.6116407876	11.873761051	15.3923702179	9.6890067546	9.5947246459	10.0528316191	4.6476755884	7.2326912571	1.1130206519	0.4749974545	-0.6380231975
GTATCTTATGAACGTCTTGGAAG	piRNA			mito	298.509126021	276.9455699833	190.2167037701	252.6228568108	256.3400626287	495.8897887018	397.7240398293	313.4244279377	260.3722502769	268.6568529385	283.5821179587	310.1429886926	351.3545879998	502.4422662371	219.4846739729	412.1415016279	332.2346374128	193.638988309	222.6076131262	219.9976362546	246.4932652546	0.0170149104	-0.1470452962	-0.1640602066
GGTTCTATGGTGTAATGGTTAGCACTTT	tRNA			nuc	4.6434752937	8.3886059389	10.3643716798	12.4825411601	11.2025220172	18.0836356536	6.1166429587	10.8653801685	12.0902537442	11.7602707998	14.7500766052	15.6136058381	14.5958112132	9.4195398936	8.035777681	8.1996738544	10.3911086934	8.7224769509	8.174331574	8.5018138224	7.3099720593	-0.056669902	0.1612348725	0.2179047746
TATGTGCTCGTTCTGGGTAAATAGAGTTTCTAGCATTTATGTT	rRNA			nuc	735.1284743477	865.1205777002	1375.108254338	651.0239621696	1211.7551546664	1252.7480075235	1055.9032716928	1282.5327591212	1523.8037665458	1433.7076801755	1488.4889133349	1934.667705208	1026.1031136031	1416.1376359119	1111.8158075021	1254.1185379377	953.7352735874	1193.3802214928	765.1811052526	1042.9838933784	855.9946382849	-0.4468437242	-0.1618005106	0.2850432136
TGCGTAGCGGACCAGCTCATGTTGACG	lncRNA			nuc	35.4230829545	44.7392316742	42.8292417944	38.7850386045	61.7550793553	55.2463364462	53.627311522	67.0031777058	59.1558843913	72.6523396079	56.7798647814	96.5204724535	65.9449301801	61.1268014369	37.3004008774	52.3628295262	47.462091059	56.9868494123	35.1082546478	48.7032906778	39.4869626405	-0.4722089758	-0.1695661225	0.3026428533
AGCCAATTGTGGAACTTTCTTGCTA	rRNA			nuc	44.3120213738	114.6442811652	194.6368034571	113.085878843	181.2172679252	141.0191771149	100.1422475107	261.4656227729	196.4666233433	246.1816687432	216.9688687738	233.3169508757	190.8006646546	195.0045173708	175.467802198	175.3579373418	145.8967828706	200.326220638	99.052992599	150.3427863328	133.396497824	-0.6019831792	-0.4294483229	0.1725348563
CGAACGAGACTCAAATATATTAAATAGAT	rRNA			nuc	39.5358753574	48.1433036494	29.1116910417	26.0052940835	21.8402109915	26.5447862805	26.600284495	26.3276519468	29.3620448073	17.1177274975	19.3495628585	15.436178499	23.2126154234	14.8307649388	41.9779431096	30.4970325812	28.2244979374	30.0925454804	24.0542812801	16.0361875699	20.929425557	0.5849624962	0.2007609787	-0.3842015175
GGGGATATAGCTCAGTGGTAG	tRNA			nuc	166.8997691264	298.2210198284	245.0869067807	311.4691222797	328.3562755964	425.5461050586	265.8605974395	318.7178182762	303.9835227113	336.9970932531	282.3132941647	242.1883178291	399.1866440238	393.2156866203	242.0328262718	339.0637065748	333.3580005148	275.9210208787	223.1166876267	209.7876063793	243.682711853	0.0888689711	-0.1272054807	-0.2160744519
GGTAAGCAGAACTGGCGCTGTGGGATGAACCAAACGTAATG	rRNA			nuc	214.6612292898	114.6442811652	77.7327875984	52.3077915279	89.902592659	74.6572114138	69.4167852063	37.889530844	56.5651157318	47.1717528749	37.5889048972	45.4213988017	60.1417763243	41.4860586801	103.6255509905	58.8362562533	76.1078501597	97.255618002	78.9210940366	35.2522086821	54.2489334717	1.1626973049	0.5408161808	-0.621881124
GTTTGGGGGCATTAGTATTACGACGCGAGA	rRNA			nuc	22.4213521322	19.6949878566	12.6506301386	23.9248705568	12.332188103	16.7563963395	15.0782361309	16.2980702528	14.4651250154	5.4881263733	7.9301487125	8.1616575972	8.9685105045	16.2336751357	15.711744421	14.8169545088	13.1995164484	12.6475915787	13.5754425403	8.0585610282	10.0553963168	0.7524050757	0.4330292844	-0.3193757913
GATCTACTGCGTAGCGGACCAGCTCATGTTGACGGAACGT	lncRNA			nuc	147.6625143384	153.5479608819	133.0602423007	112.4914721211	179.8993241584	156.4483341405	227.1692745377	187.7760572711	211.3635431352	199.6632642461	195.3988642758	300.3844850438	189.2179863302	179.9733366896	132.0506153247	171.186173451	127.3612916878	170.6697990051	111.2946808203	158.3876090072	119.3787340357	-0.5090748321	-0.1011612171	0.407913615
ATTGTGTTTGAATGTGTTTATGT	rRNA			nuc	152.7040018001	248.3756801913	328.6115491413	181.4426518624	297.4787359187	293.6516982276	162.5889046942	367.4727292888	414.0911907389	402.593270381	396.9832445474	452.4397146259	310.0290984203	398.6269116656	280.7724709129	300.3670001393	280.1386735581	339.3043533882	188.6729654953	262.496012561	234.8990749765	-0.4764077903	-0.3161533147	0.1602544756
ATTTGATAAAGTGCTGATAGATTTATATGATT	rRNA			nuc	189.0557798133	173.2429487384	123.762791235	296.3117508711	96.6805891736	217.833152414	183.9260312945	108.3752021936	126.9476643141	47.3024225504	64.0756015969	103.0852839991	128.7245037116	146.904739191	96.4293321717	80.8459071256	84.9543345878	141.5948758355	137.8807833462	75.8568941095	83.5852839003	0.8620691921	0.7221005327	-0.1399686595
GCAAGATCGTTATATTGGTTGAACTCTAGATAACATGCAGATCGTATG	rRNA			nuc	10.6136578141	7.0512919487	37.4946387239	48.4441478355	26.0764588131	36.4990811356	22.6173541963	62.6848855875	38.4297351155	33.8434459684	100.3956827002	43.2922707328	40.9737832853	17.4361695902	24.4671439839	37.9774367992	103.7706665461	30.2379200963	20.8362252143	35.7829000525	31.5177353195	-0.7801763804	-0.5970699388	0.1831064416
GTGAGTAGGAAGGTACAATGGTATGC	rRNA			nuc	147.2645021704	98.596513282	48.7735137872	33.4353781073	72.4869071701	68.8505394149	35.5618776671	31.4817425395	23.3169179352	25.7419260841	16.8119152705	24.6624001306	44.4908462282	23.2482261203	113.3404463958	41.573784981	48.4450337732	56.4053509489	59.3439884011	18.9548428483	40.7606332052	1.6465353956	0.5419254274	-1.1046099682
AACTCTAAGCGGTGGATCACTCGGCTCATGGGTCGATGAAGAACG	rRNA			nuc	415.2593619759	293.8443558602	269.7784981355	374.3276331215	480.1080864511	214.1832443005	568.4210526316	375.8307140338	275.2691700689	348.7573640529	298.4907975382	193.5732269242	304.0500914173	353.3329538795	248.8692341496	477.7388924629	281.5428774356	187.5332544434	258.9727073957	247.7695759533	227.6262677817	0.0638010159	0.1861330108	0.122331995
GATTTCTGCCCAGTGCTCTGAATGTCAAAGTGAAGAA	rRNA			nuc	8.6235969739	15.6830458858	10.3643716798	12.9283462015	10.3552724529	16.2586815968	16.3584637269	14.2085740665	10.1471772496	7.0561624799	16.9705182447	15.6136058381	20.0472587748	19.2399112719	11.3940131297	14.6731005815	10.3911086934	14.5374615848	9.3179349048	9.6001445584	11.0877039377	-0.0430458782	-0.2508784836	-0.2078326053
CGTGATCGTCTAGTGGTTAGGACCCC	tRNA			nuc	1524.3866035472	3725.9999248673	2179.5663973657	1955.4495133964	1859.3362383324	3135.1051646366	2105.4054054054	3489.5979307859	2256.1277076231	4169.5386772439	2791.4123467975	2724.7516460821	4539.4731404541	4284.2873256283	2833.2712859355	2686.0405299809	2741.8484911759	2530.2451888271	1803.4147130421	2109.7441477163	2410.1429278529	-0.2263368545	-0.4183875077	-0.1920506532
GTTGAACTCTAGATAACATGCAGATCGTATG	rRNA			nuc	45.2407164325	51.3042276264	30.483446117	108.1820233872	27.4885414203	28.0379305087	42.1052631579	30.5066443193	30.8733265254	15.1576823642	18.0807390645	21.1138533492	35.1706294294	42.0873059074	34.5418503302	31.9355718539	28.7861794884	31.4009170231	36.6077232455	18.8991037419	25.0998676259	0.9538302318	0.5444682949	-0.4093619369
AAAAAGATAAGCTAATTAAGCTACTG	Mt_tRNA			mito	12.4710479315	13.6162879008	9.7547027574	9.8077109115	7.3428295575	15.9268717683	9.1038406828	11.8404783888	10.3630746379	9.5388863154	13.0054438885	16.8555972116	16.5301958318	10.4216186056	7.67596674	14.8169545088	12.9186756729	10.7577215727	8.6560623701	8.4565633015	8.9957141079	0.0336394148	-0.0555269173	-0.0891663321
GGTGAAATTCTTGGACCGTCGT	rRNA			nuc	15.9204867211	26.8678538043	29.8737771947	23.6276671958	12.7087434649	12.6087734832	23.3285917496	14.2085740665	14.6810224037	7.0561624799	10.3091933262	11.5327770395	13.3648391832	18.6386640447	17.5107991257	16.9747634178	19.3780135093	29.9471708646	15.2508066124	9.7119240537	14.2958673482	0.6510565036	0.0932873958	-0.5577691077
TGAATTAGGACATCCTGGAGCATTAATTGGAGATG	protein_coding			mito	37.0151316266	28.9346117893	21.0335778207	31.6521579416	28.2416521442	46.1215661623	38.1223328592	29.6708458448	25.2599944298	23.128532573	28.2313294165	38.8565872561	39.0393986666	46.6968679829	26.2661986886	36.9704593083	37.0709823656	26.6035547001	24.2972554348	21.9695568212	26.1168778158	0.1452875919	-0.1041890786	-0.2494766705
GACTTGATCTCGGTGTTCAGTACACAC	rRNA			nuc	66.8660442287	118.1699271395	157.7518336555	140.1313846898	92.256063671	109.6631483212	171.5504978663	147.5184307494	159.1163751692	85.7193071632	70.7369265154	121.8925819404	128.9003568588	156.7251105694	144.044313356	193.051970396	127.2208713001	94.0573764534	85.8731398669	90.6233355302	103.8639118131	-0.077675649	-0.274415619	-0.1967399701
GATCTACTGCGTAGCGGACCAGCTCATGTT	lncRNA			nuc	52.404935457	64.0694975334	45.2679174838	48.1469444745	60.3429967481	65.5324411299	73.6842105263	72.8537670273	83.3363918797	84.4126104077	80.5703109189	123.8442826701	70.1654057117	57.9201495582	49.2940989087	61.1379190896	55.7468939361	85.6256487342	42.2722376313	62.1383885112	46.8170813976	-0.5557743455	-0.1473245171	0.4084498284
TATTAATTTGATAAAGTGCTGATAGATTTATATGAT	rRNA			nuc	17.6452061159	21.5185978433	33.3793734981	106.3988032215	17.227407808	22.2312585099	47.3684210526	36.6358331323	31.9528134668	15.9417004176	33.1480216182	30.3400749808	27.4330909549	38.8806540287	19.7896017517	40.2790996355	42.1261163245	21.0793192979	27.4252855483	23.3528805506	23.2869857654	0.2319061262	0.2359827306	0.0040766044
CGTTCTGGGTAAATAGAGTTTCTAGCATTTATG	rRNA			nuc	112.3721021066	122.911313105	140.3762693688	77.8672805699	189.0307916851	158.4391931115	94.8790896159	180.9503697294	189.557906918	218.6103672014	195.8746731986	128.634820825	181.4804478558	163.1384143267	174.0285584343	212.3283966502	159.7984012577	136.2160150492	100.9009466104	120.6654534175	126.5337946387	-0.2580729816	-0.326583042	-0.0685100604
CTGGGTAAATAGAGTTTCT	rRNA			nuc	236.9499106993	297.6131498328	502.2147747776	547.4485908771	339.1822422516	433.3436360285	352.4893314367	836.0770739921	432.0106739669	414.8762198831	1068.984046444	582.4939541634	368.9399027145	426.6851156038	243.3521330552	467.5252636267	811.7702615737	404.432181288	295.7127652565	439.1280484	335.3612914476	-0.5704451639	-0.181519655	0.3889255089
ACTGAAACTGTTCACATGAACTTGGAATTCCC	rRNA			nuc	122.7204184753	130.6920490483	75.9037808313	23.9248705568	57.4246926932	57.5690052457	37.8378378378	41.6506239793	33.4640951848	37.1101878573	22.6802253177	27.1463828776	36.4016014594	30.4631928472	97.7486389551	51.4997059626	61.7849706093	80.9736610271	58.9895411174	24.0270482974	44.5782600621	1.2957997609	0.4041188787	-0.8916808823
TGCAACGGGTAACGGGGAATCAGG	rRNA			nuc	69.6521294049	34.4054417495	13.7175507527	26.7483024859	19.58087882	16.424586511	18.0654338549	12.6762768633	11.4425615793	9.2775469643	8.4059576352	9.5810763097	11.958014006	21.2440686961	22.3082783382	13.3784152361	13.3399368361	14.6828362006	22.8697913148	8.3356138451	11.9524624596	1.4560828512	0.9361353269	-0.5199475243
TGGAAGACTAGTGATTTTGTTGTT	miRNA			nuc	603.3864467304	380.7697652272	407.2588401232	272.6840836752	1161.2967361688	242.3870797235	676.5291607397	355.075051917	281.314296941	810.0213187576	1067.3980167015	249.462838731	489.9268679517	699.6513567745	291.4468621607	602.0286856239	666.8564214173	352.5334434304	389.7841968715	412.0961824071	380.6928297596	-0.0803054986	0.0340482028	0.1143537014
GGTACAGATCTTGGTGGTAGTAGCAAATA	rRNA			nuc	87.6953476888	63.8263495352	37.7994731851	29.1259293735	42.4566170568	38.6558450209	27.5960170697	18.1089669475	19.2148675577	14.5043339865	14.4328706567	19.3395799585	27.0813846606	23.2482261203	59.1289312943	23.1604822904	34.4029949984	48.9912455406	37.8317138181	13.5720946078	26.8151865958	1.4789527417	0.496545841	-0.9824069006
AATGAATGGTTGGACGAAAT	rRNA			mito	32.1063148876	46.68441566	25.4536775077	27.1941075273	29.8420124324	65.3665362156	46.0881934566	34.1284377088	37.1343507858	21.8218358175	59.4761153437	52.5184923644	43.7874336396	42.888968877	22.1883413579	40.9983692719	39.1772881818	31.9824154865	28.4504586653	29.9280623423	27.1492624142	-0.0730469651	0.0675389075	0.1405858725
ACGGTGCCCAAATTAACAACTCATGC	rRNA			nuc	629.5225790976	319.010173677	181.3765043962	64.9389343684	244.6668464091	214.3491492147	129.0184921764	85.2514443991	87.4384422572	71.2149731768	57.2556737042	80.5520119373	127.4935316816	94.395814678	255.2258941062	117.2409507249	204.4520845617	207.4495768145	209.4164314119	61.3081513029	124.9043907142	1.7722238376	0.7455504524	-1.0266733852
GATATTTTCTCCTCGGACCTTGAAAATTTATGGT	rRNA			nuc	125.5065036515	94.4629973121	53.6508651659	24.0734722373	66.2737436983	63.7074870731	43.8122332859	35.8000346578	39.2933246687	32.6674188884	28.3899323907	25.3721094869	46.7769371411	19.2399112719	121.2562870965	50.7804363262	65.1550599153	66.8723232899	54.0113674786	24.6053506669	46.0772639581	1.134290998	0.2292080225	-0.9050829755
TCCCATATTGTCTAGTGGTTAGGATATCCGGCTCTCACCCG	tRNA			nuc	533.6016466029	386.848465183	240.5143898632	329.1527222565	290.0417675207	423.7211510018	379.2318634424	357.1645481033	329.2435171412	212.7302318015	230.1329156365	282.4643237978	285.2338046725	285.1916014581	208.9302197054	335.6112123203	380.3988304105	251.4980854163	277.8189965843	214.4803758241	215.059215155	0.3732995983	0.3694112995	-0.0038882988
AAACACGGACCAAGGAGT	rRNA			nuc	3.9801216803	7.0512919487	10.8216233715	11.1451260358	5.4600527479	8.4611506269	5.4054054054	14.487173558	9.4994850847	7.8401805332	12.68823794	14.0167597864	8.4409510631	11.4236973177	8.1557146613	11.3644602543	8.9869048159	11.3392200361	5.87738522	7.6365118709	7.3482432698	-0.3777393494	-0.3222249293	0.0555144201
AAGGATTTTCTTAGTAGCGGCG	rRNA			nuc	71.642190245	50.6963576308	23.9295052018	33.5839797878	32.1954834444	25.0516420522	20.6258890469	20.059163388	14.4651250154	11.7602707998	12.3710319915	14.5490418037	23.3884685706	12.6261917722	39.6991404836	17.6940330542	25.8373513457	29.6564216329	29.974401367	11.2553975956	18.4848725002	1.4131139205	0.6973858486	-0.7157280718
ATCCGACTGTCTAATTAAAACAAAGCA	rRNA			nuc	52.2722647343	56.7750575866	59.137885467	42.2028772555	44.5276715473	54.9145266177	37.2688477952	37.6109313525	31.0892239137	28.3553195952	19.5081658327	26.9689555385	37.6325734895	50.9055985737	73.161557991	50.0611666899	43.9515813653	47.682873998	38.9417009394	21.7142134403	37.4921625516	0.8426762065	0.0547268583	-0.7879493482
TGACGCCTTGCGTGTTACGGTTGTTTCGCAAAAGTTGACCGAACTTGAT	rRNA			nuc	141.692331818	151.3596288978	287.4588968833	210.4199795554	209.2706423884	279.2179706876	1521.479374111	129.1308643103	373.7183791288	128.7096304204	196.3504821213	433.4549893455	229.3125038798	121.2515241617	263.9812936691	358.1962789017	263.2882270283	129.9649065677	160.5290724878	334.9878283002	168.7436515047	-1.0612740774	-0.0719986268	0.9892754506
GGTCCGAACATAAGTGTGTAAGACAGATTGATAGCTCT	rRNA			nuc	34.3617171731	38.6605317185	15.3941402891	8.1730924262	13.3677153482	20.4063044531	10.6685633001	11.9797781345	12.5220485208	9.2775469643	9.3575754807	7.0970935628	11.4304545646	7.0145509846	24.4671439839	11.9398759634	12.2165737341	20.3524462187	16.4194369029	7.2840997925	10.859389315	1.1725820588	0.5964616769	-0.576120382
GTTAGTACTTAGATGGGGGAC	rRNA			nuc	80.9291408324	80.9682834104	42.3719901026	14.1171596453	49.5170300928	42.637562963	24.893314367	17.6910677103	22.2374309938	15.9417004176	12.8468409142	15.9684605162	22.685055982	21.4444844385	62.4871667431	24.5990215631	34.4029949984	43.7577593701	39.1815389177	13.1302857483	26.0134185195	1.5772757496	0.5909180612	-0.9863576884
CCATATGGTCTAGTGGCTAGGATATCT	tRNA			nuc	54.9256791879	346.607471476	62.6434817704	49.9301646403	50.5525573381	67.3573951867	31.7211948791	60.8739888928	39.5092220569	36.587509155	55.3524380132	90.8427976033	78.6063567747	53.1101717403	63.6865365462	75.8110196712	57.9936201401	72.8326825396	79.1965332154	37.676794508	49.5846026906	1.0717610509	0.6755450827	-0.3962159682
ATCATGGAAGTCGAAATCCGCTAAGGAGTGTGTAACAACTCAC	rRNA			nuc	30.3815954928	21.153875846	9.4498682963	4.3094487338	8.5666344837	7.2998162271	17.4964438122	9.3330829653	15.9764067334	15.1576823642	7.1371338412	6.9196662237	9.4960699459	7.6157982118	14.5123746179	17.8378869814	14.8845611013	10.3215977252	10.2633713854	8.6502809752	9.2298576653	0.2466858158	0.1531244104	-0.0935614055
ACAGATCTTGGTGGTAGTAGCAAATAAT	rRNA			nuc	556.6863523485	373.110603283	187.7780280807	81.2851192209	225.2742452701	252.8390893214	141.2517780939	90.8234342291	113.9938210167	87.9406916477	92.7827399362	92.0847889768	165.1261051711	78.3625552847	332.7051833884	134.2157141427	169.7682487879	204.10596065	211.896395453	74.0998213405	134.7954845354	1.5158170772	0.6525868774	-0.8632301998
CTGAATATTCTGTGCATGGGATAATGAAATAAGACCTC	rRNA			nuc	116.2195530642	100.5416972679	41.3050694885	19.9126251839	49.2346135714	50.7669037614	34.4238975818	20.8949618625	28.4984552542	22.2138448441	23.9490491117	21.4687080273	29.895035015	16.8349223629	87.9138065695	31.3601561448	37.2114027533	38.2335239679	47.7303002245	18.1255118783	30.0681206134	1.3968836725	0.6666707149	-0.7302129576
ATAAGTGTGTAAGACAGATTGATAGCT	rRNA			nuc	171.8085858654	204.4874665109	144.0342829028	45.472114226	88.8670654137	90.0863684393	38.9758179232	86.6444418566	55.9174235669	36.1955001284	42.3469941247	57.8413125365	68.9344336816	45.0935420436	174.8681172964	70.0568625804	89.7286277712	143.1939966099	93.6914098981	38.0484372421	73.6057582125	1.300079581	0.348098147	-0.9519814341
CGTTCTGGGTAAATAGAGTTTCTAGCATT	rRNA			nuc	320.1344538172	378.9461552405	646.5538921416	511.9327892431	516.5398177171	544.0022138352	562.5889046942	970.0834294037	1047.3182305914	649.8202965287	675.0142584074	733.6620470502	669.1212248945	650.749915625	561.4250048455	1043.3725344875	592.0123547474	898.7058751697	366.4712928605	553.8779491003	543.7219380375	-0.5958679125	-0.5691688482	0.0266990643
ACTATTACTTTGAACAAATTAGA	rRNA			nuc	15.2571331077	64.5557935299	32.312452884	11.7395327577	16.850852446	15.760966854	18.0654338549	17.273168473	9.715382473	9.4082166399	9.8333844035	22.0009900446	15.2992238018	22.0457316658	20.2693496729	21.7219430177	26.5394532845	50.590366315	19.6012686561	10.3708126159	19.3313546712	0.9184180907	0.0200042932	-0.8984137975
CAAGGATTTTCTTAGTAGCGGCG	rRNA			nuc	69.9174708503	50.5747836317	23.0150018183	25.1136840006	31.34823388	26.212976452	24.7510668563	18.2482666933	15.5446119568	8.1015198843	11.5780171202	13.1296230911	22.8609091291	8.4174611815	41.1383842474	19.2764262541	20.3609562235	27.7665516269	28.5930157353	10.9433384469	17.3784296026	1.3856098672	0.7183650713	-0.6672447959
CACTGAAAATTTTAAATGGCCGCAGTATTTTGACTG	rRNA			mito	7.6949019152	8.7533279363	5.4870203011	8.1730924262	6.7779965146	15.5950619398	7.9658605974	6.8256875418	9.715382473	6.6641534532	8.5645606095	8.1616575972	10.3753356817	11.4236973177	9.4750214447	10.5013366907	8.1443824894	5.2334861705	6.590245964	5.7176216542	6.781948935	0.2049171539	-0.0413676104	-0.2462847643
TGAGTATTACATCAGGTACTGGT	miRNA			nuc	187.0657189732	146.0103729368	156.837330272	99.2659225586	371.0011703341	80.1320735841	165.2916073969	102.5246128721	86.3589553157	320.7940534844	393.1767731654	87.8265328391	157.2127135495	291.2040737305	99.7875676205	162.5549378148	280.9811958846	116.7358165256	131.9823446035	138.4697024466	135.9484098053	-0.0692253933	-0.0427143243	0.026511069
GACATAAGAGGTGTAGAATAAGTGGGAGATATTA	rRNA			nuc	133.9974299028	463.4400846252	249.9642581594	102.2379561682	143.5617317329	169.3889174522	121.6216216216	153.6476195624	120.6866400537	106.7571249274	94.6859756272	170.3302455062	178.3150912071	348.9238075464	94.7502144473	111.1990857795	340.8002810654	900.4503705599	158.2094816022	92.0845179207	243.572418222	0.7808055412	-0.6225147098	-1.4033202509
CGAAAGATGGTGAACTATACTTGATCAGGTTGAA	rRNA			nuc	10.3483163687	10.9416599203	5.3346030705	11.2937277162	5.9307469503	8.6270555411	6.9701280228	2.228795932	2.8066660478	2.4827238355	3.6478684077	5.3228201721	4.9238881201	3.4070676211	12.1136350116	5.7541570908	6.4593378364	9.5947246459	6.6078346913	2.814028137	5.2506105074	1.2315408413	0.3316924153	-0.899848426
CGTGCAAATCGATTGTCAGAAT	rRNA			nuc	9.6849627553	26.6247058061	25.4536775077	6.6870756215	12.5204657839	7.1339113129	2.987197724	6.686387796	4.3179477658	3.9200902666	4.1236773305	10.4682130051	4.5721818258	7.0145509846	12.4734459526	5.8980110181	20.641796999	50.0088678516	11.0425284847	3.8966054115	12.5001966993	1.5027808039	-0.178880243	-1.6816610469
ACAGATTGATAGCTCTTTCTCGAATCTATGGGT	rRNA			nuc	49.2208381128	62.489035545	29.1116910417	20.6556335863	22.1226275129	24.5539273094	19.7724039829	16.2980702528	17.4876884514	14.1123249598	9.9919873777	12.4199137348	17.7611678619	12.2253602874	35.261472212	18.125594836	16.9908669176	29.9471708646	26.2084682877	10.8063252478	16.171950288	1.2781570303	0.6965393662	-0.5816176641
TTCTGTGCATGGGATAATGAAATA	rRNA			nuc	75.2242997573	59.2065375689	27.8923531971	24.9650823201	38.6910634375	36.8308909641	18.9189189189	19.0840651678	19.430764946	12.8056282043	13.1640468627	17.5653065678	23.2126154234	17.837001075	50.6134056921	24.5990215631	22.6076824275	26.6035547001	33.1968468958	12.0851973992	20.5326895615	1.4578051797	0.6931236006	-0.7646815791
ACAATGGTATGCGTAGAAGTGTTT	rRNA			nuc	82.7865309498	86.5606873697	55.9371236247	16.6433882134	49.2346135714	33.5127926791	25.1778093883	25.2132539808	33.2481977966	15.811030742	17.9221360902	19.5170072976	31.4777133393	14.429933454	81.0773986916	27.9076618903	45.9174667937	60.6212148084	40.9396371702	16.3381442124	32.5568371272	1.3252541939	0.3305377668	-0.9947164271
ATTTATGTTAGTTACTTGTTCCCCGG	rRNA			nuc	365.1098288044	327.8850756123	405.2774161256	1002.4669364976	435.0155818609	424.2188657446	800.426742532	497.8572913109	481.0193811085	534.0469639881	379.0611084572	538.6694014134	546.0240218916	478.9936243744	367.6068446595	456.1608033724	346.8383577386	357.0400565217	372.5938715938	388.4903569399	313.9083738128	-0.0602748436	0.2472604304	0.3075352739
CTTTTTGATCCTTCGATGTCGGCTCTTCCTATCATTGT	rRNA			nuc	181.7588900661	97.1376252926	88.2495765087	43.2430890188	98.4692271427	84.7774111832	72.4039829303	38.0288305898	61.0989608859	48.2171102793	44.5674357642	40.9857153249	62.0761609429	56.1164078765	123.8949006634	48.9103352717	74.9844870577	97.1102433862	75.0154022382	36.5549060528	57.4373325171	1.0371217976	0.385198092	-0.6519237056
AGGGTTCGATTCCGGAGAGGGAGC	rRNA			nuc	180.564853562	211.9034804569	107.3017303319	81.8795259428	133.7712923229	119.9492530048	70.6970128023	62.1276866045	59.1558843913	55.0119334081	57.8900856012	64.228696743	71.0446714474	68.1413524215	160.5956166392	78.5442442893	99.8388956891	103.942850331	105.3131403981	44.2276735365	72.1962173547	1.2516641985	0.5446903035	-0.706973895
TTTAACAAGGACCAATTGGAGGGCAAGTCTGGTGCC	rRNA			nuc	152.5713310774	171.2977647526	80.0190460571	34.6241915511	93.4798685972	93.2385618101	70.1280227596	56.277097283	61.7466530507	45.4730470927	42.6642000732	35.8403224919	47.832056024	25.2523835444	178.5861636862	86.4562102891	87.622321955	106.5595934163	78.826413787	37.3816731183	66.3099383605	1.0763479983	0.2494540266	-0.8268939716
GATCTACTGCGTAGCGGACCAGCTC	lncRNA			nuc	1071.8467684994	975.2666208981	1011.5931593928	1164.4427682175	1490.7826778509	1485.346697306	2539.8293029872	1336.0238614893	1675.1478357366	1739.4747209712	1693.2453530915	3139.9316195035	1401.7254359092	1258.2100308881	1004.7120840825	1149.1051710308	1141.7581727825	1423.0721145319	907.0270971053	1454.7121930309	908.7200747617	-0.6815161954	-0.0026902988	0.6788258967
AAGGAGTCTAACATATGTGC	rRNA			nuc	32.2389856103	34.2838677503	22.8625845878	21.2500403082	17.8863796913	14.7655373685	10.0995732575	5.9898890673	7.5564085901	5.4881263733	6.34411897	11.3553497004	8.2650979159	9.4195398936	23.8674590823	12.6591455997	13.9016183871	20.7885700662	18.051171979	5.6100789762	11.033986569	1.685999522	0.7101383782	-0.9758611438
ATCGTCAATGAAATACCACTACTCT	rRNA			nuc	433.3025802598	588.296581716	361.0764192559	208.1909543482	324.2141666152	222.4784900131	173.6842105263	351.5925582733	339.1747970025	286.950607516	219.1893104133	236.688070318	316.7115180118	284.7907699732	230.8786871026	267.9998665036	359.476192636	621.7672319801	269.2247890747	192.391043687	256.9281112587	0.4847696139	0.0674465049	-0.417323109
ATCAGGGTTCGATTCCGGAGAGGG	rRNA			nuc	80.1331164963	42.5508996901	21.4908295125	9.956312592	36.8082866279	25.2175469664	18.9189189189	13.6513750835	9.715382473	14.2429946354	8.7231635837	9.0487942925	14.0682517718	16.2336751357	36.1010310742	15.6800780724	22.888523203	23.1145639198	27.3937492822	8.9522297704	15.8886249164	1.6135277654	0.7858524641	-0.8276753013
AAACTCTAAGCGGTGGATCACTCGGCTC	rRNA			nuc	55.8543742466	52.2768196193	47.4017587119	97.9285074343	70.50999152	41.8080383917	99.2887624467	77.0327593998	53.5425522957	52.398539897	54.4008201677	44.1794074282	80.0131819519	80.9679599361	42.9374389521	84.4422553073	43.2494794265	36.198279346	46.15368208	45.7309472783	45.087872058	0.0132749451	0.0337063258	0.0204313807
CAATTCAGAACTGGCACGGACT	rRNA			nuc	33.167680669	42.0646036937	35.0559630346	31.0577512197	27.9592356227	36.6649860499	23.3285917496	22.28795932	19.8625597226	10.7149133954	16.9705182447	16.8555972116	24.2677343063	25.8536307717	42.3377540505	23.7358979995	33.2796318964	39.2511462788	25.8854844253	13.1525439596	23.3617788553	0.9768014453	0.1479931866	-0.8288082587
AGATGTCCTGGGCTGCACGCGCGCTACAAT	rRNA			nuc	37.4131437946	33.0681277592	41.4574867191	13.076947882	27.4885414203	23.2266879954	27.027027027	13.6513750835	24.1805074884	16.5950487953	9.516178455	16.3233151943	14.0682517718	21.0436529537	36.9405899364	21.4342351632	44.9345240795	33.7269108766	22.1103885807	12.8647383419	21.3360810767	0.781302266	0.0514291679	-0.7298730981
TATCGATAAAAAAGATTGCGACCTCGATGTTGGATTAA	rRNA			mito	7.9602433606	7.7807359433	7.3160270681	9.2133041896	8.1900791218	19.2449700533	11.6642958748	9.472382711	11.0107668028	6.5334837777	8.881766558	12.774768413	11.958014006	14.6303491964	7.5560297597	13.0907073815	10.8123698566	7.2687307924	7.4924934654	7.2139374651	8.0147511464	0.0546590035	-0.0972118057	-0.1518708092
CCTTGGAGGACTGAAGTGGAGAAGGGTTTCGTG	rRNA			nuc	58.6404594228	37.2016437291	17.985233209	14.5629646867	15.2504921579	17.7518258251	12.8022759602	10.7260804228	11.226664191	9.0162076132	8.4059576352	7.2745209018	14.5958112132	10.0207871208	27.7054424523	11.6521681089	13.9016183871	21.2246939137	20.3976079582	7.1224126601	12.2998570357	1.5179620458	0.7297584294	-0.7882036164
ATGAATGGTTGGACGAAATATTAACT	rRNA			mito	76.2856655387	89.3568893493	68.5877537633	72.9634251142	75.216933544	153.2961407697	89.4736842105	86.6444418566	127.8112538673	59.9773810792	129.4200269879	132.8930769627	109.9082169669	118.6461195103	68.6039527391	98.3960862525	112.3363101987	97.255618002	67.2621909963	74.5118808784	74.4042031027	-0.1476747069	-0.1455883477	0.0020863592
CTAGTCGATAGAATAATGTAGGTAAGGGAAGTCGGC	rRNA			nuc	30.2489247701	35.6211817406	24.8440085854	17.2377949353	21.1812391081	20.7381142816	12.3755334282	9.6116824568	15.9764067334	10.845583071	9.9919873777	9.9359309879	14.5958112132	14.429933454	35.1415352317	15.6800780724	20.080115448	27.3304277793	18.865544003	8.2131823525	15.7920055627	1.1997404671	0.2565592989	-0.9431811682
CGTAACTTCGGGATAAGGATTGGCTCT	rRNA			nuc	1994.4389739883	1759.1757671897	1109.4450214283	251.731246728	1078.7369730673	1030.4354224246	439.6870554765	451.1918764846	432.2265713552	357.6429019906	325.7705091092	410.0345805884	686.7065396093	346.7192343798	1414.2968718517	566.4967655883	925.9320368132	1137.5563690073	911.1767063923	289.5756992513	631.3144699649	1.6537903273	0.5293720474	-1.1244182798
CAACGTGTATTTCCTAGACCGAGAGGT	rRNA			nuc	15.9204867211	25.6521138132	15.2417230585	5.7954655386	8.5666344837	10.1201997694	7.9658605974	7.243586779	6.4769216487	5.2267870221	4.5994862532	5.145392833	8.7926573574	9.4195398936	13.792752736	8.7750895635	7.3018601629	12.9383408104	10.2128923183	4.3962584388	7.543416011	1.2160433949	0.4371016029	-0.778941792
GACGTGCAAATCGATTGTCAGAATTGAGTAT	rRNA			nuc	150.9792824053	152.0890728925	127.4208047691	40.8654621312	88.6787877327	84.4456013547	57.7524893314	55.9984977915	64.7692164868	50.3078250882	46.946480378	49.3248002612	72.4514966246	103.2141073443	165.0332849108	67.179784035	91.2732520365	151.625724329	81.1264162106	38.9083666972	80.5961510385	1.0600913384	0.0094608154	-1.050630523
CTAAGGAGGGATGAACCGGGCCAGGGGTGAAAACCAGCAGCCAAGAGT	lncRNA			nuc	13.2670722676	24.3147998229	9.6022855269	9.5105075505	11.7673550601	13.106488226	5.9743954481	9.0544834738	9.715382473	8.6241985865	9.0403695322	11.7102043786	7.0341258859	4.6095620756	10.6743912479	10.5013366907	10.8123698566	15.9912077432	10.2623876788	6.4721126148	7.3867002325	0.6650578159	0.4743644955	-0.1906933204
TCGTAGTTGAACTTGTGC	rRNA			nuc	65.1413248339	189.2907166216	68.1305020715	85.7431696352	35.3962040207	32.0196484508	25.6045519203	25.073954235	20.2943544992	11.4989314487	13.6398557855	45.0665441235	34.4672168408	38.6802382863	36.3409050349	31.7917179266	96.3283859954	252.5157077272	59.7171330809	16.9290628858	60.7713956589	1.8186427912	-0.025247519	-1.8438903102
GAGGTCTCCGGACGTGATC	rRNA			nuc	13.532413713	23.7069298274	15.2417230585	12.6311428405	11.2966608577	16.424586511	8.8193456615	13.2334758463	7.1246138135	8.7548682621	9.1989725065	7.4519482409	9.1443636516	8.6178769239	16.071555362	11.220606327	12.2165737341	14.5374615848	11.65560778	6.5493507997	8.8902242371	0.8316004229	0.390732522	-0.4408679009
TGTGTAAGACAGATTGATAGCTCT	rRNA			nuc	26.2688030898	47.7785816521	61.8813956175	30.6119461783	33.7017048921	22.3971634241	34.2816500711	38.3074300813	29.7938395839	21.8218358175	36.795890026	31.0497843371	46.601083994	24.2503048323	36.4608420152	36.6827514538	52.6576454057	48.5551216931	27.9327890283	22.9526219793	30.3060088376	0.2833006623	-0.1176442375	-0.4009448998
TCCAATCATAAGGTCTATTAATT	Mt_tRNA			mito	81.9905066138	109.5381732023	103.6437167978	110.8568536358	104.1175575715	220.6535359563	141.3940256046	114.5043910066	157.6050934512	103.359713363	172.5600359838	222.8487378706	143.8478743663	198.2111692495	96.0695212308	150.902769706	146.1776236461	126.1851665557	91.6587427598	108.8680238422	105.7466060416	-0.2482358731	-0.2062669583	0.0419689148
ATGGTTGGACGAAATATTAACTGTTT	rRNA			mito	50.9455575076	59.2065375689	42.8292417944	55.5770284984	46.5987260379	82.7865522122	58.1792318634	51.4016061818	76.4276754544	46.3877348216	76.9224425112	75.7614737824	71.2205245946	73.1517459819	43.5371238536	71.3515479258	58.9765628543	46.9560009188	42.4659953358	45.8914192744	44.8580494812	-0.1119163605	-0.0790588256	0.0328575349
AATCGATTGTCAGAATTGAGTATAGGGGC	rRNA			nuc	36.3517780132	36.9584957309	22.2529156654	20.6556335863	22.7815993963	17.2541110823	16.6429587482	11.9797781345	10.1471772496	9.8002256665	7.612942764	10.290785666	13.0131328889	11.2232815753	27.1057575508	15.2485162906	19.2375931215	34.5991585717	19.7055134398	7.9883122336	14.9421745554	1.3026367117	0.3992092195	-0.9034274922
AACTTCGGGATAAGGATTGGCTCT	rRNA			nuc	242.5220810517	148.9281489155	90.6882521981	34.6241915511	114.5669688649	81.1275030697	54.9075391181	49.7300092328	61.962550439	34.6274640217	34.7340513607	42.9374160547	60.8451889129	46.6968679829	116.3388709037	50.0611666899	75.9674297719	114.2644480562	90.1443726896	33.343337055	57.603637761	1.4348389347	0.6460775104	-0.7887614242
ATTATTTAGTGAGGTCTCCGGACGTGATCA	rRNA			nuc	372.8047307196	718.9886307643	802.3243017995	291.1106920544	524.0709249555	515.6324734979	415.6472261735	752.9151257793	442.5896459931	833.5418603572	500.7095897068	679.9015633123	886.4757147683	921.3111678867	838.1196184277	547.651901116	719.9353279862	1350.3848066082	404.5340716972	436.5324065103	649.4329906806	-0.1098275399	-0.6829194561	-0.5730919162
GTGCTGAAGCTTATGTAGCCTTCATTCATGTTGGCAGTAAAAT	rRNA			nuc	36.6171194586	36.3506257353	86.2681525111	51.1189780841	64.3909668887	98.381614152	74.679943101	113.1113935491	127.1635617024	82.1912259233	121.9656871981	82.8585673452	76.3202658618	47.2981152102	61.4077339203	87.8947495618	96.8900675464	55.5331032538	46.7778269886	71.7328154783	52.4832715626	-0.6168084125	-0.1660328092	0.4507756033
TACAATGGTATGCGTAGAAGTGTTTGGCGTAAGCC	rRNA			nuc	162.6543060008	111.6049311873	66.3014953045	23.3304638349	80.7711251324	67.0255853582	46.2304409673	33.989137963	33.4640951848	31.4913918084	26.1694907512	28.7432289292	45.1942588168	26.6552937413	126.8933251712	47.9033577808	65.9975822418	94.4935003009	64.677036054	24.0137895229	50.6784863586	1.4293904785	0.3518801308	-1.0775103477
GTAAGACAGATTGATAGCTCTTTCTCGAATCTATGGGTG	rRNA			nuc	48.6901552221	49.845339637	22.2529156654	15.900379811	14.8739367959	26.3788813662	17.7809388336	16.9945689815	12.3061511325	11.1069224221	6.34411897	9.0487942925	16.3543426847	12.2253602874	32.8627326058	18.4133026905	23.3097843662	27.0396785476	22.4072436633	8.850486366	16.1539736118	1.3401365487	0.4720761046	-0.8680604441
TTTTAAGTCTGTTCGACTTTTAAATTCTTACATGATCTGAGTTCAAACCG	rRNA			mito	34.0963757277	33.7975717539	48.7735137872	54.9826217765	56.2950266074	123.2673512899	45.3769559033	32.874739997	63.9056269336	47.6944315771	76.1294276399	97.4076091489	42.3806084624	49.1018568919	57.5697505503	84.5861092346	74.2823851189	58.149846339	44.0402968604	43.3249068094	45.1660597488	0.0236275474	-0.0364148661	-0.0600424135
ATTTACCCATAGAGGGTGCCAGGCCCGTATAACGTTAATGATT	rRNA			nuc	164.7770375636	111.6049311873	117.2088503199	115.0177006892	98.8457825046	108.3359090071	207.2546230441	86.3658423651	110.9712575807	68.8629190168	50.9115547342	114.4406336995	118.5250211771	121.4519399041	113.9401312974	104.1502433433	96.7496471587	79.6652894845	90.1898733874	76.7416825009	78.1316217128	0.23295506	0.207058896	-0.0258961641
GCCAATTGTGGAACTTTCT	rRNA			nuc	19.237254788	69.905049491	92.9745106569	61.6696973979	75.1227947035	87.265984897	50.640113798	138.1853477841	101.2558751077	122.8294950205	124.0275258634	162.7008699262	113.2494267627	112.232815753	98.3483238567	90.6279741799	83.5501307103	178.0839044133	50.9001745451	83.7948580322	83.3726829303	-0.7191911139	-0.7119041583	0.0072869556
ATTGGTACAGATCTTGGTGGT	rRNA			nuc	446.1716403594	284.2400099302	157.5994164249	60.4808839541	162.4836386695	136.0420296874	92.0341394026	72.5751675358	68.655369476	47.8251012527	50.2771428372	52.5184923644	87.0473078378	46.6968679829	207.0112280203	84.1545474528	99.6984753014	142.6124981465	157.6970656446	46.0012113172	82.990849877	1.7774120591	0.9261316288	-0.8512804303
GAAATATGATGATCAAGTAAAAGCTGCTAACT	Mt_tRNA			mito	34.0963757277	26.6247058061	21.1859950513	30.7605478587	50.6466961786	36.1672713071	67.4253200569	32.5961405055	30.2256343605	22.4751841952	37.2716989487	30.3400749808	40.622076991	29.6615298776	21.468719476	27.9076618903	30.4712241414	17.0088300542	25.2097736373	26.4012577203	20.5493639427	-0.0666234952	0.2948894247	0.3615129199
GATGTCCTGGGCTGCACGCGCGCTACAAT	rRNA			nuc	11.2770114275	10.9416599203	9.6022855269	5.9440672191	6.5897188336	5.9725769131	6.8278805121	6.4077883045	6.692819037	4.965447671	3.806471382	7.2745209018	5.2755944144	10.0207871208	9.1152105038	7.480404218	13.4803572238	9.1586007984	6.3358469835	4.3134487563	6.7296938134	0.5546956766	-0.0870033734	-0.6416990499
ACGTAGCCAATTGTGGAACTTTCTTGCTAAAATTTTT	rRNA			nuc	148.5912093971	148.6850009173	297.518434102	162.1244334004	290.0417675207	180.5045467071	164.1536273115	375.4128147965	335.7204387899	428.2045267896	409.5128795131	346.1607385236	364.8952803301	309.4419062904	259.6635623778	275.4802707216	283.2279220886	273.740401641	154.4959189778	246.4849282971	217.4873858193	-0.6739307037	-0.4933629979	0.1805677058
TAAGTGTGTAAGACAGATTGATAGCTCT	rRNA			nuc	208.823717492	259.3173401117	188.0828625419	111.0054553163	126.4284627655	132.558026488	96.8705547653	117.8475849046	107.3010019798	67.1642132346	123.3931139664	88.1813875173	114.6562519399	75.155903406	221.6435396185	141.5522644334	160.0792420332	156.5684612678	129.0698429576	71.656444246	107.8757038829	0.8489835951	0.2587819828	-0.5902016123
GTTCTGGGTAAATAGAGTTTCTAGC	rRNA			nuc	108.524651149	147.347686927	168.8782914882	366.7489474171	155.0466702716	142.0146066005	148.506401138	257.0080309089	193.4440599072	264.0834142941	219.5065163618	232.0749595022	243.7324619458	263.947532762	142.0053846907	176.0772069782	149.9689741153	172.5596690111	136.8840493349	157.7305168903	140.9586025194	-0.2045074687	-0.0423171827	0.162190286
TAGTACTTAGATGGGGGACCGCTTGGGAACACC	rRNA			nuc	120.7303576352	97.6239212891	46.4872553284	17.8322016572	53.7532779144	48.9419497046	33.5704125178	22.7058585573	28.7143526425	24.6965686797	15.860297425	17.2104518897	27.0813846606	20.8432372113	98.7081347977	36.6827514538	52.0959638547	53.0617347844	48.6805066959	17.1311328764	35.9237275274	1.506723625	0.4384071294	-1.0683164956
TACGTGAAACTGCTTAGAGGTTAAGCCCGATGAACCTGA	rRNA			nuc	11.9403650408	8.9964759345	9.6022855269	127.5002418492	7.3428295575	5.6407670846	18.3499288762	11.9797781345	7.5564085901	4.965447671	6.34411897	6.3873842065	10.727041976	22.2461474082	11.3940131297	8.4873817089	7.3018601629	9.0132261825	21.5309522644	6.6781209097	8.4779273877	1.6888980088	1.3446286129	-0.3442693958
ATAACATGGTTTATGTGCTCGTTCTG	rRNA			nuc	420.6988616056	397.1822551077	493.5269926343	362.1422953224	723.4569890935	568.5561411446	930.5832147937	618.212271639	636.4655006768	787.6768042379	585.4035779562	763.2924126747	693.7406654951	618.6833968384	479.7479212523	545.0625304251	507.9005424861	545.4455586601	373.8403191465	519.3336320939	417.2438815322	-0.4742394836	-0.1584687201	0.3157707635
AATCCGGTTAAAATTTGAATAATTA	piRNA			mito	7.4295604699	8.0238839416	5.3346030705	12.779744521	5.5541915884	12.6087734832	13.3712660028	12.3976773718	9.4994850847	8.493528911	10.9436052232	12.5973410739	10.9028951231	15.0311806812	5.756975055	10.0697749089	11.6548921831	6.9779815607	6.4985002909	8.0639741238	7.4045134792	-0.3113841948	-0.1882981303	0.1230860645
CCCAGCTCGGGGAGGTAGTGACGAA	rRNA			nuc	50.2822038942	37.4447917273	18.2900676702	27.1941075273	18.7336292556	22.5630683384	19.9146514936	16.158770507	15.1128171803	9.5388863154	14.7500766052	14.0167597864	12.8372797417	14.0291019691	30.5839299798	20.4272576723	19.518433897	17.15420467	22.0255346132	10.702865507	14.1908877048	1.0411799323	0.6342121979	-0.4069677344
GTTGCAAAGCTGAAACTTAAAGGAATT	rRNA			nuc	37.4131437946	50.2100616344	46.639672559	19.615421823	20.7105449057	22.3971634241	17.9231863442	25.4918534723	15.5446119568	10.0615650176	11.8952230687	15.0813238209	18.2887273033	18.6386640447	44.6165566765	17.9817409087	25.4160901825	48.5551216931	24.7308611652	11.5054604553	21.5394844561	1.1039937552	0.1993287577	-0.9046649974
GCAGGACGGTGATCATGGAAGTCG	rRNA			nuc	127.4965644916	78.0505074316	16.9183125949	16.197583172	19.1101846176	30.0287894798	23.7553342817	20.616362371	21.1579440524	24.0432203019	15.860297425	20.7589986711	18.9921398919	17.0353381054	34.6617873105	20.7149655268	16.4291853666	41.7225147483	36.4447341161	15.1585724392	18.5319106197	1.2655764813	0.9756987459	-0.2898777354
GTGTAGAATAAGTGGGAGATATTA	rRNA			nuc	24.4114129724	55.5593175954	20.4239088984	17.3863966158	16.7567136055	17.7518258251	20.0568990043	18.387566439	13.1697406856	9.8002256665	12.68823794	20.2267166539	23.0367622763	19.8411584992	17.3908621454	11.7960220361	23.8714659172	51.7533632417	19.1382651167	11.3099570902	18.250930132	0.7588665997	0.0684900648	-0.6903765349
TGTTATTCGTTTTTAAAGGTATCTAGTTTTTTAAG	rRNA			mito	40.1992289708	47.5354336538	28.8068565806	33.7325814683	40.4797014067	63.7074870731	46.0881934566	37.6109313525	42.531785493	35.6728214262	51.8631725797	48.969945583	52.0525315555	46.0956207557	29.1446862161	53.8013687989	45.9174667937	34.4537839559	32.0042403879	31.3968111515	32.1362491376	0.0276450292	-0.0059384841	-0.0335835133
ACTGTGGTAATTCTAGAGCTAATACAT	rRNA			nuc	18.1758890066	12.5221219088	10.5167889104	30.4633444978	10.5435501338	18.7472553106	18.3499288762	14.6264733038	16.6240988983	7.5788411821	16.3361063477	13.8393324474	15.1233706546	19.6407427568	10.9142652085	14.385392727	18.2546504073	11.3392200361	12.7088275807	10.4165875234	11.0171344378	0.2869482167	0.2060819175	-0.0808662992
AATGTGAGATGCAGTGTATGGAGC	rRNA			nuc	244.9101540599	149.1712969137	169.9452121023	358.27865163	93.9505627996	65.5324411299	104.9786628734	78.5650566031	101.9035672725	29.9233557018	33.4652275667	35.6628951529	47.1286434354	101.4103656625	90.1926091954	36.6827514538	39.5985493451	129.2380334885	136.3550709613	45.9227122908	54.8196273343	1.570088596	1.3146039284	-0.2554846676
GGTACAATGGTATGCGTAGAAGTGTTT	rRNA			nuc	113.03545572	94.8277193095	51.6694411683	21.9930487106	46.8811425593	51.0987135899	35.5618776671	24.7953547435	35.4071716794	20.2537997108	22.838828292	21.6461353664	36.4016014594	21.0436529537	88.513491471	36.3950435992	43.9515813653	60.3304655767	47.8793793802	19.1796035278	35.6475217849	1.3198315541	0.4256026679	-0.8942288861
AGGACGGTGATCATGGAAGTCG	rRNA			nuc	45.7713993232	40.240993707	15.2417230585	17.5349982963	12.9911599863	19.4108749676	17.0697012802	17.4124682188	19.2148675577	15.5496913909	16.3361063477	17.920161246	10.5511888288	13.027023257	19.1899168501	11.5083141816	13.6207776116	23.9868116149	19.0716138955	12.3835086577	11.3710891311	0.6230067982	0.7460564906	0.1230496925
ATAATCGAATGAGACCTTGGA	rRNA			nuc	18.441230452	20.3028578522	19.6618227455	12.1853377991	11.955632741	13.6042029687	10.6685633001	5.7112895758	4.5338451541	3.9200902666	5.075295176	7.2745209018	10.9028951231	8.8182926663	20.7490975942	6.3295727999	12.6378348974	17.4449539017	12.0856830972	4.4646157894	9.5421960847	1.4366910862	0.3409057802	-1.0957853059
TGGTACAGATCTTGGTGGTAGTAGCAAATAATCGAAT	rRNA			nuc	36.0864365679	20.181283853	16.156226442	24.5192772787	13.4618541887	17.4200159966	15.2204836415	12.258377626	11.8743563559	9.1468772888	7.2957368155	10.1133583269	13.3648391832	15.6324279085	21.1089085351	11.0767523998	14.4632999381	16.1365823591	16.1273666107	7.9076519294	11.3439169299	1.0281896098	0.5075920113	-0.5205975985
AAAACAGCAGGACGGTGATCATGGAAGTCGAAATC	rRNA			nuc	27.3301688713	26.3815578079	24.6915913548	206.259132502	15.7211863603	18.7472553106	46.2304409673	24.9346544893	25.0440970416	14.7656733376	11.2608111717	22.5332720618	32.8845385165	184.1820672804	29.864308098	33.5179650539	16.0079242033	32.8546631816	40.1507159983	17.3927255501	39.9267289907	1.2069416854	0.0080708316	-1.1988708538
GCATTTATGTTAGTTACTTGTTCCCCGGATAGTTTAGTTACGT	rRNA			nuc	27.7281810393	26.9894278035	32.7697045758	42.9458856578	34.3606767754	36.6649860499	56.7567567568	30.7852438108	42.0999907164	35.8034911017	27.5969175195	37.2597412045	40.622076991	29.0602826503	24.1073330429	34.0933807629	27.3819756109	29.9471708646	25.3470191093	27.6303258139	22.7956171587	-0.1244364827	0.153059623	0.2774961057
CAGAGAGATATGGTAGATGGGCT	rRNA			nuc	126.5678694329	57.5045015813	57.0040442388	1111.9863750091	39.5383130019	36.0013663929	66.8563300142	41.0934249963	61.3148582742	22.6058538708	34.7340513607	30.5175023199	57.1522728228	51.9076772858	52.5323973771	53.9452227262	40.721912447	54.8062301745	179.9594279619	30.6806770179	38.3342051722	2.5522694625	2.2309675139	-0.3213019485
TACTTAGATGGGGGACCGCTTGGGAACACCGCGTGTTGTTGGCCT	rRNA			nuc	81.3271530004	167.8936927774	154.5510718132	185.4548972353	102.6113361239	88.4273192968	504.1251778094	300.3302518372	233.1691793524	123.2215040472	243.772771422	124.7314193655	148.244203045	137.0843678126	222.1232875398	227.2892050862	108.4045393418	84.6080264233	97.9677520021	183.1630622836	114.4848911197	-0.9027497493	-0.2247783733	0.6779713761
AATGGCACTGGAAGAATTCACGGG	miRNA			nuc	131.7420276173	98.9612352794	93.5841795792	106.6960065825	228.7573823679	77.8094047846	161.5931721195	106.2857060073	104.9261307086	188.1643327974	175.5734924946	94.5687717238	101.9948253453	228.2735306119	67.044771995	232.1802386134	144.7734197686	54.5154809428	93.4544412423	99.7739352559	101.3269105554	-0.0943997511	-0.1166822462	-0.0222824951
TGTGGTAATTCTAGAGCTAATACATGCAAT	rRNA			nuc	703.8181837962	649.9345992672	314.7415811581	155.5859594594	313.7647553219	243.7143190375	197.439544808	206.1636237102	206.8296979811	136.9418199803	147.9765749751	152.2326569212	204.1655038377	116.2411306013	391.3543667615	202.4024756685	214.7027728674	234.0531315146	300.6665337236	125.3262142335	169.1868674226	1.262476083	0.8295467065	-0.4329293765
TCGAACCATCTAGTAGCT	rRNA			nuc	25.6054494765	29.2993337866	20.576326129	80.2449074576	24.287820844	96.8884699237	38.1223328592	58.505893215	15.1128171803	18.8164332797	24.5834610087	37.2597412045	27.2572378078	21.6449001809	18.7101689288	30.6408865085	28.2244979374	23.5506877673	34.6967140641	23.1464101448	18.477701088	0.5840105812	0.9090137652	0.325003184
GCTTTTTGATCCTTCGATGTCGGCTCTTCCT	rRNA			nuc	526.3047568557	555.9578979515	295.6894273349	137.1593510802	331.3687184917	311.4035240526	159.4594594595	116.7331869386	131.0497146916	136.157801927	105.3123749019	125.0862740436	186.2284828287	122.8548501011	411.2639054935	199.2376892686	319.8776432909	287.4056155307	272.0875878178	92.863606734	189.663101708	1.5508859247	0.52063211	-1.0302538148
GAACCACTTTCATGCTTGGGATTGTGAACTGAAACTGTT	rRNA			nuc	75.754982648	105.8909532289	67.0635814574	80.2449074576	55.2594993621	47.6147103906	67.1408250356	40.118326776	51.8153731894	41.291617475	25.6936818285	28.5658015901	49.063028054	243.1042955507	94.1505295458	53.6575148716	52.7980657934	78.3569179418	54.3429620004	30.563489715	69.8054123762	0.8302839242	-0.3612456976	-1.1915296219
ATCGACATTTTGAACGCATATCGCAGTCCATGC	rRNA			nuc	74.0302632532	58.4770935742	40.8478177968	159.8954081932	46.7870037189	33.3468877648	81.2233285917	54.7448000798	43.1794776579	31.2300524573	52.021775554	44.7116894454	53.2835035856	40.0831484832	50.4934687118	54.376784508	51.6747026914	48.7004963089	52.1410925504	36.7810627426	36.8488246823	0.5034576478	0.5008022087	-0.0026554391
GAAAGACCAATCGAACCATCTAGTAGCT	rRNA			nuc	374.1314379463	215.7938484286	129.7070632278	47.8497411136	148.080396076	137.3692690014	91.3229018492	51.6802056733	80.7456232202	59.9773810792	57.4142766784	54.4701930942	113.601133057	46.2960364981	178.7061006665	71.9269636349	116.6893422189	117.8988134524	133.1677352359	47.3478362427	80.1342827114	1.4918741767	0.7327530915	-0.7591210852
GTAAATTGGGAGGATCTTCGAT	rRNA			nuc	20.1659498468	34.5270157486	35.3607974957	11.7395327577	18.0746573723	18.9131602248	15.0782361309	17.1338687273	15.1128171803	13.1976372309	14.1156647082	15.6136058381	19.167993039	23.4486418627	15.5918074407	21.5780890905	17.1312873053	32.5639139499	17.4053647872	10.8079052137	15.942412754	0.6874451236	0.1266620649	-0.5607830587
CAATTTGCATTGTATGGCTTCTAAACC	rRNA			nuc	66.4680320607	82.1840234015	64.7773229986	46.8095293502	54.1298332763	52.9236676467	38.5490753912	30.9245435565	27.2030709245	29.4006769996	20.935592601	24.4849727915	33.0603916636	31.4652715593	66.9248350147	45.0262792354	41.1431736103	67.744570985	46.2098184406	20.6091403829	35.3600449094	1.1649150905	0.3860793141	-0.7788357764
GAACATAAGTGTGTAAGACAGATTGATAGCTCTTTCTCGAAT	rRNA			nuc	37.9438266853	27.9620197964	15.5465575197	7.5786857043	13.8384095506	14.1019177115	14.7937411095	10.586780677	14.2492276271	10.9762527465	7.4543397897	7.2745209018	10.9028951231	10.2212028632	25.3067028461	9.7820670543	13.6207776116	15.1189600481	14.7698022207	7.8310038968	10.5429482455	0.9153813364	0.4863721467	-0.4290091898
CATGTTGGCAGTAAAATG	rRNA			nuc	80.663799387	225.762916356	278.4662802788	153.9513409741	295.2194037472	255.6594728637	121.479374111	383.0743008128	268.5763510319	345.7519615152	286.4369714952	359.2903616147	246.1944060059	337.9009417135	257.3847597518	331.151740575	266.5178959465	347.7360811074	161.9742722276	211.5898628822	219.9952600176	-0.385505835	-0.4417077644	-0.0562019294
CACGAGTTAGTCGGTCCTAAGTTCAAGGCGAAAGCCGAAAATTTTCAA	rRNA			nuc	48.5574844994	56.2887615901	101.8147100308	137.0107493998	128.9702114584	95.2294207812	142.6742532006	99.4600184656	125.6522799844	109.1091790874	141.7910589794	128.8122481641	63.3071329729	73.1517459819	105.7844166361	170.4669038147	107.702437403	78.7930417894	71.4916312473	89.3756028226	73.9343339469	-0.3221066965	-0.0484701139	0.2736365826
CTCATTATATCAGTTATGGTTCCTTAGATCGT	rRNA			nuc	55.5890328012	43.7666396813	12.1933784468	8.9161008286	20.3339895438	24.8857371379	14.5092460882	11.5618788973	18.7830727812	11.1069224221	11.7366200945	7.62937558	10.3753356817	6.0124722725	35.0215982514	15.8239319997	15.7270834278	17.8810777493	20.9422257458	8.98815265	12.5568388783	1.2203182487	0.7379414618	-0.4823767868
CAGGAGTGGAGCCTGCGGC	rRNA			nuc	27.4628395939	38.174235722	35.3607974957	49.9301646403	37.7496750327	57.2371954172	39.5448079659	53.491102368	38.2138377272	35.9341607773	49.1669220175	51.0990736519	50.2940000841	65.9367792549	35.1415352317	53.5136609443	51.1130211404	49.8634932357	30.8881694053	32.005876804	37.5776100277	-0.0512824601	-0.282818941	-0.231536481
TGGTACAGATCTTGGTGGTAGTAGCAAATAATC	rRNA			nuc	33.565692837	31.2445177725	17.985233209	15.7517781306	18.7336292556	16.9223012538	12.5177809388	10.4474809313	7.5564085901	9.1468772888	8.247354661	9.9359309879	15.2992238018	7.6157982118	31.783299783	13.5222691634	14.1824591626	25.731307005	16.9271045855	6.9506613789	13.442975013	1.2841130517	0.3324827678	-0.9516302839
CAAATGCTGACTTGATCTC	rRNA			nuc	45.7713993232	180.5373886853	115.9895124752	23.6276671958	65.3323552935	27.0425010232	13.3712660028	25.3525537265	15.7605093451	11.2375920976	12.68823794	54.8250477723	28.4882098378	31.2648558169	48.3346030662	21.5780890905	110.3704247703	236.9606238316	57.4588655333	15.9834014852	59.2465983971	1.8459550425	-0.0442028164	-1.890157859
GGGGATGTAGCTCAGATGGTAG	tRNA			nuc	2311.1239890159	2081.5900128419	1156.9991973709	1219.8711950354	1196.9753567109	1905.0861303658	913.2290184922	1361.9336141988	1041.2731037193	1274.4213456755	980.4835868126	960.5916137194	1436.3685058972	1316.3305961887	971.6094775161	1307.056783173	1233.3122655945	1185.8207414687	1243.2394054071	783.9963013901	916.7782773086	0.6651853835	0.4394593714	-0.2257260122
AGTGGTATGACGCTACGTCCGTTGGATTATG	rRNA			nuc	83.4498845632	57.1397795839	34.2938768816	68.0595696584	33.2310106897	24.7198322237	16.2162162162	22.7058585573	15.3287145685	10.845583071	9.1989725065	13.8393324474	13.3648391832	16.4340908781	33.8222284483	21.4342351632	29.6287018149	61.4934625035	38.0026700367	10.5726235505	21.8585967093	1.8457673651	0.7978999997	-1.0478673654
GGGGATATAGCTCAGTGGTAGAG	tRNA			nuc	37.8111559627	55.9240395928	51.9742756295	84.7029578719	64.6733834102	80.1320735841	56.1877667141	62.8241853333	81.8251101616	83.3672530033	52.9733933995	40.6308606468	87.9265735735	74.9554876636	59.2488682747	68.3306154531	79.6183598534	60.7665894243	47.1676522731	45.2839562483	53.036583263	0.0587977886	-0.1691900429	-0.2279878315
TGTGCATGGGATAATGAAATA	rRNA			nuc	143.0190390447	129.1115870598	69.1974226856	71.3288066289	86.9842886041	78.1412146131	39.5448079659	43.8794199113	36.2707612326	25.7419260841	28.2313294165	32.8240577278	45.3701119639	38.6802382863	93.6707816245	53.9452227262	54.7639512219	61.057338656	72.9120541691	24.7307045256	43.0784387182	1.5598540079	0.7591913839	-0.8006626239
AATGAATGGTTGGACGAAATATTAACTGTT	rRNA			mito	207.8950224333	292.0207458735	184.729683469	212.6490047625	225.5566617915	428.3664886009	263.1578947368	265.7839148912	316.5055712321	206.8500964016	379.3783144057	348.8221486096	353.8165320599	318.2601989567	209.6498415872	336.0427741022	308.6440122711	257.1676954344	194.8030010108	212.2456332302	219.3069850611	-0.1237189691	-0.1709358606	-0.0472168916
GTTCCAATTCCGTAACCTGTTG	rRNA			nuc	200.5981326861	131.0567710456	59.5951371587	23.0332604739	80.112153249	72.3345426143	42.5320056899	22.9844580488	43.8271698227	28.3553195952	26.3280937255	31.0497843371	47.3044965826	30.6636085897	87.0742477073	37.8335828719	75.1249074454	76.7577971675	71.6946875882	23.3246019514	44.0453726997	1.6200137617	0.7028757614	-0.9171380002
AATAACATGGTTTATGTGCTCGTTCTGGGTAAATAGAGTTTCTAGC	rRNA			nuc	82.9192016725	94.0982753148	207.2874335956	366.0059390148	189.7839024089	164.5776749389	171.1237553343	193.7659463384	208.1250823109	282.7691778983	229.181297791	289.7388446996	169.5224338498	198.8124164767	160.7155536195	204.8479924321	181.423140971	169.0706782307	138.8540957002	164.9048767702	133.4958620533	-0.2480643324	0.0567747085	0.3048390409
AGAGGTCCGGGTAAACCGCTGAACCACTTTCATGCTTGGGATT	rRNA			nuc	116.2195530642	98.1102172856	42.5244073332	44.7291058236	34.8313709778	40.4807990777	47.652916074	38.1681303355	28.4984552542	26.0032654352	18.7151509615	24.1301181134	29.1916224264	19.8411584992	59.7286161959	29.346201163	39.8793901206	42.1586385958	47.5637722034	22.0225688106	27.3291837398	1.1108803763	0.7994207669	-0.3114596094
TTAGTCGGTCCTAAGTTCAAGGCGAAAGCCGAAAATTTTCAA	rRNA			nuc	137.579539415	263.0861340842	261.7003849145	294.9743357468	202.2102293523	152.4666161984	670.5547652916	425.5607232666	287.3594238131	150.1394572112	252.3373320315	235.9783609617	304.0500914173	260.9412966257	320.2317374359	415.3062880278	178.3338924405	150.0266035547	164.8466784933	242.60606046	200.5701713471	-0.557490772	-0.282982247	0.2745085251
GCTTGAGCTGGAATAGTTGGAACATCTTTAAGAAT	protein_coding			mito	5.0414874617	7.5375879451	6.4015236846	5.6468638581	7.6252460789	11.9451538262	10.8108108108	7.243586779	4.5338451541	6.141474751	10.3091933262	9.9359309879	4.748034973	9.0187084087	5.756975055	10.645190618	8.9869048159	7.4141054082	5.5502873097	5.8688600709	5.7281659081	-0.0805178566	-0.0455108245	0.0350070321
ACACACAGGGACAGCAAAAGCTCGGCCTATCGATCCTTT	rRNA			nuc	48.0268016087	34.6485897477	24.9964258159	10.8479226748	23.8171266416	20.5722093674	17.7809388336	12.3976773718	20.9420466641	10.9762527465	13.6398557855	11.1779223613	19.6955524805	8.6178769239	49.1741619284	14.8169545088	24.9948290192	28.7841739378	20.56559774	10.3667801672	18.1968006517	0.9882651294	0.1765481853	-0.8117169441
CGGGCTTGATTGGGAAACAATAACATGGTTTATGTGCT	rRNA			nuc	133.8647591801	136.2844530076	157.5994164249	68.8025780608	142.99689869	130.0694527743	75.2489331437	157.1301132061	139.4697128349	123.2215040472	129.5786299621	128.4573934859	147.7166436035	123.0552658435	142.6050695922	155.6499493059	114.442616015	145.8107396951	96.8462750339	90.0478038239	102.2671849959	0.1050054693	-0.0785748292	-0.1835802985
ATCGACATTTTGAACGCATATC	rRNA			nuc	91.9408108145	170.5683207579	144.7963690558	30.3147428173	91.1263975852	86.2705554115	28.307254623	43.8794199113	28.4984552542	29.4006769996	23.3146372147	59.260731249	52.7559441441	38.8806540287	161.0753645604	46.7525263627	108.4045393418	142.3217489148	77.1921970056	25.5420258072	68.5039529236	1.595582066	0.1722677805	-1.4233142855
ATCTTTAAGAATTTTAATTCGAGCTGAATTAGGACATCCTGG	protein_coding			mito	74.9589583119	80.2388394157	51.8218583989	68.9511797413	64.2968280483	122.2719218044	107.2546230441	74.3860642306	65.6328060399	52.2678702215	80.5703109189	94.2139170456	100.5880001681	102.2120286322	55.0510739637	89.6209966891	91.554092812	62.6564594303	58.1395542904	56.7959501452	61.6154471872	0.03373195	-0.0837720729	-0.1175040229
GATAACGAACGAGACTCAAATATATTAAATAGATAT	rRNA			nuc	1353.2413712952	1477.8535332383	665.6060459648	360.8048801981	704.6292209973	1093.3133849264	867.1408250356	792.1976540808	739.8803496674	624.8623884979	493.7310588398	429.551587886	639.5778961738	398.6269116656	1354.3283816951	843.127867728	670.6477718865	942.7543837715	712.1113631698	473.4712333502	601.8136061019	0.5888260993	0.2427861497	-0.3460399495
TACTTGGATAACTGTGGTAATTCTAGAGCTAATACATGCA	rRNA			nuc	16.0531574438	20.5460058504	19.0521538231	25.1136840006	16.0977417222	13.2723931402	23.0440967283	17.1338687273	18.1353806163	9.8002256665	16.8119152705	12.0650590567	12.3097203003	19.4403270144	15.3519334801	23.5920440722	23.450204754	19.3348239077	13.8560070943	11.5851399763	13.979752322	0.2582360983	-0.012827227	-0.2710633253
GTATGCGTAGAAGTGTTTGGC	rRNA			nuc	267.4641769148	213.3623684463	135.4989179901	41.6084705335	126.8991569679	95.8930404382	63.3001422475	55.5805985543	61.962550439	33.4514369418	31.5619918757	45.4213988017	69.6378462702	44.291879074	156.1579483676	51.3558520353	92.677455914	132.7270242688	111.205788438	34.8621688277	67.9969791401	1.673497655	0.7096893254	-0.9638083296
AGGCAAGGTGTTGTAAGTGGTTGAGC	rRNA			nuc	25.3401080311	19.2086918601	15.3941402891	138.645367885	12.6146046244	13.4382980545	24.6088193457	18.5268661848	10.1471772496	7.8401805332	7.7715457382	8.3390849362	12.8372797417	17.6365853326	16.1914923423	11.0767523998	13.3399368361	13.374464658	28.2897850995	9.2911308597	10.408425614	1.6063551091	1.4425293555	-0.1638257536
GACCCGAAAGATGGTGAACTATACTTGAT	rRNA			nuc	8.4909262513	15.3183238885	13.5651335221	33.7325814683	10.2611336124	15.5950619398	19.4879089616	13.2334758463	10.5789720262	5.3574566977	13.0054438885	11.1779223613	7.9133916216	23.0478103778	17.2709251651	20.5711115996	8.4252232649	10.0308484935	12.17247286	8.7097136074	10.7179255233	0.4829250979	0.1835965877	-0.2993285101
GAAAACTTACCAGGTCCGAAC	rRNA			nuc	65.2739955566	51.5473756246	29.7213599641	24.8164806397	28.3357909847	18.4154454821	16.2162162162	13.5120753378	10.7948694145	8.3628592354	6.34411897	8.6939396144	21.1023776576	13.027023257	28.4250643342	12.9468534543	24.011886305	28.3480500903	27.550585585	7.6783212229	15.8490404368	1.8432201617	0.7976874869	-1.0455326748
ATATAAGGACATTGTAATCTATTAGCATAT	rRNA			nuc	37.4131437946	22.248041838	30.7882805782	45.9179192674	17.227407808	19.2449700533	16.2162162162	10.586780677	21.5897388289	10.3229043687	8.247354661	9.5810763097	12.1338671531	15.0311806812	26.8658835901	17.6940330542	14.3228795503	25.0044339258	21.7601924007	9.1357012667	13.7489040902	1.2521039317	0.6623746851	-0.5897292465
AGTACGTGAAACTGCTTAGAGGTT	rRNA			nuc	15.2571331077	11.9142519132	11.736126755	28.0857176101	4.8010808645	9.9542948552	7.5391180654	10.8653801685	5.1815373189	3.7894205911	5.8683100472	6.0325295283	5.4514475616	8.6178769239	13.4329417951	9.062797418	8.7060640404	9.7400992618	10.2782276122	4.7077186128	6.804864823	1.1264915101	0.5949530979	-0.5315384123
GGTACAATGGTATGCGTAGAAGTGTTTGGCGTAAG	rRNA			nuc	93.2675180412	46.4412676618	24.5391741242	11.2937277162	29.2771793895	26.7106911947	24.6088193457	15.4622717783	19.8625597226	16.4643791198	13.957061734	14.1941871255	16.0026363904	15.2315964236	44.6165566765	19.8518419632	18.6759115705	35.0352824193	29.3213049426	12.5320504386	18.5592223448	1.2263268306	0.659813051	-0.5665137796
TTTAACAAGGACCAATTGGAGGGCAAGTCTGGTG	rRNA			nuc	65.2739955566	57.0182055848	27.4351015053	11.5909310772	28.6182075061	25.3834518807	21.479374111	16.158770507	10.5789720262	13.8509856087	16.494709322	10.6456403441	14.9475175075	14.2295177115	45.216241578	22.1535047995	25.2756697947	28.9295485537	27.1862307512	10.7063183628	18.7287338752	1.3444136837	0.5376227702	-0.8067909135
GGTGAAGAGTCTCTAGTCGATAGAATAATGTA	rRNA			nuc	88.4913720249	38.7821057176	19.9666572066	12.4825411601	31.2540950396	24.0562125667	31.0099573257	11.4225791515	19.2148675577	11.6296011243	6.6613249185	11.0004950223	18.4645804504	11.4236973177	41.1383842474	17.8378869814	24.9948290192	27.9119262427	27.2660714193	10.9188471041	17.6177991491	1.3202863138	0.6300731361	-0.6902131777
CATTGGTACAGATCTTGGTGGTAGTAGCA	rRNA			nuc	76.0203240933	54.9514475998	30.9406978088	21.5472436692	44.7159492283	31.3560287938	23.613086771	15.601571524	19.2148675577	14.3736643109	12.3710319915	17.5653065678	27.0813846606	14.0291019691	66.9248350147	21.1465273087	30.3308037537	37.7974001204	32.8156412828	12.3150960228	24.5624024094	1.4139557497	0.4179319512	-0.9960237985
TTTTGATGGTAGTATCTAGGACT	rRNA			nuc	511.047623748	575.6528858081	360.7715847947	109.0736334701	318.095141984	241.3916502379	132.0056899004	200.5916338802	134.7199702925	94.4741754253	106.2639927474	157.3780497542	144.0237275134	150.7126382969	398.5505855803	166.4389938511	196.5885428478	333.1986195226	266.679084737	98.8922214744	172.5573412314	1.4311757277	0.6280288281	-0.8031468996
AAATAATCTTATCTGGTAAAGCGAAT	rRNA			nuc	7.4295604699	13.2515659035	10.669206141	4.6066520948	5.4600527479	4.1476228563	0.853485064	4.1789923725	2.8066660478	1.0453574044	0.4758089227	4.2582561377	2.9895035015	3.4070676211	10.4345172872	3.0209324727	8.8464844282	14.6828362006	5.7205961747	1.631441953	5.3977660949	1.810017849	0.0838030452	-1.7262148039
TGAAAATTTGGTATAACTCC	rRNA			nuc	14.8591209397	93.6119793183	95.5656035768	54.834020096	79.3590425252	91.7454175818	42.3897581792	153.5083198166	71.677932912	97.4795779631	114.8285533569	176.8950570518	109.2048043783	128.8673223735	71.9621881878	100.1223333798	77.3716336494	193.3482390773	53.8577964143	78.7281069348	83.7923021486	-0.5477235848	-0.6376625088	-0.089938924
TAAAACTCTAAGCGGTGGATCACT	rRNA			nuc	205.3742787024	107.3498412183	133.5174939925	140.8743930922	252.6686478499	101.3679026085	237.1266002845	167.5775941374	151.3440691908	203.7140241883	213.1623973918	78.2454565294	170.2258464383	159.5309309632	106.9837864393	242.8254292313	152.6369614825	79.0837910211	119.1866184713	126.0538998073	111.9096764304	-0.0808184843	0.0908874817	0.171705966
ATCTACTGCGTAGCGGACCAGC	lncRNA			nuc	92.3388229825	118.7777971351	129.5546459973	145.9268502284	220.0024702032	172.2093009945	210.5263157895	194.3231453214	190.6373938594	194.4364772239	208.2457051901	340.3056363343	190.6248115074	204.4240572644	130.7313085412	155.9376571604	141.2629100749	199.8900967904	110.7536170213	160.4049669639	125.8038005431	-0.5343650003	-0.1838216913	0.3505433089
ATGACGCTACGTCCGTTGGATTATGCCTGAACGCCTCTAAGGTCGT	rRNA			nuc	9.1542798646	9.1180499336	13.7175507527	33.2867764268	6.9662741956	11.6133439977	22.0483641536	14.2085740665	14.896919792	6.141474751	11.2608111717	9.5810763097	14.2441049189	28.6594511655	9.594958425	19.707988036	9.1273252036	10.1762231093	10.5275716581	9.3409782535	11.1840933266	0.1725271433	-0.087275609	-0.2598027523
ACTTTAGTGAGTAGGAAGGTACAATG	rRNA			nuc	24.146071527	31.8523877681	17.2231470561	21.2500403082	18.7336292556	16.2586815968	7.9658605974	7.800785762	7.5564085901	7.0561624799	7.612942764	9.2262216316	13.3648391832	10.0207871208	29.7443711176	8.0558199271	17.6929688563	23.9868116149	16.3078766427	5.6551784134	12.7858078557	1.5279245039	0.3510256306	-1.1768988732
ATATTTTCTCCTCGGACCTTGAAAATTTATGGTGGGGACA	rRNA			nuc	34.4943878958	28.569889792	18.747319362	9.956312592	26.641291856	21.0699241101	14.7937411095	9.3330829653	13.8174328505	11.7602707998	9.1989725065	9.9359309879	6.8582727387	7.8162139542	30.7038669601	16.6870555633	18.5354911828	36.198279346	17.6130828244	8.2489511104	14.5286953331	1.0943648555	0.277742291	-0.8166225645
CGGGATAAGGATTGGCTCTGAAGATTGAG	rRNA			nuc	725.576182315	345.0270094875	145.1012035169	81.4337209014	255.9635072668	244.2120337802	140.6827880512	98.0670210081	119.8230505006	79.9698414389	89.2934745027	79.4874479029	175.5014408528	62.3292958914	340.7409610694	141.4084105062	139.4374450342	196.8372298576	227.787472358	72.6631586653	131.3755584693	1.6483924191	0.7939915082	-0.8544009109
CGAGGACGTTCAGGCTCA	protein_coding			nuc	3.1840973442	6.6865699513	8.8401993739	7.1328806629	12.143910422	12.1110587405	10.2418207681	9.0544834738	13.8174328505	17.1177274975	10.9436052232	13.1296230911	15.4750769489	19.8411584992	14.5123746179	9.3505052725	17.1312873053	13.0837154263	6.2972859158	8.9154413174	11.0049786917	-0.501576042	-0.8053542752	-0.3037782332
GAGACCGATAGTAAACAAGTACCGTGAGGGAAAGTTGAAAAGAACT	rRNA			nuc	1230.3882820972	985.8435588211	495.3559994013	187.9811258034	635.9078674465	601.2394092524	465.5761024182	266.3411138742	483.8260471563	331.5089668798	306.2623432765	310.1429886926	350.2994691169	180.7749996593	934.1891396585	462.9219379541	505.2325551189	756.6748754866	522.4886744258	258.7152990338	396.868726277	1.0140343956	0.3967378846	-0.617296511
ACAGCAGGACGGTGATCATGGAAGTCGAAATCC	rRNA			nuc	18.5739011746	13.7378619	6.8587753763	73.4092301556	7.8135237599	10.2861046837	16.2162162162	13.6513750835	7.3405112018	3.9200902666	8.247354661	4.9679654939	10.1994825345	9.8203713784	11.9936980313	12.2275838179	7.8635417139	8.7224769509	16.4672880946	6.5135229617	7.5003326894	1.3380930169	1.1345764901	-0.2035165268
GGACAGAAACCACACATAGAGCAAAAGGGC	rRNA			nuc	224.7442042131	132.8803810324	38.4091421074	24.0734722373	67.4975486246	80.7956932411	59.4594594595	33.43193898	36.9184533975	31.7527311596	23.1560342405	19.8718619757	46.7769371411	23.2482261203	100.6271264827	42.7246163991	47.7429318345	50.7357409308	71.9673480131	24.5729447473	38.7695023917	1.5502717399	0.8924202781	-0.6578514619
TGAATAGAGAGTTAAACAGTACGTGAAA	rRNA			nuc	216.6512901299	184.427756657	133.9747456842	41.3112671726	146.4800357878	148.3189933421	53.627311522	51.5409059275	49.8722966948	41.0302781239	38.06471382	60.1478679444	106.5670071711	44.4922948164	252.2274695984	76.3864353802	112.0554694233	145.6653650793	109.8474074781	35.2736350169	91.8398101464	1.6388386599	0.2583092562	-1.3805294037
GGACCAATTGGAGGGCAAGTCTGGT	rRNA			nuc	208.425705324	221.2646783888	109.1307370989	37.1504201192	108.3538053932	101.2019976943	51.2091038407	56.4163970288	45.1225541525	39.4622420172	35.0512573092	42.9374160547	46.9527902883	36.8764966046	132.7702372066	72.6462332712	87.7627423428	126.0397919399	99.0541929821	32.4078635541	62.5161980737	1.6118741299	0.6639880025	-0.9478861274
GTTATATTGGTTGAACTCTAGATAACATGCAGATCGTATGGT	rRNA			nuc	25.8707909218	43.2803436848	73.3126879114	78.3130856114	50.8349738595	58.0667199885	82.0768136558	137.9067482926	97.1538247302	138.509856087	98.3338440349	78.4228838685	181.6563010029	155.5226161149	134.2094809703	114.0761643249	85.5160161388	62.8018340462	41.3536312151	75.9705045185	90.2028413083	-0.8774253858	-1.1251588614	-0.2477334756
TTTTGATGGTAGTATCTAGGA	rRNA			nuc	13.6650844356	20.0597098539	10.9740406021	3.7150420119	11.6732162196	6.4702916559	2.7027027027	7.243586779	3.6702556009	1.6987057822	3.9650743562	4.4356834767	3.1653566486	5.4112250452	13.3130048148	4.8910335272	4.9147135712	10.0308484935	8.3891743912	2.832614294	5.1834574165	1.5663946679	0.6946141262	-0.8717805417
TAATTAACGTCTCGACAAATATGATTAACACTATAGAAA	protein_coding			mito	13.1344015449	13.2515659035	9.4498682963	6.538473941	9.6963005695	16.424586511	19.0611664296	12.3976773718	9.2835876964	7.317501831	15.7016944507	16.1458878553	17.4094615676	15.432012166	6.9563448582	10.3574827634	14.7441407136	12.356842347	8.6131052031	9.5614210479	9.4905246291	-0.150691599	-0.1399543876	0.0107372114
TGAGCTGGGTTTAGACCGTCGTG	rRNA			nuc	8.8889384193	12.5221219088	9.7547027574	28.8287260125	12.6146046244	34.6741270789	13.7980085349	19.0840651678	9.4994850847	7.5788411821	16.8119152705	15.2587511599	20.2231119219	16.4340908781	7.67596674	17.2624712724	13.4803572238	13.8105885055	13.4516974925	9.8087750602	10.9119806241	0.4556433543	0.3018752527	-0.1537681016
ATCGGTGGTTCAGTGGTAGAATG	tRNA			nuc	417.3820935387	724.5810347236	244.7820723195	166.4338821342	218.7786652769	271.9181544605	207.9658605974	292.111566838	220.6471308317	244.0909539344	226.643650203	215.7516443079	338.6931614052	354.535448334	250.548351874	338.0567290839	337.8514529227	236.0883761365	257.1105535402	168.7181936282	228.2341856917	0.6077732751	0.1718739297	-0.4358993454
AATTCCGTAACCTGTTGA	rRNA			nuc	272.1076522085	283.7537139337	171.4693844081	74.0036368775	162.4836386695	122.2719218044	117.7809388336	70.0677721123	74.9163937364	68.8629190168	56.4626588329	70.9709356276	104.9843288468	69.7446783608	244.0717549371	86.0246485073	121.4636354024	149.8812289389	136.956851173	55.1195019064	96.4872305015	1.3130866815	0.5053115095	-0.8077751721
AATGCTGACTTGATCTCGGTGTTCAGTACACACA	rRNA			nuc	7.6949019152	6.5649959522	6.5539409152	5.6468638581	9.2256063671	10.9497243407	14.7937411095	11.9797781345	10.7948694145	7.317501831	10.6263992747	10.1133583269	8.0892447688	9.0187084087	6.7164708975	7.1926963635	8.2848028772	5.3788607864	5.8729082417	7.8529591369	5.4968142178	-0.4191612927	0.0954793776	0.5146406703
AAAAGGGCAAATGCTGACTTGATCTCGGT	rRNA			nuc	14.726450217	17.3850818734	11.1264578327	7.7272873848	9.9787170909	10.1201997694	12.5177809388	6.5470880503	13.3856380739	4.8347779955	5.3925011245	6.7422388846	10.1994825345	7.0145509846	21.7085934367	6.4734267271	9.6890067546	10.0308484935	8.9470596577	5.8955694622	8.0903899854	0.601782464	0.1452043888	-0.4565780752
GTACAGATCTTGGTGGTAGTAGCAAATAAT	rRNA			nuc	44.8427042645	32.3386837645	19.8142399761	16.7919898939	23.6288489606	22.7289732526	14.0825035562	11.4225791515	9.2835876964	9.0162076132	7.2957368155	8.1616575972	18.4645804504	8.2170454391	40.4187623655	11.7960220361	20.2205358358	24.4229354624	20.2209071537	7.1184505356	15.3783833862	1.5062125703	0.3949438695	-1.1112687008
GGGACAGCAAAAGCTCGGCCTATCGATCCTTT	rRNA			nuc	13.0017308222	11.3063819177	12.9554645997	7.5786857043	6.3073023122	7.2998162271	11.2375533428	8.0793852535	9.4994850847	3.7894205911	6.1855159957	6.9196662237	13.5406923303	6.0124722725	11.6338870904	12.2275838179	8.2848028772	7.8502292558	7.3485038309	5.4606318159	7.3537184534	0.4283826583	-0.0010233977	-0.4294060561
AAAAAGATAAGCTAATTAAGCTACTGG	Mt_tRNA			mito	10.7463285368	17.7498038707	9.7547027574	9.36190587	11.8614939006	23.3925929097	11.9487908962	13.7906748293	14.4651250154	7.7095108577	17.6049301417	20.7589986711	15.2992238018	11.2232815753	7.5560297597	11.6521681089	14.7441407136	13.374464658	10.4019271408	10.2827276903	9.0923121226	0.0166278201	0.1941317226	0.1775039025
ACAACCTCAACTCATATGGGACTACCCCCTGAATTTAAGC	rRNA			nuc	349.9853664193	166.7995267854	192.0457105371	426.1896196079	245.5140959734	112.4835318634	360.7396870555	214.5216084552	180.9220113864	137.0724896559	142.2668679021	81.7940033108	176.3807065885	256.5321502926	135.5287877538	295.6198205393	125.6762470348	96.2379956911	188.7515188853	134.1425004178	133.0670639005	0.4927218546	0.5043347272	0.0116128726
AGGTGAAATTCTTGGACCGTCGTAAGACT	rRNA			nuc	41.6586069203	48.0217296503	30.0261944252	65.3847394099	26.641291856	27.2084059375	40.2560455192	27.5813496585	25.6917892064	12.6749585287	23.9490491117	21.1138533492	29.7191818679	27.6573724534	38.3798337002	35.2442121811	31.4541668556	35.6167808827	30.0833155635	18.0894766112	24.4641864248	0.7338129125	0.2982922735	-0.435520639
TCATATCGATAAAAAAGATTGCGACCTCGATGTTGGATTAAGATA	rRNA			mito	98.0436640576	89.9647593449	80.7811322101	98.0771091148	91.0322587447	232.7645946968	128.8762446657	117.7082851588	148.3215057547	111.1998938962	107.8500224899	139.4578885082	152.1129722822	190.9962025225	110.5818958486	187.729375087	107.5620170153	68.7621932959	86.6637831612	90.1435424928	100.2792295136	-0.0567949303	-0.210521695	-0.1537267647
TCATTATATCAGTTATGGTTCCTTAGATCGTTAAC	rRNA			nuc	32.1063148876	32.824979761	23.6246707407	13.8199562844	13.0852988268	22.8948781669	12.8022759602	13.2334758463	10.7948694145	7.8401805332	5.709707073	7.806802919	16.8819021261	9.619955636	26.9858205704	13.8099770179	19.2375931215	33.2907870291	17.3939078411	6.9831398772	14.8708091505	1.316634319	0.2260989459	-1.0905353731
ATAAGTGTGTAAGACAGATTGATAGCTCTTT	rRNA			nuc	256.7178483781	269.6511300364	177.7184908621	101.0491427243	115.8849126316	129.239928203	94.3100995733	103.0818118551	83.552289268	59.7160417281	57.7314826269	70.7935082885	101.1155596096	86.1787692389	239.7540236458	100.6977490888	126.5187693613	176.484783639	132.2177112601	56.2341405787	103.1549545037	1.2333972634	0.3581023313	-0.8752949321
GCAGGACGGTGATCATGGAAGTCGAA	rRNA			nuc	246.9002149	170.5683207579	57.9185476223	52.3077915279	47.8225309641	57.4031003315	66.2873399716	48.3370117753	64.9851138751	56.8413088659	45.5190536097	50.3893642956	50.9974126726	38.8806540287	90.0726722151	50.4927284717	40.721912447	94.2027510692	80.0358248818	39.8251915477	45.2931943305	1.0069646094	0.8213516202	-0.1856129892
CGACTGTCTAATTAAAACAAAGCAT	rRNA			nuc	83.3172138405	382.2286532166	326.7825423743	48.7413511964	120.1211604533	104.6860008936	17.7809388336	65.192281011	28.7143526425	27.1792925152	34.892654335	197.6540557228	173.7429093813	71.9492515274	169.4709531824	43.3000321082	226.9193466015	413.7361567022	133.2300868457	44.5907078693	136.4516953936	1.5791049101	-0.0344704025	-1.6135753125
ATAGAATAATGTAGGTAAGGGA	rRNA			nuc	265.341445352	138.837506989	99.8332860332	38.1906318826	95.8333396093	76.6480703848	70.2702702703	51.1230066903	66.7122929814	35.0194730484	29.9759621332	42.5825613766	62.4278672372	44.6927105588	110.9417067896	49.4857509808	88.6052646693	106.850342648	90.4131710272	35.3888432898	57.4509839023	1.353238347	0.6542013534	-0.6990369936
ACACACAGGGACAGCAAAAGCTCGGC	rRNA			nuc	105.8712366954	105.7693792298	46.9445070202	16.197583172	64.8616610911	67.3573951867	32.1479374111	18.944765422	28.2825578659	24.304559653	17.9221360902	18.4524432632	27.7847972492	19.4403270144	101.8264962858	47.1840881445	49.7088172629	53.2071094002	51.3511773939	16.7904351565	37.2418977957	1.6127577344	0.4634707629	-1.1492869715
ATTATTTAGAGGAAGTAAAAGTCGTAACAAGGT	rRNA			nuc	13.3997429903	14.3457318955	17.6803987479	11.1451260358	12.6146046244	10.9497243407	16.2162162162	11.4225791515	17.4876884514	17.7710758753	10.9436052232	8.3390849362	15.2992238018	10.8224500905	16.9111142241	13.2345613088	10.8123698566	7.4141054082	10.0762586887	9.8573054671	9.1960894305	0.0316948268	0.1318676649	0.1001728381
TGTCAAAGTGAAGAAATTCAAGTAAGCGCGGGTCAACGGCGGGAGT	rRNA			nuc	352.2407687048	125.2212190881	191.8932933065	75.1924503213	160.412584179	118.4561087766	75.106685633	76.7541599083	173.149705408	77.0951085767	84.5353852752	64.5835514211	79.1339162162	69.343846876	159.6361207967	74.5163343257	100.8218384034	169.2160528466	129.3852850741	65.5137229291	80.9693293573	0.98180451	0.6762261163	-0.3055783936
TATGTGCTCGTTCTGGGTAAATAGAGTTTCTAGCATTTATGTTAGT	rRNA			nuc	384.3470835924	421.6186289298	804.7629774889	464.23164981	692.1087552134	802.3161653269	793.3143669986	685.633348582	909.1439020862	902.6661187252	929.7306350527	1525.6976886541	505.9295043421	763.1831471204	671.8869637138	755.664679948	548.3416141576	707.3928807143	448.1512949684	687.9806930378	486.8231863779	-0.6183822134	-0.1194120168	0.4989701966
AGAGGTGAAATTCTTGGACCGTCGTAAGACTAACTTAAGCG	rRNA			nuc	35.8210951225	20.6675798495	11.1264578327	6.0926688996	14.3091037531	15.4291570255	11.2375533428	9.3330829653	9.4994850847	6.0108050755	6.5027219442	6.3873842065	8.7926573574	6.2128880149	21.9484673973	8.9189434907	11.2336310199	14.6828362006	13.080622743	5.8626080431	8.9235221597	1.1578167157	0.5517460596	-0.6060706561
AATGTATCTTATGAACGTCTTGG	piRNA			mito	89.1547256383	103.9457692431	78.6472909819	91.6872368543	72.675184851	174.3660648798	110.0995732575	122.0265772771	98.8810038365	87.9406916477	101.3473005457	102.0207199647	115.0079582342	157.526773539	87.7938695892	146.7310058152	86.498958853	68.7621932959	76.606538089	74.5304341874	81.2314098781	0.0396378619	-0.0845701583	-0.1242080202
AGCCGTTCAAATTTTAAGTCTGT	rRNA			mito	78.8064092695	100.4201232687	77.123118676	81.8795259428	81.3359581752	183.8226449922	115.5049786629	106.4250057531	118.9594609474	75.2657331189	133.2264983699	130.9413762329	124.328175033	137.284783555	68.96376368	120.5495910521	113.7405140762	88.2423918195	75.7037902352	81.1789467365	80.1883600621	-0.1007400889	-0.083027301	0.0177127878
CACCAAGCGTTGGATTGTTCACCCATGCAAGGGAACGTGAGCT	rRNA			nuc	34.6270586184	26.2599838088	23.6246707407	26.4510991249	19.7691565009	12.442868569	23.613086771	16.4373699985	19.430764946	14.2429946354	10.150590352	12.2424863958	20.3989650691	77.1600608302	29.9842450783	20.5711115996	18.8163319583	23.9868116149	18.0610828264	11.527973263	23.3374399212	0.6477454956	-0.3697619183	-1.0175074139
GATAACGAACGAGACTCAAATATATTAAATAGATATC	rRNA			nuc	323.3185511614	459.7928646518	330.4405559083	79.3532973747	198.2563980522	247.364227151	138.6913229018	176.3534781196	108.8122836978	119.8240924828	92.3069310134	125.6185560608	162.664161111	117.2432093134	300.6820096449	166.4389938511	305.9760249038	414.4630297814	205.8284458319	91.5261378075	182.1385571301	1.1691866702	0.1764060184	-0.9927806519
TCGAGCGAACAGTGGTATGACGCTACGTCCGTTGGATTATGCC	rRNA			nuc	25.0747665858	21.7617458415	6.4015236846	6.0926688996	8.3783568028	7.7975309699	7.2546230441	9.3330829653	5.3974347072	3.52808124	3.806471382	3.1936921032	6.3307132973	3.4070676211	10.7943282282	7.0488424362	7.3018601629	17.8810777493	9.5437007875	3.9000145998	6.5499865027	1.2910692879	0.5430568789	-0.748012409
ATATCTTTATGATTTGTAGAAAATAAT	piRNA			mito	9.6849627553	13.0084179053	7.4684442987	15.7517781306	8.8490510052	19.9085897103	17.6386913229	14.2085740665	12.9538432974	9.9308953421	16.9705182447	11.1779223613	13.8923986246	18.0374168174	8.2756516416	17.1186173451	13.3399368361	13.0837154263	9.3759182316	9.9038398512	10.279084199	-0.0790279979	-0.1326798423	-0.0536518444
ATGACGCTACGTCCGTTGGA	rRNA			nuc	34.3617171731	62.9753315414	48.7735137872	8.0244907458	31.2540950396	21.4017339386	7.9658605974	9.0544834738	9.9312798613	5.6187960488	6.1855159957	18.9847252804	14.4199580661	12.8266075146	27.7054424523	10.9328984725	55.8873143239	98.273240313	25.9779216426	6.9112877494	27.3485232051	1.9102595612	-0.074176918	-1.9844364792
TTAATTTATTGTACCTTGTG	rRNA			mito	10.0829749234	12.4005479097	11.4312922939	10.6993209943	8.9431898457	18.2495405678	12.9445234708	16.0194707613	12.3061511325	7.4481715066	16.8119152705	21.2912806883	10.9028951231	19.8411584992	7.3161557991	14.9608084361	12.6378348974	11.1938454203	9.0096273148	10.3661354304	9.4199073121	-0.2023388123	-0.0642454345	0.1380933778
GAATAGAGAGTTAAACAGTACGTGAAA	rRNA			nuc	202.8535349716	149.1712969137	105.6251407954	33.5839797878	124.0749917534	108.9995286641	38.5490753912	41.9292234708	37.1343507858	33.3207672662	34.4168454122	45.4213988017	80.0131819519	38.0789910591	193.6982232056	58.2608405443	79.4779394656	116.0089434464	91.4539562143	27.6491892455	70.4200557004	1.7258084039	0.3770592127	-1.3487491913
TGTGGAACTTTCTTGCTAAAATTTTTAAGAATACTATTTGGGT	rRNA			nuc	10.6136578141	7.6591619442	15.6989747503	15.6031764501	10.8259666553	13.4382980545	7.9658605974	21.173561354	17.0558936749	13.7203159331	45.043244687	19.1621526194	14.7716643604	7.6157982118	11.873761051	16.543201636	34.9646765494	11.484594652	9.2764944367	14.7101971769	12.0255827783	-0.665164962	-0.3744551882	0.2907097738
TTCCGATAACGAACGAGACTCAAATATATTAAATAGATATC	rRNA			nuc	98.1763347802	107.7145632156	88.4019937393	43.2430890188	52.2470564667	65.5324411299	50.4978662873	66.306678977	31.7369160785	39.9849207194	31.2447859272	36.017749831	45.8976714054	33.4694289835	64.5260954084	51.9312677444	102.5068830564	130.5464050311	57.2451024978	30.774532489	53.1673466255	0.8954153311	0.1066118024	-0.7888035288
GTTCATATCGATAAAAAAGATTGCGACCTCGATG	rRNA			mito	86.7666526301	87.5332793626	68.4353365327	81.5823225819	71.2631022438	148.9826129991	106.8278805121	101.1316154146	93.4835691293	76.3110905234	92.3069310134	89.955660908	113.9528393513	132.474805737	78.4387851247	124.7213549429	93.5199782405	67.0176979057	68.4032389683	67.0307860202	74.9002294498	0.0292407886	-0.1309054983	-0.1601462869
ATCTCCATTTGGAGCAAGGCGTGACGGCAACTTC	protein_coding			nuc	36.8824609039	47.7785816521	75.5989463702	54.0910116936	73.1458790534	79.8002637556	75.6756756757	95.0024266016	101.6876698843	114.7279751362	113.4011265886	116.7471891074	86.6956015435	106.8215907078	72.5618730894	95.8067155617	80.7417229553	63.5287071254	46.1383399635	73.8913965749	62.2103676281	-0.6794402988	-0.4311889343	0.2482513645
ACTGGCGCTGTGGGATGAACCAAACGTAAT	rRNA			nuc	24.4114129724	17.7498038707	13.4127162915	8.4702957872	10.8259666553	8.2952457126	5.1209103841	5.57198983	9.4994850847	4.3120992933	4.1236773305	5.3228201721	8.7926573574	7.4153824694	16.5513032832	6.7611345817	8.4252232649	12.2114677312	10.4966782905	4.0465460165	7.4592957847	1.3751699476	0.4928215139	-0.8823484337
GTACTATTACTTTGAACAAATTAGAGT	rRNA			nuc	20.4312912921	25.6521138132	28.3496048888	27.9371159297	15.4387698388	15.097347197	27.5960170697	29.6708458448	31.5210186902	13.8509856087	17.763533116	18.097588585	32.7086853694	18.0374168174	23.5076481414	21.4342351632	14.6037203258	25.1498085416	16.6949495826	16.5404842012	16.7061413786	0.0134102684	-0.0009668157	-0.0143770841
TAACAAGGATTTTCTTAGTAGCGGCG	rRNA			nuc	128.6906009957	86.3175393714	34.7511285734	25.7080907225	50.8349738595	53.2554774752	32.1479374111	25.2132539808	14.4651250154	15.4190217153	12.3710319915	15.9684605162	31.4777133393	18.0374168174	73.7612428925	28.1953697449	31.3137464679	43.903133986	47.9962443024	13.9127439212	28.1903704435	1.7865145382	0.7677190834	-1.0187954547
TCTCGAATAGCGTTGTGACTGA	miRNA			nuc	70.9788366317	35.1348857441	33.2269562675	31.8007596221	51.8705011048	36.6649860499	53.0583214794	18.2482666933	24.3964048767	47.5637619016	64.3928075454	21.4687080273	33.7638042522	73.9534089515	18.3503579879	33.5179650539	45.0749444672	21.951566993	32.8462241621	27.4326569966	27.7048173717	0.2598331735	0.2455906781	-0.0142424954
AAGGTACAATGGTATGCGTAGAAGTGTTT	rRNA			nuc	93.2675180412	71.9718074759	27.8923531971	19.615421823	37.2789808303	36.1672713071	27.1692745377	23.6809567775	23.3169179352	18.6857636042	14.4328706567	14.7264691427	29.0157692793	13.027023257	62.7270407037	21.865796945	31.1733260802	34.7445331876	36.1732233551	14.6338413492	23.9579583561	1.3056136374	0.5944171905	-0.7111964468
TACAGATCTTGGTGGTAGTAGCAAA	rRNA			nuc	11.8076943182	12.765269907	12.9554645997	38.3392335631	11.3907996982	8.4611506269	8.1081081081	6.9649872875	3.6702556009	4.0507599422	4.2822803047	7.2745209018	8.0892447688	6.0124722725	12.8332568935	8.6312356362	8.9869048159	11.0484708044	12.049464284	4.130127638	6.8863625836	1.5447107334	0.8071549566	-0.7375557767
ATCGACATTTTGAACGCATAT	rRNA			nuc	84.77659179	130.2057530518	105.6251407954	18.7238117401	77.758682237	69.3482541577	26.600284495	26.4669516925	24.1805074884	22.6058538708	19.9839747555	46.8408175142	37.105014048	23.4486418627	108.9027781243	33.6618189811	87.2010607918	140.1411296771	61.1357617015	19.9985973408	53.6058676466	1.6121177234	0.1896256141	-1.4224921094
AGTGAGTAGGAAGGTACAATG	rRNA			nuc	192.7705600482	220.1705123967	162.324350573	97.7799057538	140.0785946351	93.0726568959	54.7652916074	55.9984977915	44.6907593759	40.5075994217	28.2313294165	68.3095255416	71.0446714474	78.5629710271	156.7576332692	55.6714698534	135.3652537895	184.044263663	114.1735094594	35.1415779733	84.5580518669	1.6999770757	0.4332139114	-1.2667631643
TTTCTGCCCAGTGCTCTGA	rRNA			nuc	68.3254221781	112.4559491811	120.4096121622	158.1121880275	109.295193798	193.4451300189	149.6443812233	190.7013519319	140.7650971646	137.9871773847	217.9204866193	196.9443463666	176.5565597356	233.4843399147	118.1379256084	179.2419933781	151.5135983806	175.3217867122	95.5804251782	123.6068697052	126.9990299191	-0.3709718358	-0.4100303867	-0.0390585508
AAATGTTATTAATTTGATAAAGTGCTGATAGATTTATATGATT	rRNA			nuc	20.1659498468	24.3147998229	48.1638448649	98.0771091148	31.0658173586	35.6695565644	73.9687055477	30.3673445735	57.8605000615	34.1047853195	40.4437584337	51.9862103472	39.9186644024	49.1018568919	37.7801487986	55.9591777079	51.3938619159	43.7577593701	32.320690001	34.531043435	34.2123482939	-0.0954359313	-0.0820591344	0.0133767969
GGGATAAGGATTGGCTCTGAAGA	rRNA			nuc	121.2610405259	48.0217296503	32.9221218064	48.8899528769	45.7514764736	36.9967958784	23.0440967283	17.5517679645	20.2943544992	11.1069224221	10.9436052232	12.5973410739	29.5433287207	16.4340908781	41.1383842474	20.7149655268	21.6247397133	30.6740439438	42.2835468412	11.4351693755	19.845451413	1.8866186635	1.0912880195	-0.795330644
ATGTGCTCGTTCTGGGTAAATAGAGTTTCTAGCATTTATGT	rRNA			nuc	70.7134951863	75.0111574538	125.2869635409	60.4808839541	125.7694908821	115.9675350628	109.9573257468	133.8670556659	151.7758639674	132.4990510115	136.3985578549	127.0379747734	119.7559932071	120.4498611921	111.6613286715	111.3429397068	100.6814180156	104.960472642	72.0822761134	94.6480969368	82.3911561534	-0.3929289311	-0.1928449199	0.2000840112
AATTGTGGAACTTTCTTGCTAAA	rRNA			nuc	78.8064092695	243.6342942259	339.8904242046	321.4254348717	244.0078745257	235.4190733248	200.2844950213	528.9211346131	297.7224984509	513.7931642773	392.2251553199	464.5047736826	413.782455237	491.6198161466	237.9549689411	304.2510561755	261.1819212121	455.6040460663	183.4609843679	288.0823906878	265.8192216148	-0.6510081914	-0.5349721452	0.1160360462
GTGCCAGGCCCGTATAACGTTAATGATT	rRNA			nuc	201.5268277448	90.4510553413	67.0635814574	73.5578318361	66.8385767412	63.5415821589	92.6031294452	42.6257221995	61.5307556624	42.7289839061	27.4383145452	45.2439714626	66.2966364744	104.2161860564	76.3998564594	52.2189755989	57.1510978136	59.16746865	71.214466942	37.4772697543	51.0949393656	0.9261544934	0.4789899405	-0.4471645528
[truncated: 13,415 more rows]
