# Supplementary material for: Dietary Sugar Shifts Mitochondrial Metabolism and Small RNA Biogenesis in Sperm
Source: Antioxid Redox Signal. 2023 May 25;38(16):1167–83. doi: 10.1089/ars.2022.0049 (PMC10249743; doi:10.1089/ars.2022.0049)
Supplement: Supplemental data [file Suppl_TableS7.xlsx]

## Sheet: Sheet1
Table 7 (Related to Supplementary Fig. 4): All miRNA identified in three dietary sugar level data. Annotated miRNA name from miRbase and their corresponding CPM, Log2 fold change and respective p value are provided for all conditions tested.
Table S7- miRNA feature based
Here, data is presented as features, i.e each row is all sequences originating from this particular feature combined
Data presented here are counts per million (cpm) of each samples (n=18). mean cpm calculated per dietary group (3 in total)
Data have been pre-filtered and normalized as described in materials and methods in Ramesh et. al. 2022
Data here was used to produce Sup Fig 4
	logFC			SE of log2FC			Mean CPM			Mean SE CPM
Feature	LogFC 3 g/L vs 30 g/L	LogFC 3 g/L vs 300 g/L	LogFC 30 g/L vs 300 g/L	LogFC 3 g/L vs 30 g/L	LogFC 3 g/L vs 300 g/L	LogFC 30 g/L vs 300 g/L	Mean CPM 3 g/L C	Mean CPM 30 g/L C	Mean CPM 300 g/L C	Mean CPM 3 g/L C	Mean CPM 30 g/L C	Mean CPM 300 g/L C
dme-bantam	1.0469071704	1.1245664497	1.0741797186	0.2775125245	0.2980983255	0.3850985681	108.7477753994	103.8752799409	96.7019560507	43.2177773135	41.1547907813	38.4564292203
dme-let-7	0.982018006	0.9755483427	0.9934118689	0.2836669008	0.2817980661	0.3143661032	175.3929311187	178.6045979236	179.7890718987	100.561556217	104.3415870866	102.6513340389
dme-mir-1	1.4317426138	1.5911387326	1.1113301492	0.6406462912	0.7119695384	0.5267855783	889.4250910203	621.218564312	558.9865124974	592.8927301827	400.3652508454	359.7509449717
dme-mir-10	0.9758059867	1.1188897521	1.1466313667	0.1848981057	0.2120099677	0.2321261576	37.5222244601	38.4525458653	33.535229354	24.4406611709	24.4675675464	21.976715247
dme-mir-100	1.1926369072	1.0960438629	0.9190088419	0.3506057268	0.322209763	0.2821977536	86.0203190289	72.1261588566	78.4825516004	0	0	0
dme-mir-11	1.0724988129	1.1243261614	1.0483239216	0.3418722698	0.3583928785	0.3983880163	156.6133651179	146.0266092988	139.2953134951	102.6264609763	96.6160548835	88.7698816846
dme-mir-12	0.9682401766	0.9714794601	1.0033455372	0.3123967597	0.3134418947	0.3896300095	75.4707228082	77.9462829905	77.6863803161	56.5116217953	60.5234194562	58.2620294892
dme-mir-125	1.3423123038	1.1618137761	0.8655316448	0.445178559	0.3853161304	0.2875404231	11.4490183261	8.5293253245	9.8544349893	3.9461736543	2.9544161847	3.4121582872
dme-mir-13b-1	1.1201424604	0.9974095379	0.8904309703	0.3736346809	0.3326958914	0.271832277	6.7962335072	6.0672938913	6.8138846171	0	0	0
dme-mir-14	1.1076150577	1.1204186192	1.0115595769	0.3329859722	0.3368351492	0.2946669241	46.4705190614	41.9554778874	41.476032499	19.0818588219	15.6917140528	15.1157651217
dme-mir-184	1.0591655672	1.3165154268	1.2429741558	0.2802609318	0.3483570951	0.3205561699	118.9906081283	112.3437277536	90.382995677	59.7533415344	55.5972370521	44.6131024133
dme-mir-263a	0.9941188982	0.8686007267	0.8737392763	0.2415578857	0.2110586122	0.1824549136	64.118295648	64.4976126739	73.8179161945	16.741142915	17.2754245786	18.9764330586
dme-mir-275	0.9863167819	0.9697583049	0.9832118065	0.3132345317	0.3079758898	0.1935429826	28.6251446346	29.0222625839	29.5178133467	13.5151693322	13.1964531361	13.3406394927
dme-mir-276a	0.9010075228	1.0581988408	1.1744617154	0.1723476484	0.2024157148	0.1586919196	434.5617258815	482.3064345974	410.6616914597	306.5422469335	339.9796297723	291.1984269642
dme-mir-276b	0.7116276199	1.1763553627	1.6530490524	0.2065901305	0.3415036194	0.4549724724	24.3874231775	34.269922212	20.7313401635	0	0	0
dme-mir-277	1.0717895674	1.0698472409	0.9981877725	0.3077591184	0.3072013889	0.2852610186	31.415657362	29.3114043266	29.3646196968	14.6693316612	14.8722802651	14.3342833619
dme-mir-278	0.9049722273	0.9746065491	1.0769463634	0.2580273119	0.2778815752	0.3441025536	36.324593442	40.1389040991	37.2710336037	15.8986551449	17.7206591634	16.1104358987
dme-mir-279	1.031167579	1.0155992182	0.984902201	0.3099425791	0.3052631284	0.3907438708	73.2972120036	71.0817654625	72.1713946703	48.9013281554	47.975812387	47.8153406228
dme-mir-281-1	1.0767157381	1.0474489692	0.9728184814	0.2608910213	0.2537996072	0.2244962594	16.5523238189	15.372974717	15.8025109628	3.4186842086	2.7195828502	2.8423063343
dme-mir-281-2	1.1223077823	0.8918423652	0.7946504331	0.3089071491	0.2454731998	0.2238392782	5.2842325445	4.708363096	5.9250745988	0	0	0
dme-mir-283	0.8783754422	0.7540090764	0.8584132026	0.1958914978	0.1681558479	0.2432004742	23.2391700681	26.4569897462	30.8208094492	14.5908360861	15.2150629515	12.5333252777
dme-mir-284	0.942359136	0.9674057448	1.0265786237	0.2778066172	0.2851903347	0.2482395577	68.1805027011	72.3508693212	70.4776698549	62.4238230389	65.5421690863	64.3914348724
dme-mir-304	1.0935104644	0.9829702877	0.8989125571	0.2982305876	0.2680832201	0.3798207563	19.0557059896	17.4261761642	19.3858412886	7.0526915172	5.6389682455	6.6721971334
dme-mir-305	0.8655054574	0.9522489252	1.1002229011	0.2658277145	0.2924697393	0.3090612502	47.2566159049	54.6000207203	49.6263263238	24.2710672539	29.5379675042	26.5901516577
dme-mir-316	1.5992242585	1.3159274576	0.8228536121	0.8272240325	0.6806842832	0.3676619277	8.2799619189	5.1774864438	6.2921112186	0	0	0
dme-mir-317	1.0331431996	1.0718913931	1.0375051527	0.3220625333	0.3341415378	0.3340656629	39.7023153483	38.4286663884	37.0394944911	24.5166542168	22.8526100732	21.9644236463
dme-mir-31a	1.1095184045	0.9452458719	0.8519424897	0.2798941412	0.2384537115	0.0907267136	68.6558029146	61.8789220948	72.6327455676	35.2801343061	30.9294545366	37.1098281333
dme-mir-31b	0.7739352354	0.7410950762	0.9575673031	0.0942144022	0.0902166311	0.1811917091	23.3846183637	30.2152134886	31.5541407792	9.8281172413	11.8957757061	11.3552081298
dme-mir-33	1.0470274939	0.9911518134	0.9466339892	0.2725318824	0.257987943	0.2820945752	45.2741440054	43.2406448422	45.6783142527	0	0	0
dme-mir-34	0.910005357	1.0105637471	1.1105030749	0.2871147676	0.3188418323	0.3415773346	96.9381332986	106.5247941205	95.9248078866	58.1206332145	62.5465904265	55.23504437
dme-mir-375	0.4833880728	0.3189494072	0.659820598	0.0800492307	0.0528181313	0.3104854167	26.4032157368	54.6211568401	82.7818303997	16.0365246454	32.7551431674	49.402881858
dme-mir-7	0.951043413	1.0299310334	1.0829484956	0.3521520196	0.3813624998	0.3407480373	106.2869324342	111.7582341483	103.1981064651	71.3828595943	75.6150026057	69.9446576935
dme-mir-8	1.0502917597	1.1323505025	1.0781294741	0.2969813538	0.3201843508	0.4198280112	210.4415872735	200.3648846517	185.8449188702	97.4875703689	95.0354049699	86.4419638233
dme-mir-956	0.9512712867	1.0872085683	1.1429006463	0.4025772381	0.4601057857	0.3110749547	20.0617743556	21.089435408	18.452553576	8.921033284	8.8411038731	6.7913917662
dme-mir-986	1.1569502684	1.1641089952	1.0061875839	0.2447644456	0.2462789461	0.2956119213	26.8128057002	23.1754176758	23.0328996774	6.0334184619	4.2572393208	4.6719176942
dme-mir-999	1.0476234548	1.28576164	1.227312766	0.35288489	0.4331001304	0.5423155803	262.5589325627	250.6233812861	204.204982	0	0	0
dme-mir-9a	0.9485756472	0.9513950339	1.0029722318	0.284485545	0.285331102	0.290518428	255.2999593582	269.140326468	268.3427496044	151.1683014243	159.8555608441	158.5408016163
dme-mir-9b	0.9661867126	1.0367385502	1.0730209147	0.2771568738	0.2973951222	0.3372295003	67.2107730455	69.5629241903	64.8290478204	51.077628695	52.3762309626	49.6744115027
dme-mir-9c	1.0214177941	1.0105127345	0.9893236052	0.1891824854	0.1871626985	0.2368511202	28.5815897053	27.9822711815	28.284244948	21.7980174756	20.6231992286	20.7557360493
