# Supplementary material for: Dietary Sugar Shifts Mitochondrial Metabolism and Small RNA Biogenesis in Sperm
Source: Antioxid Redox Signal. 2023 May 25;38(16):1167–83. doi: 10.1089/ars.2022.0049 (PMC10249743; doi:10.1089/ars.2022.0049)
Supplement: Supplemental data [file Suppl_TableS5.xlsx]

## Sheet: Sheet1
Table 5 (Related to Fig. 5): All tsRNA identified in this study. Anticodon information for each annotated tsRNA and their mean CPM, Log2 fold change and respective p value are provided for all conditions tested.
Table S5 - tsRNA feature based
Here, data is presented as features, i.e each row is all sequences originating from this particular feature combined
Data presented here are counts per million (CPM) of each samples (n=20), mean CPM calculated per dietary group (4 in total), log2FC calculated for each sequence, sequence length and genomic localization
Data have been pre-filtered and normalized as described in materials and methods in Ramesh et. al. 2021.
Data here was used to produce Figure 5 A and D
		Mean CPM				p values
Feature	genomic origin	Mean CPM 30 g/L C	Mean CPM 300 g/L C	Mean CPM 30 g/L + NAC	Mean CPM 300 g/L + NAC	p. value Neg Bin 30 g/L C vs 300 g/L C	p. value Neg Bin 30 g/L C vs 30 g/L + NAC
AlaAGC	nuclear	4305.592	4586.072	4329.129	3547.159	0.782	0.981
AlaCGC	nuclear	166.848	190.116	131.603	122.561	0.582	0.335
AlaTGC	nuclear	172.815	204.396	129.068	111.020	0.455	0.197
AspGTC	nuclear	306.937	310.429	250.989	241.881	0.958	0.304
CysGCA	mitochondrial	38.326	59.302	39.511	58.807	0.043	0.869
CysGCA	nuclear	984.122	1009.419	754.508	719.526	0.913	0.262
GlnTTG	nuclear	60.712	60.105	64.240	42.410	0.923	0.842
GluCTC	nuclear	2729.598	2264.834	2471.147	2013.053	0.147	0.441
GluTTC	nuclear	1844.694	1568.089	1832.147	1412.031	0.570	0.982
GlyGCC	nuclear	4473.427	4366.829	4986.631	3280.305	0.910	0.610
GlyTCC	mitochondrial	530.724	1031.626	768.054	973.187	0.000	0.001
GlyTCC	nuclear	12.713	14.298	14.001	8.883	0.790	0.790
HisGTG	nuclear	2405.051	3029.421	2244.738	2119.374	0.270	0.744
IleAAT	nuclear	69.878	75.609	117.814	53.341	0.796	0.101
IleGAT	mitochondrial	33.844	49.934	38.925	48.290	0.018	0.406
LeuCAA	nuclear	17.767	21.893	15.971	16.262	0.287	0.634
LeuTAG	nuclear	5.598	3.743	15.550	10.963	0.495	0.067
LysCTT	nuclear	2299.588	2159.640	1913.128	1849.797	0.697	0.249
LysTTT	nuclear	940.906	897.670	694.199	646.055	0.872	0.304
MetCAT	mitochondrial	327.504	523.067	404.517	488.698	0.000	0.057
ProAGG;CGG	nuclear	16.864	15.124	17.168	12.853	0.679	0.922
ProAGG	nuclear	376.509	364.823	365.560	248.468	0.929	0.939
ProCGG	nuclear	1307.246	1280.150	1280.313	886.321	0.944	0.945
ProTGG	nuclear	2233.266	2133.675	2642.068	1535.662	0.893	0.619
SeCTCA	nuclear	225.535	241.793	126.724	152.494	0.700	0.002
SerAGA;CGA	nuclear	96.077	98.527	107.872	71.789	0.824	0.424
SerAGA	nuclear	337.588	311.522	365.295	248.056	0.688	0.695
SerGCT	mitochondrial	33.564	29.405	33.329	47.008	0.291	0.927
TrpTCA	mitochondrial	92.943	123.170	90.812	120.505	0.058	0.896
ValCAC	nuclear	894.138	1026.984	571.189	700.420	0.483	0.023
