# Supplementary material for: Dietary Sugar Shifts Mitochondrial Metabolism and Small RNA Biogenesis in Sperm
Source: Antioxid Redox Signal. 2023 May 25;38(16):1167–83. doi: 10.1089/ars.2022.0049 (PMC10249743; doi:10.1089/ars.2022.0049)
Supplement: Supplemental data [file Suppl_TableS8.xlsx]

## Sheet: Sheet1
Table 8 (Related to Supplementary Fig. 5): All tsRNA identified in three dietary sugar level data. Anticodon information for each annotated tsRNA and their mean CPM, Log2 fold change and respective p value are provided for all conditions tested.
Table S8 - tsRNA feature based
Here, data is presented as features, i.e each row is all sequences originating from this particular feature combined
Data presented here are counts per million (CPM) of each samples (n=18), mean CPM calculated per dietary group (3 in total), log2FC calculated for each sequence, sequence length and genomic localization
Data have been pre-filtered and normalized as described in materials and methods in Ramesh et. al. 2022.
Data here was used to produce Sup. Fig 5
		Mean CPM			p values
Feature	genomic origin	Mean CPM 3 g/L	Mean CPM 30 g/L	Mean CPM 300 g/L	p. value Neg Bin 3 g/L vs 30 g/L	p. value Neg Bin 3 g/L vs 300 g/L	p. value Neg Bin 30 g/L vs 300 g/L
Ala-AGC	nuc	366.9599578832	327.1888398145	352.6341892905	0.8460971548	0.9465591943	0.9018706553
Ala-CGC	nuc	59.4218894151	68.5290822031	63.3299073392	0.8193772295	0.9176208564	0.9033306397
Ala-TGC	mito	6.6389646586	5.7258590499	5.8816407909	0.2591188973	0.2591188973	1
Ala-TGC	nuc	42.4481589045	50.1635655934	54.18187448	0.8419001811	0.7726473104	0.9314047787
Asn-GTT	mito	5.201817433	6.9153090042	6.5919104891	null	null	null
Asp-GTC	nuc	39.224361193	42.4013856319	42.0184402352	0.8849900122	0.9002627863	0.9848077965
Cys-GCA	mito	17.347070176	18.0068453218	19.4882821016	0.9158530752	0.6726120682	0.7525729955
Cys-GCA	nuc	175.8946012907	173.6020109433	197.5763852192	0.9889076063	0.8998355971	0.8905203639
Gln-CTG;TTG	nuc	11.9605113977	4.8166076191	6.1314306164	null	null	null
Gln-CTG	nuc	14.1786117087	13.9151829694	12.8747225246	0.9689908919	0.8409472106	0.8830913477
Gln-TTG	nuc	61.0100389033	68.2071079593	69.7167184835	0.8636054513	0.8391144204	0.9754974502
Glu-CTC;TTC	nuc	11.8658185847	12.7011926199	13.8788813155	0.701793448	0.4615564943	0.7627549319
Glu-CTC	nuc	122.5931712935	120.9396274642	113.5924708335	0.9752204182	0.8585026505	0.8867919552
Glu-TTC	nuc	335.9547344006	404.4249709675	415.3441709153	0.8822463361	0.8653619955	0.9831149884
Gly-GCC	nuc	383.5349013943	428.8121013904	413.4435926475	0.8592958415	0.9048713159	0.9552420226
Gly-TCC	mito	52.2177213198	56.7722010001	58.9744190528	0.7423129914	0.6278835826	0.8754959514
Gly-TCC	nuc	7.2516684062	9.4373651021	9.5172199627	0.6442309004	0.6442309004	1
His-GTG	nuc	178.3711365201	212.6274068785	239.0920123	0.7990751755	0.671449575	0.8657463886
Ile-AAT	nuc	60.8443706083	40.1894937496	47.9078297724	0.5314586022	0.7055570692	0.790622691
Ile-GAT	mito	12.0949834407	12.1227050099	13.6760729122	1	0.6765064402	0.6818424844
Lys-CTT	nuc	120.8616554472	130.6212610374	117.9127475106	0.8751425506	0.9609345401	0.8377738975
Lys-TTT	nuc	134.2673879322	146.0554622668	130.6199606623	0.9356540383	0.9783590573	0.9145972886
Met-CAT	mito	30.3408207291	30.1392719637	32.0663705191	0.9639249776	0.7629713078	0.7267537008
Met-CAT	nuc	10.5945541197	6.9938755595	8.8582667502	null	null	null
Phe-GAA	mito	8.1771599957	7.9088073004	8.7891421143	0.7820668134	0.7191912267	0.5343092418
Pro-AGG;CGG	nuc	12.7526225198	13.4317059978	13.0254705828	0.9010350326	0.949585914	0.9474506163
Pro-AGG	nuc	304.9606949531	314.8106697444	311.3582167631	0.9740238025	0.9832664674	0.9908160065
Pro-CGG	nuc	444.3929449274	529.3997685368	486.2964468171	0.8410957621	0.917640771	0.9231858991
Pro-TGG	mito	9.7650168212	10.3942657698	9.8519876635	null	null	null
Pro-TGG	nuc	842.7829544403	936.5114640133	853.8961019974	0.9270508709	0.9910459437	0.9369425998
SeC-TCA	nuc	36.998483233	42.996624897	33.6035451764	0.7389713097	0.8289010613	0.5880756782
Ser-AGA;CGA	nuc	34.0878382854	33.8505186668	35.7769156668	1	0.9527797638	0.9553619202
Ser-AGA	nuc	55.8862666785	49.9145493005	53.6493903309	0.8567874396	0.9459389073	0.9145640669
Ser-GCT	mito	15.4512863486	15.7050772535	11.5807431101	0.9460528094	0.4235178884	0.3859365247
Ser-GCT	nuc	5.7852847541	5.9624858546	7.1917192592	null	null	null
Thr-TGT	nuc	23.9236999497	23.145878918	23.022359547	null	null	null
Trp-TCA	mito	13.5342920383	13.8423915692	14.217016864	0.8993171754	0.8504606116	0.9507847158
Tyr-GTA	mito	7.8949518595	8.7483442201	7.8091174377	0.7367186592	0.9442797797	0.6880283294
Tyr-GTA	nuc	7.1180045559	8.4225661747	6.874945788	0.2624435922	0.8361859335	0.2026941069
Val-CAC	nuc	120.5393535202	150.1582700423	134.6244487914	0.7136703099	0.8538660443	0.8566974294
Val-TAC	nuc	12.2251639482	15.4180750929	14.3444638303	0.5968029051	0.6951852821	0.8760627993
